# Supplementary material for: Intra-species Genomic and Physiological Variability Impact Stress Resistance in Strains of Probiotic Potential
Source: Front Microbiol. 2018 Feb 20;9:242. doi: 10.3389/fmicb.2018.00242 (PMC5826259; doi:10.3389/fmicb.2018.00242)
Supplement: Supplementary Table 1 — Expression fold change of Lactobacillus rhamnosus genes under stress conditions. [file Table1.XLSX]

## Sheet: Sheet1
Supplementary Table 1: Expression fold change of Lactobacillus rhamnosus genes under stress conditions.
Name	locus_tag	AMC010_pH3a_p-value	AMC010_pH3a_Log2	AMC010_pH3b_p-value	AMC010_pH3b_Log2	AMC010_ph3c_p-value	AMC010_pH3c_Log2	AMC143_pH3a_p-value	AMC143_pH3a_Log2	AMC143_pH3b_p-value	AMC143_pH3b_Log2	AMC143_pH3c_p-value	AMC143_pH3c_Log2	AMC010_pH8c_p-value	AMC010_pH8c_Log2	AMC010_pH8b_p-value	AMC010_pH8b_Log2	AMC143_pH8a_p-value	AMC143_pH8a_Log2	AMC143_pH8b_p-value	AMC143_pH8b_Log2	AMC010_Bile1_p-value	AMC010_Bile1_Log2	AMC010_Bile2_p-value	AMC010_Bile2_Log2	AMC010_Bile3_p-value	AMC010_Bile3_Log2	AMC143_Bile1_p-value	AMC143_Bile1_Log2	AMC143_Bile2_p-value	AMC143_Bile2_Log2	AMC143_Bile3_p-value	AMC143_Bile3_Log2
chromosomal replication initiation protein DnaA CDS	LGG_RS00005	0.0054	0.9	1	0	1	-0.1	1	0.3	1	0	1	0.6	0.49	0.3	1	0.3	1	0.1	1	-0.1	0.67	0.2	1	0	0.061	0.6	1	0.4	1	0	1	-0.2
DNA polymerase III subunit beta CDS	LGG_RS00010	0.26	0.1	0.27	0.2	0.76	0.1	1	-0.3	0.74	0.5	0.89	0.3	0.061	0.2	0.91	-0.1	1	0	0.93	0.5	0.64	0.1	0.13	0.2	0.19	0.1	0.97	0.1	0.78	-0.3	0.98	0.1
RNA-binding protein CDS	LGG_RS00015	2.6e-46	1.6	0.0017	0.5	1.1e-06	1	0.74	-1.6	0.079	1	0.7	0.5	1.5e-06	0.6	0.0039	0.9	0.8	0.2	0.88	0.4	1.6e-08	0.6	1.9e-06	0.6	1e-60	1.7	0.001	1.1	0.14	-0.7	0.2	0.5
DNA replication/repair protein RecF CDS	LGG_RS00020	0	1.8	2.2e-06	0.5	0	1.3	0.96	-0.2	0.023	0.7	0.26	0.4	3.9e-21	0.8	4.2e-15	1.3	0.99	0	0.95	0.1	1.9e-14	0.5	8e-22	0.8	0	1.7	0.008	0.5	2.4e-05	-1	0.73	-0.1
gyrB CDS	LGG_RS00025	1.2e-50	1.7	0.003	0.5	1.7e-09	1.2	1	0.2	0.29	0.6	1	-0.2	5.2e-11	0.9	0.00068	1.1	0.81	0.2	0.96	-0.3	2.1e-10	0.8	7.9e-08	0.7	8.2e-57	1.7	0.17	0.5	0.096	-0.6	1	0.1
DNA gyrase subunit A CDS	LGG_RS00030	6.6e-18	1	0.038	0.4	0.00036	0.8	1	0.1	0.95	0.2	1	0.1	8.3e-05	0.5	0.011	0.8	0.4	0.3	0.98	0.2	2.1e-06	0.6	0.0082	0.3	4.8e-32	1.3	0.088	0.6	1	0	0.37	0.3
hypothetical protein CDS	LGG_RS00035	0.26	0.5	0.62	0.5	1	0	1	0	1	0	1	0	0.95	0.2	0.98	0.6	1	0	1	0	0.22	0.6	0.52	-0.5	0.18	0.6	1	0	1	0	1	0
hypothetical protein CDS	LGG_RS00040	0.56	0.7	1	0.1	1	-0.1	1	0	1	0	1	0	1	-0.2	0.96	1.2	1	0	1	0	1	-0.3	1	-0.4	0.99	-0.4	1	0	1	0	1	0
hypothetical protein CDS	LGG_RS00050	1	0	0.98	-0.1	0.9	-0.2	1	0	1	1000000	1	0	9.7e-06	-1.7	1	-0.1	1	0	1	0	0.00098	-0.9	0.0011	-1.1	0.00078	-0.9	1	0	1	0	1	0
deoxyribose-phosphate aldolase CDS	LGG_RS00055	7.2e-05	1	2.9e-06	1.4	9.4e-07	1.8	1	0	1	0	1	0	0.0037	0.8	5.7e-05	2	1	0	1	1000000	0.74	0.1	0.74	0.1	0.37	0.3	1	1000000	1	1000000	1	0
single-stranded DNA-binding protein CDS	LGG_RS00060	0.99	0.8	1	0.4	0.035	3.1	1	0	1	0	1	0	1	0.8	1	-1000000	1	1000000	1	1000000	1	0.6	1	0.4	0.62	1.2	1	1000000	1	1000000	1	1000000
30S ribosomal protein S6 CDS	LGG_RS00065	0.08	0	1.1e-16	-0.3	0.57	0	0.011	-0.6	0.55	-0.1	0.0031	-0.3	0	0.3	4.9e-16	0.4	0	-1.1	0.00013	-0.5	3.9e-12	0.1	0	0.3	0	0.5	0.8	0	0	-0.7	1.6e-10	-0.4
single-stranded DNA-binding protein CDS	LGG_RS00070	6.4e-05	0.1	3.8e-05	-0.2	1	0	0.053	-0.7	0.18	0.2	0.24	-0.2	9.4e-40	0.4	3e-14	0.6	4.1e-17	-1	0.017	-0.5	8.7e-36	0.4	0	0.5	0	0.7	0.21	0.1	1.4e-08	-0.6	0.0081	-0.3
30S ribosomal protein S18 CDS	LGG_RS00075	9.8e-09	-0.2	0.2	-0.1	0.00023	0.2	0.9	0.1	0.59	0.1	0.69	-0.1	4.2e-09	0.2	0.0067	0.2	1.3e-14	-0.9	0.011	-0.6	6.7e-09	0.2	0.0011	0.1	6e-10	0.2	0.27	0.1	7.4e-11	-0.7	0.084	0.2
glutamine amidotransferase CDS	LGG_RS00080	2.1e-05	-0.8	0.96	0	0.019	-0.8	1	-1000000	1	0.2	1	-0.3	0.005	-0.5	0.24	-0.7	0.58	-1.5	1	-1000000	6.7e-07	-0.8	1.6e-08	-1.2	1.2e-08	-1	0.27	-2	0.56	-1.2	0.22	-2.1
cytochrome d ubiquinol oxidase subunit I CDS	LGG_RS00085	1	-0.7	0.9	-1000000	1	-1000000	1	0	1	0	1	0	0.99	-1.1	1	-1000000	1	1000000	1	0	0.9	-0.9	1	-0.6	0.96	-0.7	1	1000000	1	1000000	1	1000000
cytochrome c oxidase assembly protein CDS	LGG_RS00090	1	0.2	1	-0.4	1	0.7	1	0	1	1000000	1	0	1	0.4	1	-1000000	1	0	1	0	1	-0.1	1	-0.7	1	0.3	1	1000000	1	1000000	1	1000000
hypothetical protein CDS	LGG_RS00095	0.84	1000000	1	0	0.37	1000000	1	0	1	0	1	0	1	1000000	0.0013	1000000	1	0	1	0	0.7	1000000	1	0	0.35	1000000	1	1000000	1	1000000	1	1000000
transposase CDS	LGG_RS00100	0.073	0.8	0.59	0.4	0.42	0.9	1	0	1	1000000	1	1000000	0.41	0.5	0.75	0.8	1	1000000	1	0	0.34	0.5	0.42	0.5	0.039	0.9	1	0	1	0	1	0
abortive infection protein CDS	LGG_RS00105	0.56	1.2	1	0.9	0.55	1.7	1	0	1	0	1	0	0.89	0.8	1	1.7	1	0	1	0	1	0.3	0.9	0.9	1	0.4	1	0	1	0	1	0
transposase CDS	LGG_RS00110	0.0088	0.5	0.72	0.1	0.16	0.5	1	-1000000	1	2.8	1	1.1	0.0048	0.6	0.71	0.4	1	-2.4	1	-1000000	0.08	0.3	0.17	0.3	0.0036	0.6	1	-1000000	1	-1000000	1	-1000000
membrane protein CDS	LGG_RS00115	1	0	1	0	1	0	1	0	1	0	1	0	1	0	1	0	1	0	1	0	1	0	1	0	1	0	1	0	1	0	1	0
hypothetical protein CDS	LGG_RS00120	1	0	1	0	1	0	1	0	1	0	0.55	1000000	1	0	1	0	1	1000000	1	0	1	0	1	0	1	0	0.64	1000000	0.72	1000000	0.7	1000000
ABC transporter CDS	LGG_RS00125	1	-0.3	1	-0.2	1	-1.1	1	-1000000	1	-1000000	1	0.4	0.76	-1.2	1	-0.6	0.74	-2.7	1	-1000000	0.65	-0.8	1	-0.1	1	-0.4	0.77	-1.9	0.47	-2.7	0.68	-2
transposase CDS	LGG_RS00130	1	0	1	0	1	-0.2	1	0	1	0	1	0	0.25	-0.6	1	-0.3	1	0	1	1000000	0.58	-0.2	0.55	-0.3	0.24	-0.5	1	1000000	1	0	1	0
hypothetical protein CDS	LGG_RS00135	1	0.5	0.65	-1000000	1	-1000000	1	0	1	0	1	0	1	-0.4	1	0.2	1	1000000	1	1000000	1	-0.1	0.78	0.6	1	0.3	1	1000000	1	1000000	1	1000000
ABC transporter ATP-binding protein CDS	LGG_RS00140	0.78	0.8	1	-2.1	1	0.3	1	-1000000	1	0.6	0.91	-1.6	0.93	0.8	1	-0.2	0.3	-1.9	1	0.1	1	0.5	1	0.5	0.48	1	0.28	-1.7	0.16	-2.1	0.24	-1.9
ammonium transporter CDS	LGG_RS00145	1	0.7	1	-1000000	1	-1000000	1	0	1	0	1	0	1	-2	1	-1000000	1	1000000	1	0	1	-0.5	1	-0.1	1	-0.3	1	1000000	1	1000000	1	1000000
hypothetical protein CDS	LGG_RS00150	1	0.2	1	0.9	1	1.3	1	0	1	0	1	0	1	-1.1	1	-1000000	1	1000000	1	0	1	-0.1	1	1.4	1	0.7	1	1000000	1	1000000	1	1000000
CHAP domain-containing protein CDS	LGG_RS00155	0.14	-0.8	0.24	-1.1	0.56	-1.1	1	0.5	1	0.2	1	1.4	0.49	-0.5	0.81	-2.9	0.23	1.9	1	0.6	0.14	-0.7	0.12	-0.9	0.08	-0.9	1	-0.1	1	0.5	1	0.4
peptide ABC transporter permease CDS	LGG_RS00160	0.58	-0.6	1	-0.1	1	0.1	1	-1000000	1	-1000000	1	2.7	1	-0.1	1	-0.2	1	2.1	1	-1000000	1	0.1	1	0	1	-0.1	1	1.8	1	1.4	1	1.1
macrolide ABC transporter ATP-binding protein CDS	LGG_RS00165	0.24	-2	1	0.1	1	-1.4	1	0	1	0	1	0	1	-0.2	1	-1000000	1	1000000	1	0	0.42	-1.2	0.99	-0.7	0.36	-1.4	1	1000000	1	1000000	1	1000000
TetR family transcriptional regulator CDS	LGG_RS00170	1	0	0.63	0.3	0.87	0.3	1	-1.9	0.89	1	0.97	0.9	1	-0.1	0.94	0.5	1	-0.5	1	-1.1	0.7	-0.2	0.46	-0.4	0.46	-0.3	1	0.4	1	0.1	1	0.3
haloacid dehalogenase CDS	LGG_RS00175	0.41	-0.4	0.59	-0.4	0.81	0.3	1	1.3	0.95	-0.8	1	-0.5	1	-0.1	0.89	-0.9	0.82	-0.4	0.99	1	1	0	0.85	0.2	1	0	0.74	-0.4	0.99	-0.2	0.94	-0.2
hypothetical protein CDS	LGG_RS00180	0.23	-0.5	1	-0.1	0.31	0.7	1	0.3	0.68	-2.1	0.7	0.8	1	0	1	-0.5	0.84	-0.3	1	0.7	0.81	-0.1	1	-0.1	0.94	-0.1	0.85	-0.3	0.9	-0.2	0.99	-0.1
permease CDS	LGG_RS00185	0.59	0.6	0.34	-4.2	0.9	-2	1	1.5	1	0.9	1	-0.2	0.98	0.4	1	-1000000	0.96	-0.8	1	-1000000	0.82	0.4	0.94	0.3	0.73	0.5	1	-0.3	1	-0.2	1	-0.5
membrane protein CDS	LGG_RS00190	0.47	0.9	0.66	0.9	0.48	1.2	1	2.8	0.81	1.7	1	-1000000	0.58	0.9	0.95	1.5	1	-1.3	1	1.2	1	0.3	0.91	0.5	0.95	0.4	1	-0.3	1	-0.2	1	-0.4
maltose O-acetyltransferase CDS	LGG_RS00195	0.51	-0.4	0.93	-0.3	1	-0.1	1	1.8	1	-1.1	0.97	-1000000	0.44	-0.5	0.85	-3.1	1	0.1	1	0.6	0.2	-0.6	0.29	-0.7	0.52	-0.4	1	0	1	0.1	1	0
hypothetical protein CDS	LGG_RS00200	0.13	-0.7	1	-0.1	0.6	-0.8	1	-1000000	1	-1000000	1	-1000000	0.18	-0.7	0.57	-2.6	1	0.1	0.96	1.6	0.042	-0.8	0.19	-0.6	0.12	-0.6	1	0.1	1	0.1	1	0.6
peptidase C69 CDS	LGG_RS00205	1	0	1	0	0.72	0.4	1	-0.2	1	-0.8	1	1.2	0.7	-0.2	0.61	0.6	1	0.3	1	-0.4	0.92	0.1	0.85	-0.2	1	0.1	1	0.4	0.91	0.8	0.96	0.5
membrane protein CDS	LGG_RS00210	0.56	-0.4	0.17	-1.8	0.72	-0.9	1	-1000000	1	-1000000	0.85	1.6	0.042	-1.5	1	0.4	1	0.1	1	-1000000	0.051	-1.1	0.26	-0.8	0.059	-1	1	-0.8	1	-0.2	1	-0.7
hypothetical protein CDS	LGG_RS00215	0.15	-0.7	0.025	-2	0.26	-1.5	1	-1000000	1	1.2	0.85	2	0.0016	-2	0.95	-0.9	1	-0.5	1	-1000000	0.0013	-1.5	0.13	-0.8	0.0023	-1.4	1	-0.5	1	0.5	1	-0.5
hypothetical protein CDS	LGG_RS00220	0.9	-0.5	0.36	0.9	1	-0.4	1	0	1	0	1	0	0.34	-1.4	1	-0.2	1	1000000	1	0	0.78	-0.5	0.75	-0.7	0.8	-0.5	1	1000000	1	1000000	1	1000000
hypothetical protein CDS	LGG_RS00225	0.04	0.6	0.31	0.4	0.0072	1.2	1	0	1	0	1	1000000	0.15	0.5	1	0.2	1	0	1	0	0.18	0.4	0.1	0.5	0.065	0.5	1	0	1	0	1	0
glycosyl hydrolase family 25 CDS	LGG_RS00230	0.11	0.5	0.99	-0.1	1	0.1	1	-1000000	1	-1000000	1	-1000000	0.56	0.3	0.36	-3.3	1	-1000000	1	-1000000	0.17	0.4	0.9	0.1	0.23	0.4	1	-1000000	1	-1000000	1	-1000000
hypothetical protein CDS	LGG_RS00235	1	0	1	0	1	0	1	-1000000	1	-1000000	1	1.1	1	0	1	0	1	0.8	0.83	3.3	1	0	1	0	1	0	1	0.4	1	0.6	1	1
hypothetical protein CDS	LGG_RS00240	0.98	-0.1	1	0	0.95	-0.4	1	-1000000	1	1.2	1	1.1	0.95	-0.2	1	-0.3	1	0.9	1	-1000000	1	0	1	0.1	1	0.1	1	-0.1	1	-0.4	1	-0.5
azaleucine resistance protein AzlC CDS	LGG_RS00245	0.35	0.4	0.97	0.2	0.97	-0.3	1	0.2	0.24	-1000000	0.96	-0.4	0.33	0.5	0.74	0.9	1	0	0.71	-2.4	0.88	-0.1	1	0.1	0.47	-0.3	0.59	-0.5	0.3	-0.8	0.29	-0.8
branched-chain amino acid ABC transporter CDS	LGG_RS00250	0.93	0.3	0.79	-1.1	1	-0.9	1	-1000000	0.79	-1000000	1	0	1	0	1	-1.8	0.89	-0.5	0.97	-1.7	1	0	0.92	-0.5	1	-0.3	0.88	-0.4	1	-0.2	1	0.1
beta-glucuronidase CDS	LGG_RS00255	0.35	0.3	0.31	0.4	1	0.2	1	-0.3	0.62	1.7	1	1	0.25	0.4	1	0.1	1	0.6	0.93	1.8	0.21	0.4	0.48	0.3	0.3	0.3	1	0	0.99	0.4	1	0.1
glycoside hydrolase CDS	LGG_RS00260	1	-0.2	1	0.6	1	0.4	1	2.8	1	2.8	1	2.1	1	0	1	-1.1	1	1.5	1	1.6	1	-0.4	1	-0.4	1	-0.5	1	0.8	1	0.5	1	0.4
bifunctional 2-keto-4-hydroxyglutarate aldolase/2-keto-3-deoxy-6-phosphogluconate aldolase CDS	LGG_RS00265	1	0	0.77	0.2	0.94	-0.3	0.18	2.4	0.91	1.1	0.21	1.7	0.98	-0.1	0.41	-2.1	0.51	0.8	1	0.4	0.18	0.4	0.41	0.3	0.7	0.2	0.58	0.8	0.41	0.9	0.7	0.7
2-dehydro-3-deoxygluconokinase CDS	LGG_RS00270	0.097	0.6	0.72	0.3	1	0.2	1	1000000	1	1000000	1	1000000	0.91	0.1	0.96	0.6	0.36	1000000	1	0	0.27	0.4	0.7	0.2	0.25	0.4	0.76	1000000	0.48	1000000	0.79	1000000
glucuronate isomerase CDS	LGG_RS00275	0.45	0.4	0.48	0.5	0.34	0.9	1	2.8	1	0.6	1	-0.5	0.75	-0.3	0.92	0.4	0.94	1.2	1	-0.9	1	0	0.63	-0.3	1	0	1	0.6	1	1.1	1	0.9
mannonate dehydratase CDS	LGG_RS00280	0.38	0.6	0.18	1	0.67	0.6	1	1.8	1	0.2	1	-1000000	0.63	-0.6	1	-0.9	1	-0.2	1	0.6	0.7	-0.4	1	-0.1	1	-0.1	1	0.4	1	0.4	1	0.6
mannitol dehydrogenase CDS	LGG_RS00285	1	0.4	1	1	1	-1000000	1	-1000000	1	-1000000	1	-1000000	1	0	1	1	1	-0.6	1	-1000000	1	0	1	0.3	1	0.3	1	-0.1	1	0.2	1	-0.1
transporter CDS	LGG_RS00290	1	-0.4	1	-2.7	1	-0.2	1	0	1	1000000	1	0	1	-0.4	1	-1000000	1	1000000	1	0	1	-0.7	1	0.1	1	-0.9	1	1000000	1	1000000	1	1000000
GntR family transcriptional regulator CDS	LGG_RS00295	0.31	0.5	0.13	0.9	0.55	0.8	0.91	-1000000	0.89	0.4	1	-0.5	0.98	-0.1	0.53	1.3	0.057	-2	0.39	-1000000	1	0.1	0.37	0.5	0.73	-0.2	0.24	-1	0.23	-1	0.19	-1.1
2-dehydro-3-deoxygluconokinase CDS	LGG_RS00300	0.21	-0.7	0.61	-0.5	0.38	-1.9	1	-1000000	0.99	0.8	1	-1.5	0.39	-0.6	1	0.6	0.41	-1.4	1	-2	0.2	-0.6	0.11	-0.9	0.059	-0.9	0.29	-1.5	0.37	-1.3	0.74	-0.8
galactosidase CDS	LGG_RS00305	0.82	-0.8	1	-0.4	1	0.1	1	-0.6	1	-0.2	1	-2.3	1	-0.4	1	0.2	1	-0.3	1	0.2	1	-0.2	0.91	-0.7	1	-0.4	1	-0.7	1	-0.1	1	-0.6
hypothetical protein CDS	LGG_RS00310	0.48	0.8	0.66	1	0.49	1.2	1	-1000000	1	-1000000	1	-1000000	1	-0.4	1	-1000000	1	-0.1	1	1.6	0.81	0.4	0.33	1	1	0	1	-0.5	1	0	1	-0.1
FMN-binding protein CDS	LGG_RS00315	0.48	-0.3	0.64	-0.4	0.11	-1.7	1	-1000000	1	-1000000	1	-1000000	0.51	-0.3	0.095	1.2	1	-0.3	1	1	0.21	-0.4	0.6	-0.2	0.9	-0.1	1	-0.4	1	-0.2	0.96	-0.8
MFS transporter permease CDS	LGG_RS00320	4.2e-09	2.6	0.0074	1.8	0.0079	2.1	1	-1000000	1	0.2	1	-0.9	1.4e-08	2.6	0.05	2.3	1	-0.5	1	-1000000	3.3e-06	2.1	0.00011	2	4.2e-15	3	1	-0.6	1	-0.4	1	-0.4
alpha/beta hydrolase CDS	LGG_RS00325	0.00057	1.1	0.95	0.2	0.42	0.6	1	0	1	0	1	1000000	0.01	0.9	0.57	0.7	1	0	1	0	0.19	0.5	0.17	0.5	0.0003	1.1	1	0	1	0	1	0
TetR family transcriptional regulator CDS	LGG_RS00330	0.83	1.3	0.82	1.7	0.97	2.3	1	0	1	0	1	0	0.2	2.3	1	1.5	1	0	1	0	0.76	1.5	1	0.6	0.89	1.4	1	0	1	0	1	0
hypothetical protein CDS	LGG_RS00335	0.33	1.3	1	0.8	0.023	2.8	1	-1000000	1	-1000000	1	-1000000	0.23	1.5	1	-1000000	1	-1.4	1	-1000000	0.11	1.6	0.073	1.8	0.038	1.9	1	-1.5	1	-1.5	1	-3.3
membrane protein CDS	LGG_RS00340	0.32	-0.6	1	0	0.39	-1.8	1	1.2	1	0.2	1	0.1	0.77	-0.4	1	-0.3	1	1	1	0.6	0.56	-0.4	0.73	-0.3	0.31	-0.6	1	0.3	1	1	1	0.3
TetR family transcriptional regulator CDS	LGG_RS00345	1.4e-08	3.2	0.0047	2.4	0.13	2.1	1	-1000000	1	-1000000	1	-1000000	1	0.3	1	-1000000	1	-0.1	1	-1000000	1	0	0.5	-1.8	0.97	0.2	1	-1.7	1	-0.7	1	-2
hypothetical protein CDS	LGG_RS00350	0.47	-0.4	0.32	0.6	0.88	-0.7	1	-1000000	1	1.4	1	-1.9	0.4	0.4	1	0.1	1	-0.4	1	1.2	0.049	0.7	0.11	0.7	0.7	-0.2	1	0.4	1	-0.5	0.96	0.5
amidohydrolase CDS	LGG_RS00355	0.00023	-1.4	0.92	-0.1	0.56	-0.5	1	-1000000	1	-1.1	1	0.7	0.05	-0.7	0.64	-0.8	1	-0.1	1	-1000000	0.34	-0.3	0.33	-0.3	8.1e-06	-1.6	1	-0.3	1	-0.8	1	0.1
membrane protein CDS	LGG_RS00360	0.72	-0.9	1	0.9	0.72	1.2	1	-1000000	1	-1000000	1	-1000000	0.69	-1.2	1	0.8	1	-0.9	1	0.5	0.81	0.6	1	0.5	0.49	-0.9	0.9	-1.4	0.7	-1.8	0.85	-1.6
membrane protein CDS	LGG_RS00365	0.87	-0.4	1	0.1	0.96	-1.2	1	-1000000	1	1.2	1	-1000000	0.91	-0.5	0.99	-1000000	1	0.1	1	-1000000	1	0.2	1	-0.2	0.57	-0.8	1	0.3	1	-0.1	1	0.2
hypothetical protein CDS	LGG_RS00370	0.89	-1.6	1	-1000000	1	-1000000	1	0	1	0	1	0	0.99	-1.7	1	-1000000	1	0	1	0	0.71	-1.8	0.56	-1000000	1	-0.1	1	1000000	1	1000000	1	0
amino acid ABC transporter permease CDS	LGG_RS00375	0.63	-0.1	0.24	0.4	0.52	-0.3	0.71	0.8	0.31	-1.3	0.48	-0.8	0.065	0.4	0.73	0.4	0.64	0.3	0.76	0.5	0.31	0.2	0.12	0.3	0.72	-0.1	1	-0.1	1	0.1	0.98	-0.1
glycine/betaine ABC transporter substrate-binding protein CDS	LGG_RS00380	0.49	-0.2	0.25	0.3	1	0	1	0	0.77	0.8	1	0.5	0.42	0.2	1	0	0.22	1.1	0.97	0.7	0.3	0.2	0.89	-0.1	1	0	0.49	0.8	0.23	1	0.25	1
choline ABC transporter permease CDS	LGG_RS00385	0.05	-0.6	1	0	0.99	0.1	1	-0.1	1	-0.5	1	-0.1	0.071	-0.6	0.61	-0.9	0.6	0.6	1	0.1	0.33	-0.3	0.048	-0.6	0.0092	-0.7	1	0	0.69	0.5	0.98	0.3
glycine/betaine ABC transporter ATP-binding protein CDS	LGG_RS00390	0.024	-0.5	0.26	0.3	1	0	0.97	-0.6	0.95	-0.3	0.89	-0.4	0.79	-0.1	0.82	-0.3	0.89	0.2	0.96	-0.3	0.88	-0.1	0.15	-0.3	0.032	-0.4	1	0	0.86	0.2	1	-0.1
hypothetical protein CDS	LGG_RS00395	1	0	1	0	1	0	1	0	1	0	1	0	1	0	1	0	1	0	1	0	1	0	1	0	1	0	1	0	1	0	1	0
MerR family transcriptional regulator CDS	LGG_RS00400	1	0	1	0	1	0	1	0	1	0	1	0	1	0	1	0	1	0	1	0	1	0	1	0	1	0	1	0	1	0	1	0
hypothetical protein CDS	LGG_RS00405	1	0	1	0	1	0	1	0	1	0	1	0	1	0	1	0	1	0	1	0	1	0	1	0	1	0	1	0	1	0	1	0
metal-transporting ATPase CDS	LGG_RS00410	1	-0.6	1	-1000000	1	-1000000	1	-1000000	1	-1000000	1	-1000000	1	-0.6	1	0.8	1	-4	1	1.4	1	-1.5	1	-1.5	1	-0.7	1	-2.1	1	-2.6	1	-2.3
hypothetical protein CDS	LGG_RS00415	1	-0.4	1	-1000000	0.63	3.8	1	-1000000	0.79	-1000000	0.76	-1000000	1	-1000000	1	-1000000	0.03	-1000000	1	1	1	-1	1	0.6	1	-0.5	0.032	-3.6	0.014	-4	0.0027	-1000000
DNA-binding protein CDS	LGG_RS00420	1	-0.3	0.4	0.9	0.49	1	1	0	1	0	1	0	1	0.1	1	-0.3	1	1000000	1	0	0.85	-0.6	1	0	1	-0.3	1	1000000	1	1000000	1	1000000
transcriptional regulator CDS	LGG_RS00425	0.76	0.6	0.13	1.4	0.47	1.4	1	-1000000	1	0.7	1	-1000000	0.15	1.2	0.29	2.3	1	-0.7	1	-1000000	0.12	1.1	0.39	0.9	0.13	1.1	1	-0.2	1	-0.1	1	0.2
TetR family transcriptional regulator CDS	LGG_RS00430	1	0	1	0	1	0	1	0	1	1000000	1	0	1	0	1	0	1	1000000	1	0	1	0	1	0	1	0	1	1000000	1	1000000	1	1000000
membrane protein CDS	LGG_RS00435	1	0	1	0	1	0	1	2.8	1	-1000000	1	-1000000	1	0	1	0	1	-1000000	1	-1000000	1	0	1	0	1	0	1	-3.6	1	-3.8	1	-3
hypothetical protein CDS	LGG_RS00440	1	0.3	1	-1	1	-1000000	1	-1000000	1	-1000000	1	-1000000	1	-2.3	1	-1000000	0.25	-1000000	1	-1000000	1	-0.1	1	-0.2	1	-0.2	0.26	-3.5	0.31	-2.8	0.38	-2.8
membrane protein CDS	LGG_RS00445	0.97	1.1	1	1.8	1	0.3	1	0	1	0	1	0	1	0.6	1	-1000000	1	1000000	1	0	0.88	1.2	0.98	0.9	1	0.9	1	1000000	1	1000000	1	1000000
PTS fructose transporter subunit IIB CDS	LGG_RS00450	1	-3.8	1	-1000000	1	-1000000	1	0	1	0	1	0	1	-0.9	1	-1000000	1	0	1	0	1	-2.9	1	-3.3	1	-1.9	1	0	1	0	1	0
PTS cellobiose transporter subunit IIA CDS	LGG_RS00455	1	-1000000	1	-1000000	1	-1000000	1	0	1	0	1	0	1	-1000000	1	-1000000	1	0	1	0	1	-1.3	1	1.2	1	-0.2	1	0	1	0	1	0
alpha-mannosidase CDS	LGG_RS00460	1	1.7	1	1.6	1	-1000000	1	0	1	0	1	0	1	2.3	1	-1000000	1	0	1	0	1	1.2	1	1.7	1	2.6	1	0	1	0	1	0
transcriptional regulator CDS	LGG_RS00465	0.95	-0.7	1	-3.2	1	0.1	1	0	1	0	1	0	0.95	-1.4	1	0.2	1	0	1	0	0.9	-0.9	0.9	-0.9	1	-0.8	1	0	1	0	1	0
6-phospho-beta-glucosidase CDS	LGG_RS00470	1	0.5	1	0.4	1	1.9	1	0	1	0	1	0	1	0.7	1	1.6	1	0	1	0	0.89	1.1	1	0.9	1	0.7	1	0	1	0	1	0
ROK family transcriptional regulator CDS	LGG_RS00475	1	0.2	1	-0.1	0.83	-2	1	0	1	0	1	0	1	0	1	0.3	1	1000000	1	0	0.8	0.4	0.7	0.5	0.62	0.5	1	0	1	0	1	0
tryptophan synthase subunit alpha CDS	LGG_RS00480	1	-0.2	1	0.1	1	-0.4	1	-1000000	0.95	2.2	1	1.5	0.64	0.8	1	-0.9	0.0028	3.7	1	0.8	0.57	0.7	0.65	0.7	0.92	0.4	0.56	1.8	1	0.8	0.78	1.5
tryptophan synthase subunit beta CDS	LGG_RS00485	0.53	-0.7	0.93	-0.4	1	0.5	1	-1000000	1	0.9	1	-0.2	1	0	0.97	-1.6	1	0.6	1	-0.7	0.97	0.2	0.97	-0.2	0.92	-0.2	1	0.2	1	-0.5	1	0.1
N-(5'-phosphoribosyl)anthranilate isomerase CDS	LGG_RS00490	0.91	0.6	0.55	1.2	1	1	1	-1000000	1	-1000000	1	0.4	0.48	1.2	1	1	1	-0.8	1	-1.4	0.23	1.3	0.6	1.1	0.31	1.2	1	-0.3	1	-1.6	1	-0.7
indole-3-glycerol-phosphate synthase CDS	LGG_RS00495	0.22	-0.8	0.91	0.3	0.55	0.8	1	-1000000	1	-0.4	1	-0.5	0.91	-0.2	1	0.4	1	-0.5	1	-1000000	1	-0.1	0.75	-0.3	0.6	-0.3	1	-0.8	0.74	-1.4	0.95	-1
anthranilate phosphoribosyltransferase CDS	LGG_RS00500	0.97	1	0.96	1.8	0.81	1.5	1	1.7	1	-1000000	1	-0.5	1	0.6	1	2.2	1	-1.7	1	-1000000	0.62	1.5	0.86	1.4	0.91	1.1	1	-1.3	1	-1.1	1	-1.2
hypothetical protein CDS	LGG_RS00505	0.89	1000000	0.66	1000000	1	0	0.97	1000000	0.0022	1000000	1	0	1	1000000	1	0	1	1000000	1	0	0.49	1000000	1	1000000	1	1000000	1	1000000	1	1000000	1	1000000
MFS transporter permease CDS	LGG_RS00510	1	1.6	1	1.1	1	1	1	0	1	0	1	0	0.96	1.3	1	-1000000	1	1000000	1	0	1	0.7	0.98	1.7	1	1	1	1000000	1	1000000	1	1000000
TetR family transcriptional regulator CDS	LGG_RS00515	1	0	0.95	0.2	1	0.1	1	-1000000	1	1.2	1	1.1	0.49	-0.4	0.76	-1.3	1	1.9	0.74	3	0.0054	-1.2	0.019	-1.2	0.026	-0.9	1	0.9	1	0.6	1	0.9
hypothetical protein CDS	LGG_RS00520	0.67	0.5	0.84	-0.7	0.2	1.5	1	-1000000	1	0.5	1	0.4	0.11	1.1	0.9	-1000000	1	0.1	1	-0.8	1	0	0.97	-0.2	0.45	0.6	0.78	-0.7	0.65	-0.9	0.86	-0.5
AbrB family transcriptional regulator CDS	LGG_RS00525	1	0	1	0	1	0	1	-1000000	0.41	1.7	0.9	-1000000	1	0	1	0	0.23	1.3	0.24	2.1	1	0	1	0	1	0	0.91	0.6	0.78	0.7	0.71	0.7
dTDP-4-dehydrorhamnose 3,5-epimerase CDS	LGG_RS00530	1	0	0.61	-0.5	1	0.1	1	-1000000	0.63	-1000000	1	-0.7	0.31	-0.6	1	0.7	0.83	-0.8	1	-1.2	0.88	0.2	0.4	0.4	0.99	0.1	0.7	-0.8	0.99	-0.4	0.73	-0.8
4-hydroxy-tetrahydrodipicolinate reductase CDS	LGG_RS00535	1	0	0.8	0.3	0.56	0.6	1	1	1	0.3	1	-0.5	0.17	0.6	0.14	1.3	0.92	0.7	1	1.2	0.1	0.6	0.26	0.5	0.055	0.7	0.91	0.8	0.47	1.3	0.93	0.7
4-hydroxy-tetrahydrodipicolinate synthase CDS	LGG_RS00540	0.3	-0.3	0.31	-0.4	0.86	-0.2	1	1.2	1	0.3	1	0.1	0.45	0.2	0.41	0.5	0.82	0.5	1	-0.4	0.85	-0.1	0.65	0.1	1	0	0.95	0.4	0.53	0.7	0.89	0.4
acetyldiaminopimelate deacetylase CDS	LGG_RS00545	0.71	0.4	0.44	0.8	0.67	0.9	1	-1000000	1	-0.5	0.91	1.1	0.32	0.7	0.65	1.2	0.96	0.3	1	0.8	0.11	0.9	0.16	0.9	0.2	0.8	1	-0.1	0.98	0.6	1	-0.1
2,3,4,5-tetrahydropyridine-2,6-dicarboxylate N-acetyltransferase CDS	LGG_RS00550	0.74	0.2	1	0	0.98	-0.2	1	0.3	1	0.3	0.21	2.2	0.052	0.8	0.074	1.5	0.72	1	0.25	2.1	0.43	0.3	0.98	0.1	0.56	0.3	0.95	0.4	0.57	1	0.96	0.6
diaminopimelate decarboxylase CDS	LGG_RS00555	0.028	1	0.11	1.1	0.34	0.9	1	-1000000	1	1.1	0.28	2.2	0.0038	1.4	0.22	1.5	1	0.9	0.9	1.2	0.13	0.7	0.11	0.9	0.11	0.8	1	0.4	0.9	1	1	0.3
aspartate kinase CDS	LGG_RS00560	0.38	-0.6	1	0	0.86	-0.7	0.85	-3.1	0.56	-1.4	1	0.1	1	0	1	-0.1	0.16	-1.2	0.88	-0.8	0.2	-0.8	0.32	-0.8	0.066	-1.1	0.045	-1.5	0.38	-0.6	0.12	-1.1
diaminopimelate epimerase CDS	LGG_RS00565	0.00019	-1	1	-0.1	0.16	-0.8	0.83	-1.8	0.33	-1.1	1	-0.3	0.81	-0.1	0.52	-0.8	0.79	0.2	0.74	0.5	0.054	-0.4	0.65	-0.1	0.00048	-0.8	0.88	-0.2	0.15	0.6	0.75	-0.2
aspartate-semialdehyde dehydrogenase CDS	LGG_RS00570	0.082	-0.6	1	0	0.62	-0.5	1	-0.1	1	0.4	1	0	0.71	-0.2	1	0.2	0.17	0.8	0.74	0.7	1	0	0.98	0	0.2	-0.4	0.88	0.3	0.0029	1.4	0.5	0.5
hypothetical protein CDS	LGG_RS00575	0.26	-0.4	1	-0.1	1	0.1	1	0.4	0.97	-1.2	0.13	1.6	0.029	-1	1	0.2	0.97	-0.3	0.24	1.5	0.0026	-1.1	0.15	-0.6	0.00066	-1.3	1	-0.2	1	-0.1	1	0.2
transcriptional regulator CDS	LGG_RS00580	1	0	1	0	1	0	1	0.8	0.42	1.5	1	0.1	1	0	1	0	1	-0.7	1	-1000000	1	0	1	0	1	0	0.99	-0.8	0.97	-0.8	1	-0.3
hypothetical protein CDS	LGG_RS00585	1	0.4	1	-1000000	1	-1000000	1	1000000	1	1000000	1	0	1	-1000000	1	-1000000	0.62	1000000	1	0	1	-3.1	1	-0.1	1	0.2	0.93	1000000	1	1000000	1	1000000
ADP-ribose pyrophosphatase CDS	LGG_RS00590	1	0.2	1	-0.2	0.97	-0.8	1	-1000000	1	1.2	1	-1000000	0.39	-1.2	0.94	-1000000	1	-0.4	1	-1000000	0.26	-1.1	0.54	-1	1	0.1	1	0.1	1	-0.6	1	-0.8
peptide ABC transporter ATP-binding protein CDS	LGG_RS00595	1	0	0.7	-0.8	1	-0.7	1	2.8	1	2.1	1	-1000000	0.16	-1.5	0.87	-1000000	1	1.3	1	-1000000	0.052	-1.5	0.17	-1.2	0.4	-0.7	1	0.7	1	0.2	1	0.1
hypothetical protein CDS	LGG_RS00600	0.96	0.2	1	-0.1	1	0	1	-1000000	1	0.2	1	0.3	0.86	-0.4	0.94	-1000000	1	-0.4	1	-0.9	0.51	-0.6	0.58	-0.8	0.75	-0.4	1	-0.4	0.39	-1.6	0.64	-1.1
hypothetical protein CDS	LGG_RS00605	0.16	0.3	0.91	0.1	1	0	1	-0.2	1	-0.1	0.88	0.4	2.2e-07	1	0.02	1	1	0.1	0.54	0.7	0.11	0.3	0.0019	0.6	0.24	0.2	0.84	-0.2	0.2	-0.7	0.33	-0.5
50S ribosomal protein L9 CDS	LGG_RS00610	0.0057	-0.4	0.044	-0.4	0.23	-0.4	1	0.2	0.97	0.5	0.008	1.9	0.27	0.2	0.35	0.3	0.0082	1.4	0.59	0.9	0.9	0	0.5	-0.1	0.021	-0.3	0.11	0.9	0.022	1.2	0.2	0.8
replicative DNA helicase CDS	LGG_RS00615	0.6	0.1	0.4	-0.2	0.98	-0.1	0.78	1	1	0.3	1	0.2	0.13	-0.3	0.79	-0.4	0.98	-0.2	0.95	-0.7	0.11	-0.3	0.38	-0.2	0.15	-0.3	1	-0.1	0.99	-0.1	1	-0.1
hypothetical protein CDS	LGG_RS00620	0.82	0	0.67	0.1	0.56	-0.2	0.76	-1	0.48	-0.5	0.7	0.3	0.3	0.2	0.45	-0.4	0.63	-0.2	1	0.1	0.32	0.1	0.35	0.1	0.98	0	0.9	0.1	1	0	0.64	-0.2
permease CDS	LGG_RS00625	0.035	1.5	0.44	1	0.32	1.5	1	1.7	1	-0.4	1	-0.1	3.4e-05	2.5	0.75	1.9	1	0.9	1	1.1	0.022	1.5	0.063	1.4	0.006	1.7	1	0.2	1	-1.4	1	-0.2
murQ CDS	LGG_RS00630	0.00022	1.4	0.059	1	0.063	1.3	1	1.1	1	0	0.87	1.1	3.6e-14	2.6	0.0047	2.3	0.88	0.8	0.58	1.4	0.00034	1.3	2.9e-05	1.6	1.5e-06	1.7	1	0.4	0.64	-1	1	0.1
hypothetical protein CDS	LGG_RS00635	8.6e-05	1.5	0.023	1.2	0.085	1.2	1	1.6	0.89	2	0.89	1.8	6.9e-16	2.6	5.8e-06	2.9	0.3	2.2	1	1.2	0.00039	1.3	0.00028	1.4	3.5e-05	1.4	0.54	1.8	1	1	0.86	1.5
RpiR family transcriptional regulator CDS	LGG_RS00640	0.35	0.5	0.93	0.2	1	0.1	1	-1000000	0.74	2.2	1	-1000000	0.073	0.9	1	0.6	0.93	1.8	1	-1000000	0.045	0.8	0.11	0.7	0.043	0.8	1	1.6	1	1.2	0.92	1.4
TetR family transcriptional regulator CDS	LGG_RS00645	0.56	0.7	0.59	-1.6	0.49	1.3	1	-1000000	1	-1000000	1	1.1	0.88	0.5	0.3	2.2	1	-0.4	1	-1000000	0.56	0.7	0.33	1	0.21	1	1	-0.6	1	-0.7	1	-0.7
macrolide ABC transporter ATP-binding protein CDS	LGG_RS00650	1	0.5	1	-0.2	1	-1000000	1	0	1	1000000	1	0	0.95	0.4	1	-1000000	1	1000000	1	0	0.9	-0.7	1	0.1	1	0.2	1	1000000	1	1000000	1	1000000
ABC transporter permease CDS	LGG_RS00655	0.29	1	1	0.4	1	0.5	1	-1000000	1	-1000000	1	2.7	0.73	0.8	0.93	1.5	1	1.8	1	2.6	1	0.2	1	0.1	0.74	0.6	1	0.8	1	0.3	1	0.7
amidohydrolase CDS	LGG_RS00660	0.15	1.2	0.66	0.9	0.2	1.7	1	0	1	1000000	1	1000000	0.58	0.8	0.31	2.1	1	1000000	1	1000000	0.94	0.3	1	0.2	0.74	0.6	1	1000000	1	1000000	1	1000000
adenylosuccinate synthase CDS	LGG_RS00665	0.48	-0.2	0.15	-0.6	0.88	-0.3	1	-0.9	1	-0.2	1	-0.4	0.17	-0.4	1	0	0.93	0.2	0.91	-1.3	0.51	-0.2	0.58	-0.2	0.34	-0.2	0.27	0.7	0.37	0.6	0.49	0.5
metal-transporting ATPase CDS	LGG_RS00670	2.5e-24	0.8	4e-09	0.6	2e-09	0.8	1	-0.1	0.047	0.6	0.1	0.5	3.1e-43	1.1	0.00013	0.7	8.3e-15	1.4	8.6e-08	1.6	1.9e-32	0.8	3.9e-38	1	3.4e-77	1.2	0.00068	0.7	0.33	0.2	0.0056	0.5
transcriptional regulator CDS	LGG_RS00675	1.2e-12	0.4	3.5e-20	0.7	4.5e-07	0.5	0.37	0.6	0.0072	1	0.00043	1.2	0	1.2	0.0083	0.4	9e-33	2.2	4.4e-19	2.5	2.8e-39	0.7	8.2e-38	0.8	1.2e-83	1.1	1.7e-05	0.9	0.087	0.4	8.5e-06	1
transporter CDS	LGG_RS00680	1	0.1	1	-0.9	1	-0.3	1	-1000000	1	-1000000	1	-1000000	0.94	0.2	1	-0.8	1	-1000000	1	-1000000	0.7	-0.5	1	0	1	0.1	1	-1000000	1	-1000000	1	-1000000
anaerobic ribonucleoside triphosphate reductase CDS	LGG_RS00685	0.65	-0.1	0.5	0.1	0.5	-0.3	1	-0.2	1	-0.3	0.96	-0.3	0.079	-0.3	0.43	-0.5	0.48	-0.3	1	-0.2	8.9e-05	-0.6	0.00094	-0.6	0.00087	-0.5	0.24	-0.5	0.61	-0.3	0.33	-0.4
hypothetical protein CDS	LGG_RS00690	0.41	-0.9	0.99	0.3	0.42	-1000000	1	1.7	1	-1000000	1	0.5	0.34	-1.1	0.9	-1000000	1	0	1	0.5	0.16	-1.2	0.28	-1.3	0.18	-1.1	1	-0.1	1	0.7	1	-0.2
membrane protein CDS	LGG_RS00695	1	0	1	0	1	0	1	0	1	0	1	0	1	0	1	0	1	0	1	0	1	0	1	0	1	0	1	0	1	0	1	0
hypothetical protein CDS	LGG_RS00700	1	0	1	0	1	0	1	0	1	0	1	0	1	0	1	1000000	1	0	1	0	1	0	1	0	1	0	1	0	1	0	1	0
transcriptional regulator CDS	LGG_RS00705	1	-0.6	1	-0.1	1	-2.1	1	0	1	0	1	0	1	0.2	1	1.5	1	0	1	0	1	0	1	-0.3	1	0	1	0	1	0	1	0
hypothetical protein CDS	LGG_RS00710	1	0.1	1	0.6	0.39	2.2	1	0	1	0	1	0	1	-0.5	1	1.6	1	1000000	1	0	0.98	0.5	1	0.4	0.93	0.7	1	1000000	0.97	1000000	0.98	1000000
hypothetical protein CDS	LGG_RS00715	1	0	1	0	1	0	1	0	1	1000000	1	0	1	0	1	0	1	0	1	0	1	0	1	0	1	0	1	0	1	0	1	0
transposase CDS	LGG_RS00720	1	0	1	0	1	0	1	0	1	0	1	0	1	0	1	0	1	0	1	0	1	0	1	0	1	0	1	0	1	0	1	0
phospholipid phosphatase CDS	LGG_RS00725	0.092	-0.7	0.41	-0.6	0.59	-0.9	1	1.2	1	-1000000	1	-1000000	0.0061	-1.5	0.6	-1.4	1	-0.4	1	-1000000	0.016	-0.9	0.0074	-1.3	0.0039	-1.2	1	0	1	0	1	-0.3
peptidase S66 CDS	LGG_RS00730	0.0076	-0.6	0.0018	-1.1	0.25	-0.5	1	-1000000	0.75	1.3	0.96	-1.7	0.00024	-1	0.44	-0.6	0.99	0.5	1	0.6	0.0083	-0.5	0.012	-0.6	0.013	-0.5	0.91	0.8	1	0.1	1	0.3
hypothetical protein CDS	LGG_RS00735	1	0	0.6	0.4	1	-0.1	1	-1000000	1	0.9	1	-0.2	0.051	0.8	1	0.2	1	-0.2	1	-1000000	0.99	0.1	1	0	0.5	0.3	1	0	1	-0.4	1	0
D-alanine--D-alanine ligase CDS	LGG_RS00740	0.00012	-0.3	0.84	0	0.5	-0.1	1	0	0.099	-0.6	0.99	0	0.023	-0.2	0.64	-0.1	3.9e-06	-0.9	0.32	-0.4	0.098	-0.1	0.085	-0.1	0.0045	-0.2	0.047	-0.3	0.0039	-0.5	0.11	-0.3
hypothetical protein CDS	LGG_RS00745	1	-0.1	1	0.8	0.87	-1000000	1	0	0.52	1000000	1	0	1	0	1	-1000000	1	0	1	0	1	0.1	0.68	0.8	1	-0.3	1	1000000	1	1000000	1	1000000
hypothetical protein CDS	LGG_RS00750	0.52	0.6	0.74	0.8	1	0.1	1	-1000000	1	1.5	1	-1000000	0.95	0.4	0.83	1.6	1	0	1	-1000000	0.57	0.6	0.88	0.5	0.4	0.7	1	0.4	1	0.2	1	0.9
MFS transporter CDS	LGG_RS00755	0.31	0.7	0.53	0.8	0.79	0.8	1	1.2	1	0	1	-1000000	0.54	0.7	1	1.1	1	-0.7	1	-0.9	0.43	0.6	0.46	0.6	0.2	0.8	1	-0.2	1	-0.6	1	-0.5
transposase CDS	LGG_RS00760	0.063	-0.6	0.4	0.4	0.88	0.2	1	0	1	0	1	0	0.14	-0.5	0.046	-1000000	1	1000000	1	0	0.85	-0.1	0.18	-0.5	0.042	-0.6	1	0	1	1000000	1	1000000
hypothetical protein CDS	LGG_RS00765	0.52	-0.5	0.35	-1.3	1	-0.3	1	0	1	1000000	1	1000000	0.21	-1	0.65	-1000000	1	1000000	1	1000000	0.1	-1	0.22	-0.9	0.28	-0.7	0.99	1000000	1	1000000	0.96	1000000
two-component sensor histidine kinase CDS	LGG_RS00770	0.74	0.2	0.89	-0.3	1	-0.1	1	-0.8	1	-1.4	1	-1.1	0.9	0.2	1	-0.2	1	-0.3	1	-1	0.96	0.1	0.28	0.6	0.97	-0.1	0.99	-0.5	0.85	-0.6	1	-0.3
DNA-binding response regulator CDS	LGG_RS00775	1	0.1	1	-0.8	1	0.4	1	-1000000	1	-0.6	1	-0.7	0.9	-0.6	1	0.4	1	-0.8	1	-1000000	0.21	-1.2	0.93	-0.4	0.31	-1	1	-0.6	1	-0.5	1	-0.5
methylated-DNA--protein-cysteine methyltransferase CDS	LGG_RS00780	0.93	-0.2	0.93	-0.4	0.15	0.9	1	-1000000	1	-1000000	1	-1000000	0.86	0.2	0.9	-1.1	0.59	2.1	1	2.2	0.65	0.2	0.33	0.4	1	0	0.71	1.9	0.7	1.9	0.36	2.3
lactate dehydrogenase CDS	LGG_RS00785	0.00099	-0.5	0.053	-0.4	0.00035	-1.3	0.45	0.7	1	-0.1	0.87	0.2	7.5e-05	-0.7	0.29	-0.6	0.12	-0.5	0.9	-0.4	0.0009	-0.5	0.021	-0.4	2.1e-07	-0.8	0.17	-0.4	0.59	-0.2	0.34	-0.3
PTS sugar transporter subunit IIB CDS	LGG_RS00790	1	0	0.33	-0.8	0.69	-0.6	0.19	1000000	1	0	1	1000000	0.66	0.3	1	0.2	1	1000000	1	0	0.13	0.6	0.091	0.7	0.56	0.3	0.91	1000000	1	1000000	1	1000000
PTS cellobiose transporter subunit IIA CDS	LGG_RS00795	0.085	1	1	0	0.97	0.7	1	2.5	1	-1000000	1	0.3	0.011	1.4	0.0027	2.7	1	-0.6	1	-1000000	0.0061	1.3	0.0012	1.6	0.007	1.3	1	-0.3	1	-0.3	1	-0.4
PTS cellobiose transporter subunit IIC CDS	LGG_RS00800	0.48	0.9	1	-0.8	1	-0.8	1	0.7	1	-1000000	1	-1000000	0.64	0.9	1	0.7	1	-1.2	1	-1000000	0.072	1.5	0.08	1.6	0.28	1	1	-1.1	1	-0.9	1	-1.4
celD CDS	LGG_RS00805	0.74	0.4	0.72	0.6	1	0.2	1	-1000000	1	-0.8	1	-1000000	0.21	0.8	1	0.3	1	-0.5	1	-0.4	0.097	0.9	0.074	1.1	0.25	0.7	1	0.3	1	0.1	1	0.5
6-phospho-beta-glucosidase CDS	LGG_RS00810	0.86	0.3	0.73	0.5	1	0.3	1	-1000000	1	2.2	1	-1000000	0.53	0.7	0.49	1.5	1	1.3	1	1.6	0.23	0.9	0.48	0.7	0.61	0.5	1	1.7	0.99	1.6	1	1.7
GntR family transcriptional regulator CDS	LGG_RS00815	0.81	0.3	0.83	-0.5	1	-0.1	1	1.8	1	-0.4	1	-1000000	0.23	-1.1	1	-0.4	1	-0.9	1	-1000000	0.39	-0.6	0.2	-1.2	0.23	-0.8	1	-0.6	1	-0.7	0.85	-1.2
hypothetical protein CDS	LGG_RS00820	1	0	0.6	-0.3	1	0	1	0.5	1	-1.1	0.92	-1000000	0.17	0.4	1	-0.1	1	-0.3	1	0	0.18	-0.4	0.1	-0.6	0.59	-0.2	1	-0.2	1	-0.1	1	0.4
membrane protein CDS	LGG_RS00825	0.0071	0.7	1	0	0.62	0.4	1	-1000000	1	-0.5	0.58	-1000000	0.015	0.7	0.48	0.7	0.98	0.3	1	-1.1	0.86	0.1	0.96	0	0.27	0.3	0.97	-0.5	1	0	1	-0.6
hypothetical protein CDS	LGG_RS00830	0.79	-0.2	1	0.2	0.92	-0.5	1	-1000000	1	-1000000	1	-1000000	0.69	-0.3	0.99	-0.6	0.92	0.8	1	0.9	0.44	-0.4	0.42	-0.5	0.22	-0.6	1	-0.6	1	-0.5	1	-0.4
guanine permease CDS	LGG_RS00835	4.5e-16	-1.7	0.00012	-1.1	4.4e-06	-2.1	0.89	-1000000	0.78	-1.5	0.61	-3.2	4.4e-12	-1.6	0.0033	-2.4	0.08	1.3	1	-0.4	5.9e-10	-1.1	6.1e-08	-1.1	0	-2.1	0.73	-0.4	0.38	0.8	0.62	-0.5
sulfur reduction protein DsrE CDS	LGG_RS00840	0.12	-0.9	0.071	-2.5	1	-0.1	0.79	1000000	1	1000000	1	0	1	0	0.5	-1000000	1	1000000	1	0	0.65	-0.3	0.43	-0.6	0.3	-0.6	1	1000000	1	1000000	1	1000000
hypothetical protein CDS	LGG_RS00845	1	0	1	0	1	0	1	0	1	1000000	1	0	1	0	1	0	1	0	1	0	1	0	1	0	1	0	1	0	1	0	1	0
hypothetical protein CDS	LGG_RS00850	1	0	1	0	1	0	1	0	1	0	1	0	1	0	1	0	1	0	1	0	1	0	1	0	1	0	1	0	1	0	1	0
taurine ABC transporter ATP-binding protein CDS	LGG_RS00855	1	0	1	0	1	0	1	0	1	0	1	0	1	0	1	0	1	0	1	0	1	0	1	0	1	0	1	0	1	0	1	0
sulfonate ABC transporter substrate-binding protein CDS	LGG_RS00860	1	0	1	0	1	0	1	0	1	0	1	0	1	0	1	0	1	0	1	0	1	0	1	0	1	0	1	0	1	0	1	0
taurine ABC transporter permease CDS	LGG_RS00865	1	0	1	0	1	0	1	0	1	0	1	0	1	0	1	0	1	0	1	0	1	0	1	0	1	0	1	0	1	0	1	0
pyridine nucleotide-disulfide oxidoreductase CDS	LGG_RS00870	1	0	1	0	1	0	1	0	1	0	1	0	1	0	1	0	1	0	1	0	1	0	1	0	1	0	1	0	1	0	1	0
membrane protein CDS	LGG_RS00875	1	0	1	0	1	0	1	0	1	0	1	0	1	0	1	0	1	0	1	0	1	0	1	0	1	0	1	0	1	0	1	0
LysR family transcriptional regulator CDS	LGG_RS00880	1	0	1	0	1	0	1	0	1	0	1	0	1	0	1	0	1	0	1	0	1	0	1	0	1	0	1	0	1	0	1	0
glyoxalase CDS	LGG_RS00885	0.85	-0.1	0.42	-0.5	0.76	-0.5	1	-1000000	1	-1000000	1	0.9	0.94	-0.1	0.77	0.4	1	1.1	1	-1000000	0.99	0	0.75	0.2	0.63	-0.2	0.99	1.2	0.99	1.5	0.99	1.2
hypothetical protein CDS	LGG_RS00890	0.57	-0.3	1	0.1	0.65	0.6	0.68	0.9	0.43	-1.7	0.8	-0.8	0.99	-0.2	0.25	1.1	0.95	-0.3	0.71	-1.3	0.64	0.2	0.77	0.2	0.46	-0.4	0.86	-0.3	0.57	0.4	0.66	0.4
alanine acetyltransferase CDS	LGG_RS00895	0.33	-0.6	1	-0.2	0.81	-1	0.99	-1000000	1	0	1	-0.1	0.93	-0.2	0.95	-1.4	0.72	-0.7	1	-1	0.63	-0.3	0.62	-0.4	0.45	-0.4	0.91	-0.3	0.78	-0.5	0.85	-0.4
hypothetical protein CDS	LGG_RS00900	0.2	-1.1	0.52	-1.2	1	-0.4	1	2.2	1	0.6	1	0.5	0.8	-0.4	1	-0.6	1	0.7	1	1.1	0.2	-0.9	0.45	-0.8	0.12	-1.2	1	1.1	1	0.9	1	0.6
hypothetical protein CDS	LGG_RS00905	0.014	-1.3	0.87	0.3	0.93	-0.5	1	-0.2	0.38	-1000000	0.34	-1000000	0.65	-0.3	1	0	0.17	-1.6	0.55	-1000000	0.15	-0.6	1	0	0.039	-0.9	0.36	-0.9	0.28	-1.1	0.15	-1.4
cell surface protein CDS	LGG_RS00910	0.68	-0.4	1	-0.1	1	-0.6	1	2	1	0.4	1	-0.7	0.95	-0.3	1	-0.6	1	0.7	0.73	2.3	1	0	1	0.2	0.52	-0.5	1	0.7	0.99	1.3	1	0.5
cell surface protein CDS	LGG_RS00915	0.73	0.7	1	0.2	0.82	1.2	1	1.4	1	-1.8	1	1.1	0.26	1.2	1	-1000000	0.93	1.1	1	-1.4	0.18	1.1	0.7	0.7	0.23	1.1	1	0.7	1	0.4	1	0.1
hypothetical protein CDS	LGG_RS00920	0.21	1000000	1	0	1	1000000	1	0	1	1000000	1	0	0.92	1000000	1	0	1	1000000	1	0	0.44	1000000	1	1000000	0.34	1000000	1	1000000	1	1000000	1	1000000
hypothetical protein CDS	LGG_RS00925	0.27	1.9	1	1	0.78	1.9	1	1000000	1	1000000	1	1000000	0.69	1.4	1	2.5	1	1000000	1	0	0.69	1.1	0.72	1.5	0.33	1.6	1	1000000	1	1000000	1	1000000
membrane protein CDS	LGG_RS00930	0.86	-0.5	1	-0.2	1	0	1	2	1	-1000000	1	0.8	0.85	-0.6	0.99	-1000000	1	-0.2	1	-1000000	1	0	1	-0.1	0.8	-0.5	1	0.6	1	0.5	1	0.4
hypothetical protein CDS	LGG_RS00935	0.19	0.3	0.035	0.6	0.64	0.2	0.87	1.1	1	-0.1	0.15	1.2	0.048	-0.5	1	-0.1	0.6	-0.4	0.41	-1.7	0.00011	-0.8	0.018	-0.6	0.027	-0.5	0.63	-0.3	0.06	-1.1	0.58	-0.4
ATPase AAA CDS	LGG_RS00940	1	0	1	0	0.96	0.1	1	0.1	1	-0.4	1	-0.2	0.51	0.1	0.78	0.2	0.59	-0.4	1	0	0.05	0.3	0.077	0.3	0.0043	0.5	0.76	-0.3	0.43	-0.5	1	-0.1
acetate kinase CDS	LGG_RS00945	0.81	0.1	0.36	0.3	0.92	0.1	1	1	0.45	1.1	0.94	0.8	0.019	0.5	0.57	0.4	0.8	0.5	1	-0.4	0.0032	0.6	0.0028	0.6	0.014	0.5	0.82	0.4	0.96	0.3	0.69	0.5
alkaline phosphatase CDS	LGG_RS00950	1	-0.1	1	0.2	1	1	1	-1000000	1	-1000000	1	-1000000	0.85	-1.8	1	-1000000	0.76	-2.2	1	-1000000	1	0	1	0	1	0	0.6	-2.2	0.46	-2.5	0.7	-1.9
xylulokinase CDS	LGG_RS00955	0.88	0.9	1	0.6	1	0.5	0.31	5.2	1	-1000000	1	2.1	1	0.3	1	1.2	1	1.1	1	2.6	1	0.2	1	0.4	1	-0.2	1	1.9	1	0.2	1	1.3
fructose-bisphosphate aldolase CDS	LGG_RS00960	1	-0.2	1	-0.3	1	-2.9	1	0	1	1000000	1	1000000	0.93	-1.1	1	0.9	0.91	1000000	1	0	1	-0.2	1	-0.1	1	-0.6	0.86	1000000	0.95	1000000	0.66	1000000
PTS ascorbate transporter subunit IIC CDS	LGG_RS00965	0.061	-1.7	0.88	-0.5	1	0	1	-0.1	0.56	-1000000	0.72	-2.8	0.45	-1	0.9	-1000000	0.45	-1.1	0.84	-2.3	0.2	-1	0.45	-0.9	0.14	-1.2	0.26	-1.2	0.27	-1.2	0.47	-0.9
hypothetical protein CDS	LGG_RS00970	1	0	1	-0.1	0.65	-0.4	1	-0.7	1	0.2	1	-0.6	0.26	-0.4	0.81	-0.5	0.91	-0.4	1	-0.8	0.69	-0.1	0.59	-0.2	0.94	0.1	1	-0.2	0.54	-0.7	0.65	-0.6
endonuclease III CDS	LGG_RS00975	0.25	0.5	1	-0.1	0.83	-0.4	0.55	3.1	1	-1.2	0.98	1	0.6	0.3	0.17	1.3	1	1	1	0.5	0.24	0.5	0.35	0.4	0.037	0.7	0.94	0.8	1	0.3	1	0.9
MFS transporter permease CDS	LGG_RS00980	1	-0.1	0.76	-0.4	1	0	1	-0.5	0.99	-1.1	0.96	-1.2	0.81	-0.2	1	0	0.86	-0.6	1	-0.7	0.72	-0.2	0.45	-0.5	1	0.1	0.88	-0.4	0.51	-1.1	0.61	-0.9
phosphoketolase CDS	LGG_RS00985	6.4e-09	-0.3	0.13	0.1	0.0036	-0.3	1	0	0.95	-0.1	0.96	-0.1	0.048	-0.1	0.0029	-0.4	0.035	-0.5	0.58	-0.4	0.07	-0.1	6.9e-06	-0.2	0.0026	-0.1	0.63	-0.1	0.12	-0.4	0.79	-0.1
peptide ABC transporter substrate-binding protein CDS	LGG_RS00990	0	-1.5	3.7e-08	-0.6	1.4e-21	-1.8	0.8	-0.3	0.11	-0.5	0.2	-0.4	0	-1.6	1.4e-10	-1.8	0.042	-0.3	0.018	-0.8	0	-1.1	0	-1.2	0	-1.7	0.0082	-0.4	0.38	-0.1	0.037	-0.3
hypothetical protein CDS	LGG_RS00995	1	0.9	0.9	-1000000	1	0.4	1	2.2	1	-1000000	1	1.5	1	0.6	1	-1000000	1	1.6	1	-1000000	1	0.3	0.91	0.9	1	0.2	1	0.8	1	0.9	1	1
hypothetical protein CDS	LGG_RS01000	0.72	0.9	1	-1.5	0.99	1.2	1	1	1	0	1	-1000000	0.95	0.5	1	-1000000	0.89	-1.7	1	0.4	1	0	1	0.3	1	0.7	1	-0.8	0.8	-1.4	1	-0.9
PTS mannose transporter subunit IID CDS	LGG_RS01005	0.58	1.8	1	-0.3	0.81	1.7	0.4	7	1	-1000000	1	3.1	0.99	1.4	1	-1000000	0.72	4.3	1	4.2	0.99	0.6	1	0.3	0.91	1.1	0.99	3.4	1	2.8	0.95	3.6
ABC transporter ATP-binding protein CDS	LGG_RS01010	0.97	2.6	1	0	1	1.1	1	6	0.8	5.1	1	-1000000	0.93	2.9	1	-1000000	0.81	4.1	1	3.6	0.95	2.1	0.75	2.7	0.73	2.8	0.95	3.2	1	3	0.96	3.2
hypothetical protein CDS	LGG_RS01015	0.61	-0.8	0.55	-2.2	0.97	-1.1	1	-1000000	1	0.5	1	-1000000	1	0	0.98	-1000000	1	0.5	1	-1000000	0.17	-1.5	0.22	-1.7	0.61	-0.6	1	-0.9	1	-0.5	1	-0.4
NUDIX hydrolase CDS	LGG_RS01020	0.86	0.9	1	1	1	-0.2	1	0	0.51	1000000	1	1000000	0.82	0.7	1	1.1	0.45	1000000	1	0	0.72	1	1	0.2	0.96	0.7	0.54	1000000	0.67	1000000	0.93	1000000
hypothetical protein CDS	LGG_RS01025	0.14	0.2	0.023	0.5	0.055	0.5	0.38	1	0.54	0.5	0.72	0.4	4e-08	0.9	0.23	0.5	0.24	0.5	1	-0.1	3.8e-07	0.7	2.3e-05	0.6	3.7e-07	0.7	0.064	0.7	0.95	-0.1	0.15	0.5
ABC transporter permease CDS	LGG_RS01030	1	0	1	0	1	0	1	0	1	0	1	0	1	0	1	0	1	0	1	0	1	0	1	0	1	0	1	0	1	0	1	0
XRE family transcriptional regulator CDS	LGG_RS01035	1	0	1	0	1	0	1	0	1	0	1	0	1	0	1	0	1	0	1	0	1	0	1	0	1	1000000	1	0	1	0	1	0
FAD-dependent oxidoreductase CDS	LGG_RS01040	0.5	0.2	1	0	0.81	0.3	1	-0.2	1	-1.8	1	-0.9	0.1	0.5	0.44	0.7	1	0.2	1	-1.4	0.024	0.6	0.078	0.5	0.062	0.5	1	-0.2	1	0	1	-0.5
NADH oxidase CDS	LGG_RS01045	1	0	0.98	0.1	1	0	0.56	1.3	0.76	-1.2	0.86	0.6	0.56	-0.2	0.44	0.6	0.4	0.7	1	0.5	0.0063	-0.6	0.26	-0.3	0.018	-0.5	0.99	0.2	0.97	0.3	1	-0.1
hypothetical protein CDS	LGG_RS01050	0.0016	-0.8	0.2	-0.5	0.98	0.1	0.94	1.2	1	0.4	1	0.2	0.0018	-0.9	0.77	-0.6	0.32	0.9	1	0.2	2.4e-07	-1.3	1.5e-05	-1.3	2.2e-07	-1.3	0.99	0.3	0.92	0.4	1	0.2
hypothetical protein CDS	LGG_RS01055	0.63	-0.6	1	-0.4	0.94	-2	1	-1000000	1	0.2	1	0.4	0.63	-0.8	1	0.7	1	-0.4	1	0	0.65	-0.5	0.31	-1	0.56	-0.6	1	0.1	1	0.1	1	-0.4
permease CDS	LGG_RS01060	1	-0.1	1	-0.5	1	0.8	1	-1000000	1	-0.8	1	-0.1	1	-0.2	1	-1	1	0	1	-0.8	1	-0.1	0.88	0.4	1	-0.2	1	-0.2	1	-0.2	1	0.1
membrane protein CDS	LGG_RS01065	0.71	0.5	1	0.1	1	0.4	1	-1000000	1	-1000000	1	2.1	0.61	0.6	0.81	1.7	0.82	1.9	1	-1000000	0.16	1.1	0.58	0.7	0.12	1.1	0.87	2.1	0.96	2	0.94	1.9
hypothetical protein CDS	LGG_RS01070	0.032	-0.2	0.11	0.1	0.0089	-0.4	0.19	-1.1	0.023	-0.9	0.09	-0.6	3.5e-21	-0.9	0.062	-0.4	0.011	-0.5	0.83	-0.2	0	-1.3	0	-1.4	0	-1.1	1.1e-05	-0.9	0	-2.4	1.5e-08	-1.2
membrane protein CDS	LGG_RS01075	0.087	0.4	0.15	0.4	0.79	0.2	1	1.1	0.41	1.6	0.00085	3.1	1.3e-14	1.5	0.02	1.1	6.9e-05	2.7	0.028	2.5	0.00098	0.6	0.0034	0.6	0.0054	0.5	0.0002	2.5	0.032	1.8	0.00091	2.4
hypothetical protein CDS	LGG_RS01080	1.2e-05	1.3	0.091	0.8	0.017	1.2	0.96	-1000000	0.97	-0.8	0.93	-1	2.2e-18	2.4	2.1e-05	2.5	0.2	1.1	0.93	-1.4	3.1e-10	1.7	3e-08	1.7	2.8e-11	1.8	0.32	0.9	1	-0.2	0.85	0.5
flavodoxin CDS	LGG_RS01085	0.021	0.4	0.069	0.5	0.092	0.6	0.98	-1000000	1	0.1	0.0048	2.2	3.6e-08	1	0.0083	1.1	0.012	1.5	0.71	0.9	0.012	0.4	0.009	0.5	0.0014	0.6	0.06	1.2	0.98	0.2	0.35	0.8
hypothetical protein CDS	LGG_RS01090	0.032	0.4	0.082	0.4	0.0023	0.9	1	-0.3	0.77	-1.3	0.73	1	8.9e-09	1.1	0.28	0.6	0.0048	1.7	1	-0.5	8.9e-06	0.8	0.14	0.3	0.00045	0.6	0.21	1	0.67	0.6	0.069	1.2
hypothetical protein CDS	LGG_RS01095	0.98	0	0.11	0.5	0.027	0.8	1	0.3	1	-1.3	0.96	0.7	0.00027	0.8	0.013	1.2	0.022	1.5	1	-0.9	0.013	0.5	0.58	0.1	0.032	0.4	0.25	0.9	0.31	0.8	0.068	1.2
2-hydroxyacid dehydrogenase CDS	LGG_RS01100	0.42	0.4	0.77	0.4	0.32	0.9	1	1.3	1	-1.3	1	1.1	0.14	0.7	0.54	0.9	0.27	1.5	0.13	2.5	0.1	0.7	0.65	0.3	0.41	0.4	0.47	1.2	0.52	1.1	0.42	1.3
sugar ABC transporter substrate-binding protein CDS	LGG_RS01105	0.47	-0.3	0.093	-1.1	0.0024	-1000000	1	-1000000	0.79	-1.8	0.23	-1000000	0.12	-0.6	1	-0.2	0.85	-0.5	0.42	-1000000	1	-0.1	0.016	-1	0.12	-0.5	0.068	-1.6	0.037	-1.9	0.078	-1.6
membrane protein CDS	LGG_RS01110	0.29	-0.4	0.76	0.3	0.023	1.2	1	-1000000	1	-0.3	1	-0.4	0.00079	1.1	0.0045	2	1	0	0.83	-1000000	0.42	0.3	0.78	0.2	0.071	0.6	1	-0.1	0.59	-0.9	0.41	-1.1
hypothetical protein CDS	LGG_RS01115	0.22	0.5	0.71	0.4	0.21	1	1	-1000000	1	0.5	0.97	-1000000	0.00031	1.4	0.61	0.8	0.8	1.1	1	-1000000	0.0034	1	0.0052	1.1	0.029	0.8	1	0.7	0.91	0.9	1	0.5
hypothetical protein CDS	LGG_RS01120	0.84	0.2	0.16	0.7	1	-0.2	1	-1000000	1	-0.5	0.88	-1000000	0.11	0.7	1	-0.1	1	-0.4	1	0.8	0.041	0.7	1	-0.1	0.49	0.3	1	-0.7	1	-0.6	1	-0.6
alkaline-shock protein CDS	LGG_RS01125	0.45	0.2	0.092	0.6	0.61	-0.4	1	1.7	0.24	2.5	1	1.1	5e-05	1.1	1	0.4	0.73	1.1	1	-1000000	0.0042	0.7	0.033	0.6	0.015	0.6	0.82	1	0.99	0.7	1	0.7
alkaline-shock protein CDS	LGG_RS01130	0.016	0.5	0.099	0.5	0.71	0.2	1	-1000000	0.91	1.1	1	-0.9	8.8e-11	1.3	0.018	1.1	0.4	1	0.66	1.2	6.9e-05	0.7	4.3e-07	1	3.5e-05	0.8	0.87	0.5	0.89	0.5	0.96	0.5
haloacid dehalogenase CDS	LGG_RS01135	0.94	-0.2	0.65	0.6	1	-0.1	1	-1000000	1	0.6	0.96	1.1	0.15	-1.3	1	-1	0.96	-0.9	1	0.1	0.44	-0.5	0.49	-0.6	0.26	-0.7	0.33	-1.8	0.77	-1	0.65	-1.3
membrane protein CDS	LGG_RS01140	0.27	-0.8	0.79	-0.8	0.67	0.7	1	0.5	1	0.1	0.96	-1.2	0.34	-0.9	1	0.1	0.58	-1.2	1	0.5	0.12	-1	0.28	-0.9	0.031	-1.5	0.31	-1.6	0.97	-0.3	0.64	-0.9
hypothetical protein CDS	LGG_RS01145	1	-0.1	1	-0.1	1	-1.3	1	-1000000	1	-0.4	1	-0.5	1	0.2	1	-1000000	1	0.7	1	-1000000	0.89	0.5	1	0.5	1	0.2	0.94	1.5	1	1.2	0.9	1.4
transposase CDS	LGG_RS01150	1	0	1	0	1	0	1	0	1	0	1	0	1	0	1	1000000	1	0	1	0	1	0	1	0	1	0	1	0	1	1000000	1	0
transposase CDS	LGG_RS01155	0.98	1.2	1	-1000000	1	0.7	1	0	1	0	1	0	1	1.1	1	-1000000	1	1000000	1	0	1	1	1	0.9	1	0.8	1	1000000	1	1000000	1	1000000
pyroglutamyl-peptidase I CDS	LGG_RS01160	0.63	-0.2	1	0	1	0.2	0.64	-1000000	1	-0.1	0.96	-0.7	0.15	-0.5	1	-0.1	0.33	-0.7	0.94	-1	0.48	0.2	0.94	-0.1	0.79	-0.1	0.43	-0.6	0.68	-0.4	0.61	-0.4
NADP oxidoreductase CDS	LGG_RS01165	6.2e-06	0.8	2.4e-11	1.5	8.1e-05	1.2	1	-0.2	0.019	2.2	0.27	1.5	0.0031	0.6	0.011	1.2	0.64	0.7	1	0.1	0.54	0.1	0.99	0	0.46	0.2	1	0	1	0.1	1	0
hypothetical protein CDS	LGG_RS01170	0.046	0.9	0.95	0.2	0.55	0.7	1	0	1	0	0.47	1000000	0.48	0.5	0.56	-1000000	0.11	1000000	0.016	1000000	0.02	1	0.99	-0.2	0.13	0.7	0.79	1000000	0.57	1000000	0.35	1000000
cobyric acid synthase CDS	LGG_RS01175	0.35	0.5	0.23	0.8	1	0.5	1	-1000000	0.069	2.3	0.93	0.8	0.84	-0.3	1	-0.7	0.97	0.5	1	0.3	0.79	-0.2	1	0.1	1	0	1	0.1	0.86	0.6	1	0.4
hypothetical protein CDS	LGG_RS01180	8.3e-05	1.3	0.00026	1.5	0.13	1	0.68	1.3	0.01	1.9	0.068	1.6	0.018	-1.4	1	-0.5	0.27	-0.8	0.85	-0.9	0.56	-0.3	0.27	-0.6	0.58	-0.3	0.18	-0.9	0.16	-0.9	0.28	-0.7
16S rRNA methyltransferase G CDS	LGG_RS01185	1	0.1	0.33	-1.1	0.99	0.2	0.62	2.4	1	-0.4	1	-0.3	0.55	-0.5	1	-1.1	1	0.5	1	1.2	0.8	-0.2	1	0	0.64	-0.3	0.97	0.4	0.91	0.8	0.86	0.8
nucleoid occlusion protein CDS	LGG_RS01190	1	0	1	0.1	0.27	-0.7	0.55	-1000000	1	-0.1	1	0	1	0	1	-0.1	0.59	-0.4	0.87	-1.1	0.41	-0.2	0.62	-0.2	0.023	-0.5	0.72	-0.3	1	0.1	0.7	-0.3
sporulation initiation inhibitor Soj CDS	LGG_RS01195	0.056	-0.5	0.17	-0.5	0.27	-0.7	0.87	1.4	1	0.3	0.68	1	0.36	-0.2	0.94	-0.3	0.77	0.7	1	0.8	0.28	-0.2	0.28	-0.3	0.0045	-0.7	0.97	0.5	0.48	0.9	0.97	0.5
chromosome partitioning protein ParB CDS	LGG_RS01200	0.034	-0.4	0.8	-0.1	0.098	-0.7	0.93	-1.5	1	0	1	-0.3	0.15	-0.3	0.39	-0.6	0.69	-0.3	0.97	-0.5	0.084	-0.3	0.096	-0.3	0.0024	-0.5	0.54	-0.3	0.55	-0.3	0.35	-0.5
hypothetical protein CDS	LGG_RS01205	1.5e-05	-0.7	0.12	-0.3	0.041	-0.7	1	0.3	0.45	0.7	0.72	-0.9	0.032	-0.4	0.57	-0.4	0.26	0.6	0.7	-1.3	0.0049	-0.4	0.0075	-0.4	1.5e-06	-0.7	0.63	0.3	0.39	0.5	0.39	0.5
GTP-binding protein YchF CDS	LGG_RS01210	0.8	0.1	0.23	-0.3	0.95	-0.1	0.99	0.5	1	-0.1	1	-0.2	0.89	0	0.67	0.2	1	-0.1	0.94	-0.8	0.54	-0.1	1	0	0.037	-0.3	0.54	-0.4	0.84	-0.2	0.31	-0.6
membrane protein CDS	LGG_RS01215	0.61	-0.1	0.74	-0.1	0.97	-0.1	1	0.4	1	0	0.91	0.7	0.56	0.1	0.56	-0.4	0.25	0.8	1	-0.7	0.71	-0.1	0.56	-0.1	0.18	-0.2	0.39	0.7	0.52	0.6	0.32	0.7
IMP dehydrogenase CDS	LGG_RS01220	6.2e-05	-0.8	0.023	-0.7	0.081	-0.7	1	-0.2	1	0.2	1	-0.3	0.062	-0.4	0.45	-0.5	0.95	0.3	0.8	-1000000	0.0024	-0.5	0.72	-0.1	1.3e-09	-1.2	1	-0.2	0.98	0.5	1	-0.2
hypothetical protein CDS	LGG_RS01225	0.92	0.8	1	-0.3	1	0.8	1	1.8	1	-1000000	1	1.1	0.71	1.2	1	-1000000	1	-1.1	1	-1000000	1	0.6	1	-0.1	0.91	1.1	1	-0.5	1	-0.3	1	-0.8
DNA-binding response regulator CDS	LGG_RS01230	0.00061	-0.6	0.6	-0.2	0.01	-1	0.68	-1.3	0.39	-0.8	0.28	-1.1	1.8e-07	-1.1	0.048	-1.2	0.0017	-1.5	0.44	-1.3	9.9e-06	-0.7	0.00043	-0.6	3.4e-09	-1	0.017	-1	0.1	-0.7	0.071	-0.7
two-component sensor histidine kinase CDS	LGG_RS01235	0.9	0	0.97	0	0.29	-0.3	1	0.2	0.65	0.4	1	0.1	0.00055	-0.6	0.66	-0.3	0.97	-0.1	1	0.1	0.19	-0.2	0.99	0	0.0031	-0.4	1	0	0.99	0.1	1	0
D-alanyl-D-alanine carboxypeptidase CDS	LGG_RS01240	1	0	0.53	0.1	0.31	-0.2	0.58	0.6	1	0.2	1	0.1	0.072	-0.2	0.97	-0.1	0.31	0.3	0.48	0.5	0.00025	-0.4	0.012	-0.3	2.3e-06	-0.6	1	0	0.89	-0.1	1	0
transcription elongation factor GreA CDS	LGG_RS01245	0.54	0.3	1	-0.2	0.52	0.7	1	1	0.18	2.2	0.96	-1.7	1	-0.2	1	-0.2	1	0.6	0.63	1.8	1	0	0.76	0.2	0.24	0.5	0.91	0.7	0.99	0.7	0.96	0.6
UDP-N-acetylmuramoyl-L-alanyl-D-glutamate--2, 6-diaminopimelate ligase CDS	LGG_RS01250	0.98	0	0.59	-0.2	0.47	-0.4	1	-0.4	1	0.6	1	-1	0.34	-0.3	1	0	1	0	1	-0.3	0.39	-0.2	1	0	1	0	0.95	0.3	0.88	0.3	1	0.1
aspartate racemase CDS	LGG_RS01255	0.26	-0.2	0.48	-0.2	0.089	-0.5	0.67	-1.8	0.72	-0.6	1	0	0.52	-0.1	0.78	-0.2	0.97	0.1	1	0.1	0.28	-0.1	1	0	0.92	0	0.93	0.1	0.99	0.1	0.83	0.1
2,5-diketo-D-gluconic acid reductase CDS	LGG_RS01260	0.059	-0.2	0.29	-0.2	1	0	1	0.8	0.6	0.8	0.42	0.9	0.53	0.1	0.14	-0.5	0.097	0.9	0.99	0.6	1	0	0.5	-0.1	0.64	0	0.054	1	0.19	0.7	0.047	1
alkaline phosphatase CDS	LGG_RS01265	0.017	0.5	0.32	0.3	0.45	0.4	0.98	0.9	0.045	1.9	0.96	0.9	0.4	0.2	1	-0.1	0.43	0.8	1	-0.8	0.086	0.4	0.18	0.3	4.5e-05	0.8	0.88	0.5	0.46	-0.8	1	-0.1
MFS transporter CDS	LGG_RS01270	0.41	2.3	0.59	2.4	1	1.1	1	0	1	1000000	1	1000000	0.42	2.4	1	1.4	0.82	1000000	1	1000000	0.37	2.3	0.49	2.4	0.62	2	1	1000000	1	1000000	1	1000000
methylmalonate-semialdehyde dehydrogenase (acylating) CDS	LGG_RS01275	1	0.1	0.97	0.4	1	-0.1	1	-1000000	1	1.2	1	-0.2	0.59	0.8	1	0.9	0.89	1.4	1	-1000000	1	0.3	1	-0.1	1	0	1	-0.4	1	-1.2	1	0
5-deoxy-glucuronate isomerase CDS	LGG_RS01280	0.92	0.3	1	-0.2	0.66	0.7	1	-1000000	1	-1000000	1	2.1	0.0091	1.4	0.23	1.6	0.88	2.6	1	2.1	0.63	0.4	0.28	0.7	1	0.1	0.97	1.6	1	0.6	1	1.2
5-dehydro-2-deoxygluconokinase CDS	LGG_RS01285	1	-0.1	1	-0.2	1	0.2	1	2.8	1	1.2	1	1.1	0.6	0.9	0.84	2.1	1	1.2	1	1.6	1	0.2	0.54	0.8	1	0	1	0.4	1	-0.1	1	0.4
3D-(3,5/4)-trihydroxycyclohexane-1,2-dione acylhydrolase (decyclizing) CDS	LGG_RS01290	1	0.5	1	0	0.87	1.7	1	-1000000	1	-1000000	1	-1000000	0.33	1.5	1	1.8	1	1.2	1	1.6	0.69	0.8	0.59	1.1	0.8	0.7	1	0.4	1	0	1	0.3
inositol 2-dehydrogenase CDS	LGG_RS01295	0.27	1.4	1	-0.4	1	0.4	1	1.8	1	1.2	1	0.5	0.0066	2.6	0.47	3.1	1	0.9	1	0.6	0.14	1.7	0.038	2.2	0.088	1.8	1	0.7	1	0.3	1	0.4
inositol 2-dehydrogenase CDS	LGG_RS01300	0.3	2.7	1	-0.7	1	2.6	1	-1000000	1	-2.4	1	-0.5	0.67	2.5	1	3.8	0.92	-1.2	1	-0.4	0.53	2.3	0.62	2.3	0.33	2.7	0.69	-1.6	0.67	-1.6	0.61	-1.9
myo-inosose-2 dehydratase CDS	LGG_RS01305	1	0	0.95	0.4	1	0.3	1	-1000000	1	-1000000	1	-1000000	1	0.3	1	-1000000	1	-1.3	1	-0.6	1	-0.2	1	-0.1	1	0.1	0.85	-1.5	0.83	-1.4	1	-1
fructose-bisphosphate aldolase CDS	LGG_RS01310	0.48	1.4	0.55	1.8	0.91	1.3	1	5.6	1	-1000000	1	2.7	0.46	1.6	0.53	2.7	1	2.6	1	-1000000	1	0.6	0.89	1	0.49	1.3	1	2.6	0.98	2.5	1	2.4
tautomerase CDS	LGG_RS01315	0.93	0.4	0.44	1.1	1	0.6	1	0	1	0	1	0	0.78	0.5	1	-0.2	1	1000000	1	0	1	0.2	0.46	0.9	0.64	0.6	1	1000000	1	1000000	1	1000000
xylose isomerase CDS	LGG_RS01320	1	-0.3	0.92	-3.1	1	0.6	1	0	1	0	1	0	1	-0.1	0.22	2	1	1000000	1	1000000	0.86	0.4	0.99	-0.5	0.82	0.4	1	1000000	1	1000000	1	1000000
protein iolH CDS	LGG_RS01325	0.84	0.5	1	-0.3	1	0.1	1	-1000000	0.99	-1000000	1	-0.6	0.98	0.5	0.98	-1000000	1	-0.6	1	-1000000	0.81	0.6	1	0.2	0.89	0.5	1	-0.3	0.88	-0.8	1	-0.2
RpiR family transcriptional regulator CDS	LGG_RS01330	0.81	0.1	0.064	0.4	0.18	0.4	1	0	0.3	-2.2	0.88	-0.6	0.12	0.3	0.26	0.5	0.43	-0.5	1	-0.4	0.11	0.2	0.15	0.2	0.11	0.2	0.3	-0.6	0.0037	-1.6	0.1	-0.9
6-phosphogluconate dehydrogenase CDS	LGG_RS01335	0.083	0.8	0.1	1	0.52	0.8	0.91	-1.7	0.82	-0.8	1	0.2	0.81	0.2	1	0.4	0.13	-1.1	0.88	-0.8	0.37	0.4	0.51	0.4	0.96	0.1	0.035	-1.4	0.034	-1.4	0.028	-1.5
gluconate kinase CDS	LGG_RS01340	0.98	0.1	0.77	0.4	0.91	0.4	1	0.5	1	-0.4	1	-0.2	0.37	0.5	1	0.1	1	0	1	-0.7	0.37	0.4	0.52	0.4	0.99	0.1	1	-0.2	1	-0.3	1	-0.3
gluconate permease CDS	LGG_RS01345	1	0.1	1	0.1	1	0.1	1	0.7	1	0.8	1	0.1	0.081	1	1	-0.2	1	0.3	1	0.6	0.22	0.7	0.47	0.5	0.64	0.4	1	0.2	1	-0.6	1	0.1
hypothetical protein CDS	LGG_RS01350	1	1000000	1	0	1	0	1	0	1	1000000	1	0	1	0	1	0	1	0	1	0	1	0	1	0	1	0	1	0	1	0	1	0
dTDP-rhamnosyl transferase CDS	LGG_RS01355	1	0	1	0	1	0	1	0	1	0	1	0	1	0	1	0	1	0	1	0	1	0	1	0	1	0	1	0	1	0	1	0
alpha-L-Rha alpha-1,3-L-rhamnosyltransferase CDS	LGG_RS01360	1	0	1	0	1	0	1	0	1	1000000	1	1000000	1	0	1	1000000	1	0	1	0	1	0	1	0	1	0	1	0	1	0	1	0
alpha-L-Rha alpha-1,3-L-rhamnosyltransferase CDS	LGG_RS01365	1	0	1	0	1	0	1	0	1	0	1	1000000	1	1000000	1	0	1	0	1	0	1	0	1	0	1	0	1	1000000	1	1000000	1	0
polysaccharide transporter, PST family protein CDS	LGG_RS01370	1	0	1	0	1	0	1	-1000000	1	-1000000	1	-1000000	1	0	1	0	1	-1000000	1	-1000000	1	0	1	0	1	0	1	-1000000	1	-1000000	1	-1000000
hypothetical protein CDS	LGG_RS01375	1	0	1	0	1	0	1	-1000000	1	-1000000	1	-1000000	1	0	1	1000000	1	-1000000	1	-1000000	1	0	1	0	1	0	1	-1000000	1	-5.3	1	-1000000
hypothetical protein CDS	LGG_RS01380	0.19	-0.9	0.9	-0.6	1	-0.2	1	-1000000	1	-1000000	1	-1000000	0.083	-1.6	1	-0.1	1	-0.7	1	-1000000	0.16	-0.9	0.22	-0.9	0.052	-1.2	1	-0.2	1	0.2	1	0.2
ABC transporter ATP-binding protein CDS	LGG_RS01385	0.18	-0.3	0.046	-0.8	0.23	-0.7	1	0.7	1	-0.3	0.7	-1.7	0.49	-0.2	0.63	0.5	0.92	-0.4	0.91	-2.2	0.98	0	0.29	0.3	0.64	0.1	1	0.2	1	-0.2	1	0
ABC transporter CDS	LGG_RS01390	0.6	0.4	0.92	0.4	1	0.4	1	1.8	1	-0.2	0.92	1.6	0.32	0.6	1	-1.1	1	-0.3	1	-1000000	0.19	0.7	0.55	0.5	0.19	0.7	0.88	1.2	1	0.7	0.99	1.1
phosphoesterase CDS	LGG_RS01395	0.21	0.2	0.019	0.6	0.68	0.2	1	-1.6	1	-0.3	1	-0.5	9e-05	0.8	1	0	0.76	0.3	1	0.1	0.0017	0.6	0.064	0.4	0.0051	0.5	1	-0.1	0.62	-0.4	1	-0.1
oxidoreductase CDS	LGG_RS01400	1	0	0.016	0.9	1	0.2	1	0.7	1	-0.6	1	-0.6	0.18	0.5	1	-0.1	1	0.1	0.87	0.7	0.028	0.7	0.22	0.4	0.27	0.4	1	-0.2	1	0.2	1	0
oligoendopeptidase F CDS	LGG_RS01405	0.0031	-0.8	0.97	0.1	0.59	-0.3	1	-0.5	0.87	-1.4	1	0.7	0.041	-0.6	0.19	-2	1	-0.1	0.89	-1.7	0.055	-0.5	0.068	-0.5	0.00012	-1	1	-0.2	1	-0.2	1	0.1
LytR family transcriptional regulator CDS	LGG_RS01410	9.8e-07	-0.8	0.033	-0.5	0.0081	-0.8	0.92	-0.9	1	-0.1	0.84	-0.3	3.7e-05	-0.7	0.054	-1.1	0.2	-0.5	0.99	-0.3	2.4e-05	-0.6	0.13	-0.2	1e-06	-0.7	0.097	-0.6	0.37	-0.4	0.19	-0.5
branched-chain amino acid transporter II carrierprotein CDS	LGG_RS01415	0.59	-0.6	0.82	-0.8	1	-0.6	1	1.8	1	-1000000	1	1.9	0.62	-0.6	1	-0.7	0.99	1.8	1	-1000000	0.78	-0.3	0.73	-0.4	0.41	-0.7	1	1.3	0.96	1.5	1	0.9
hydrolase CDS	LGG_RS01420	0.85	0.4	0.66	0.9	0.94	0.7	1	-1000000	0.94	-1000000	1	0.6	0.87	0.4	1	-1000000	0.58	-1.7	1	-2.1	0.57	0.6	1	0.1	1	0.2	1	-0.4	0.97	-0.7	1	-0.3
DeoR family transcriptional regulator CDS	LGG_RS01425	0.83	0.1	0.98	-0.1	0.79	-0.2	1	0.3	1	0.3	0.53	1	0.59	-0.2	0.75	-0.6	0.74	0.5	0.98	0.4	1	0	0.57	-0.2	0.69	0.1	0.3	0.8	0.68	0.5	0.28	0.8
glycosyl transferase family 2 CDS	LGG_RS01430	0.0019	0.5	0.23	0.2	0.27	0.3	0.84	-0.8	0.32	-0.6	0.34	-0.7	0.11	0.3	0.92	0.1	0.97	-0.1	0.92	-0.3	0.17	0.2	0.075	0.3	0.0017	0.4	1	0	0.013	-0.8	0.57	-0.2
membrane protein CDS	LGG_RS01435	1.2e-09	1.2	0.11	0.5	0.0061	0.9	0.77	1.1	1	0.1	1	-0.1	3.1e-05	0.9	0.0025	1.3	0.22	0.7	1	0.5	3.4e-07	1	2.2e-05	0.9	2.1e-13	1.3	0.13	0.8	0.9	0.3	0.48	0.5
hypothetical protein CDS	LGG_RS01440	4.2e-07	0.9	0.39	0.2	0.23	0.4	0.97	0.6	0.97	0.4	0.58	0.6	0.0066	0.6	0.78	0.3	0.63	0.3	1	0.4	7.7e-05	0.7	0.0014	0.6	1.8e-07	0.9	0.56	0.3	1	0.1	0.98	0.1
S26 family signal peptidase CDS	LGG_RS01445	0.49	-0.2	0.95	0.1	0.014	0.8	1	-0.5	1	-0.2	0.24	1	0.0028	-0.8	0.25	-0.9	0.69	0.3	0.57	0.8	0.032	-0.4	0.05	-0.5	0.0031	-0.6	0.2	0.7	0.91	0.2	0.29	0.6
ADP-ribosylglycohydrolase CDS	LGG_RS01450	1	0.1	0.99	-0.6	1	0	1	1.8	1	0.2	0.85	2	1	0	1	-0.8	1	0.8	1	-1000000	1	0.1	0.89	-0.5	1	0.1	1	1	1	0.9	1	0.9
multidrug ABC transporter ATP-binding protein CDS	LGG_RS01455	0.99	0.2	1	-0.3	1	0.1	1	-1000000	1	1	0.88	1.4	0.92	0.3	1	0.7	1	0.5	1	-1000000	1	-0.1	0.98	0.3	0.79	0.3	1	0.9	1	0.5	1	0.5
methylase CDS	LGG_RS01460	1	-0.4	1	-1000000	1	-1000000	1	0	1	0	1	0	1	0.3	1	1.4	1	1000000	1	0	1	-0.6	1	-1000000	1	-1	1	1000000	1	1000000	1	1000000
thiol reductase thioredoxin CDS	LGG_RS01480	0.035	2.8	0.63	1.9	0.051	3.6	1	0	1	0	1	1000000	0.18	2.2	1	-1000000	1	1000000	1	1000000	0.57	1.5	0.7	1.5	0.1	2.3	1	1000000	1	1000000	0.68	1000000
membrane protein CDS	LGG_RS01485	1	0.1	0.11	1.1	1	0	1	0.8	1	0.2	1	0.5	0.74	0.3	1	0.4	1	0.7	1	0.6	0.86	0.2	0.74	0.3	0.64	0.3	0.92	1	0.97	1	0.92	0.8
membrane protein CDS	LGG_RS01490	0.36	-0.5	0.86	-0.4	0.88	-0.7	1	-1.6	1	-0.5	0.34	-1000000	0.15	-1	0.41	-1000000	0.054	-2.3	0.85	-2.2	0.13	-0.8	0.12	-1	0.25	-0.6	0.11	-1.6	0.14	-1.4	0.1	-1.6
branched-chain amino acid ABC transporter substrate-binding protein CDS	LGG_RS01495	0.97	-0.1	1	-0.1	0.79	-0.5	1	-1.7	0.96	-1.1	1	-0.8	1	-0.1	1	-0.1	1	0	1	-0.3	0.15	-0.5	0.31	-0.4	0.12	-0.5	0.24	-1	1	0	0.51	-0.7
ABC transporter permease CDS	LGG_RS01500	0.026	1.4	0.4	1.1	0.46	1.4	1	-1000000	1	-1000000	1	-0.7	0.044	1.4	0.91	1.6	1	0.9	1	0.4	0.15	1	0.39	0.7	0.16	1	1	-0.1	0.97	0.7	1	0.3
branched-chain amino acid ABC transporter permease CDS	LGG_RS01505	1	0	0.74	-0.3	0.47	-0.8	1	2.4	1	-1000000	1	1.9	0.69	0.2	1	0.4	0.28	2.1	0.8	2.2	0.84	-0.1	1	0	1	0	0.91	1.2	0.32	2	0.72	1.4
ABC transporter ATP-binding protein CDS	LGG_RS01510	1	-0.1	0.48	-0.5	1	-0.3	1	-1000000	1	-1.6	1	0.5	1	0	1	0.1	0.55	1.1	1	1.3	0.24	-0.5	0.46	-0.3	0.44	-0.3	1	0.1	0.93	0.8	1	0.3
ABC transporter ATP-binding protein CDS	LGG_RS01515	0.083	0.4	0.44	-0.3	0.079	-1.1	1	-1000000	1	0.4	0.95	0.8	0.017	0.6	0.68	0.4	0.011	1.9	0.027	2.6	0.86	-0.1	0.61	0.1	0.32	0.2	0.42	0.9	0.081	1.5	0.74	0.6
hypothetical protein CDS	LGG_RS01520	0.92	0.2	0.24	-1.3	0.096	-1000000	0.79	1000000	1	0	1	0	1	-0.1	0.54	-1000000	0.35	1000000	0.95	1000000	0.76	-0.2	0.98	-0.1	0.56	0.4	0.64	1000000	0.96	1000000	0.75	1000000
acyltransferase CDS	LGG_RS01525	3.1e-05	1.1	1	0	0.11	0.8	1	-1000000	1	0.3	0.7	1.2	0.00092	1	0.0048	1.6	0.96	0.5	1	1.1	0.00058	0.9	0.0014	0.9	8.5e-09	1.4	1	0.5	1	-0.1	1	0.2
PTS cellobiose transporter subunit IIC CDS	LGG_RS01530	0.0011	1.1	0.48	0.4	0.019	1.3	1	-0.7	0.93	-1000000	1	-0.1	0.032	0.8	0.67	0.6	1	0.2	1	-1.9	0.015	0.8	0.059	0.7	6.4e-05	1.3	1	-0.3	0.71	-0.9	0.97	-0.5
2-deoxyribose-5-phosphate aldolase CDS	LGG_RS01535	0.018	-0.5	0.86	-0.1	0.35	-0.5	1	-0.4	1	-0.5	1	-0.4	0.019	-0.6	0.34	-0.8	0.53	0.6	1	-0.1	0.081	-0.3	0.13	-0.3	0.0084	-0.5	1	-0.1	1	0	1	0
phosphopentomutase CDS	LGG_RS01540	0.039	-0.3	0.54	0.1	0.22	-0.4	1	-0.3	0.93	0.3	1	-0.3	0.29	0.2	0.83	-0.2	1	0	1	0	0.38	-0.1	0.58	0.1	0.0022	-0.5	1	0	0.99	0.1	1	0
purine-nucleoside phosphorylase CDS	LGG_RS01545	0.091	-0.3	0.89	-0.1	0.67	-0.2	1	0.3	0.97	-0.3	0.92	0.3	0.49	0.1	0.6	-0.3	1	0.1	0.89	0.5	1	0	1	0	0.17	-0.2	1	0	0.91	-0.1	0.99	0.1
glycoside hydrolase CDS	LGG_RS01550	0.68	-0.1	0.063	0.3	0.37	0.2	0.89	-1.4	0.61	-0.7	0.79	-0.5	0.27	-0.1	0.33	-0.4	0.99	-0.2	0.69	-0.9	0.71	-0.1	0.0096	-0.4	0.0079	-0.3	0.51	-0.4	0.41	-0.4	0.59	-0.3
pyridine nucleotide-disulfide oxidoreductase CDS	LGG_RS01555	0.032	-0.2	0.38	0.1	0.13	-0.3	0.87	-0.3	0.23	-0.4	0.18	-0.4	0.28	-0.1	0.31	-0.3	0.11	-0.3	0.24	-0.4	0.11	-0.1	0.0052	-0.3	0.18	-0.1	0.053	-0.3	0.85	0	0.16	-0.2
hypothetical protein CDS	LGG_RS01560	1	0.2	1	-0.6	1	0.7	1	-1000000	1	1.2	1	-1000000	0.83	0.6	1	-1.8	1	1.1	1	3.4	0.35	1	1	0.5	0.36	1	1	1.3	1	1.4	1	1.6
hypothetical protein CDS	LGG_RS01565	0.91	0.4	0.23	1.2	1	-0.3	1	-1000000	1	0.4	1	0.3	0.43	0.8	0.28	2.3	0.88	1.3	1	1.6	0.41	0.7	0.97	0.3	0.17	1	0.99	0.8	1	1.2	0.93	1.2
ATP-dependent helicase CDS	LGG_RS01570	0.98	0.2	1	0.5	1	-0.1	1	1.8	1	0.6	1	-0.1	0.9	0.4	1	0.7	1	0.6	1	0.6	1	0.2	1	0.3	0.98	0.3	1	0.3	1	0.1	1	0.4
ABC transporter substrate-binding protein CDS	LGG_RS01575	0.88	0.1	0.38	0.4	0.61	-0.6	0.94	-1	0.78	-0.6	0.97	-0.3	0.077	0.6	0.91	0.6	0.3	-0.6	0.69	-1.2	0.046	0.6	0.031	0.7	0.12	0.5	0.52	-0.4	0.25	-0.6	0.28	-0.6
hypothetical protein CDS	LGG_RS01580	0.18	0.4	0.59	-0.3	0.64	0.3	1	0.1	1	0.4	0.71	0.8	0.84	-0.1	0.1	1.2	0.38	-1	1	0.6	0.55	-0.2	0.5	0.2	0.67	-0.1	1	-0.3	1	-0.2	0.74	-0.5
mannose-6-phosphate isomerase CDS	LGG_RS01585	0.033	-0.3	0.28	-0.2	0.044	-0.5	0.94	-0.6	0.45	0.6	0.17	0.8	0.078	-0.2	0.78	-0.1	0.21	0.5	0.25	0.8	0.075	-0.2	0.046	-0.3	0.00035	-0.4	0.42	0.4	0.92	0.2	0.93	0.1
GntR family transcriptional regulator CDS	LGG_RS01590	0.0044	0.6	0.18	0.4	0.69	0.2	1	0.5	1	0.3	0.34	1	1.2e-11	1.3	0.00012	1.5	0.00035	1.6	0.041	1.7	6.4e-08	0.9	8e-08	1	2.8e-06	0.8	0.7	0.4	0.89	0.3	0.38	0.6
agaS CDS	LGG_RS01595	0.93	0	0.18	0.4	0.49	0.3	0.91	1.1	1	0.6	1	0.5	0.001	0.8	0.92	0.2	0.097	1.3	1	0.6	0.026	0.5	0.15	0.3	0.55	0.2	0.98	0.3	0.99	0.3	0.55	0.7
N-acetylglucosamine-6-phosphate deacetylase CDS	LGG_RS01600	0.6	0.1	0.25	0.3	1	0	1	1.1	1	-0.5	1	-0.2	2.3e-05	0.9	0.14	0.7	0.33	0.8	0.97	1	0.00036	0.7	0.0055	0.6	0.085	0.3	0.92	0.4	0.76	0.5	0.77	0.5
beta-galactosidase CDS	LGG_RS01605	1	0	0.37	0.2	0.84	0.1	1	-2	1	0.3	0.73	0.8	0.058	0.4	1	0	0.46	0.6	0.7	1.1	0.00049	0.6	0.16	0.3	0.046	0.3	0.39	0.7	0.47	0.6	0.28	0.8
PTS mannose transporter subunit IIAB CDS	LGG_RS01610	0.061	0.2	0.68	0.1	0.85	-0.1	0.87	-0.6	0.58	0.4	0.97	0.2	6e-07	0.5	0.014	0.6	0.25	-0.4	1	-0.1	1e-05	0.4	1.8e-09	0.6	0.0031	0.3	0.79	-0.1	0.8	-0.1	0.28	-0.3
PTS fructose transporter subunit IIC CDS	LGG_RS01615	0.0039	0.3	0.00019	0.5	0.18	0.2	0.64	-1.2	0.98	-0.2	0.5	-0.4	1.2e-20	0.9	3.7e-08	1.2	0.077	-0.5	0.43	0.4	2.9e-06	0.4	2.5e-09	0.6	6.6e-07	0.5	0.27	-0.3	0.0035	-0.8	0.086	-0.5
PTS fructose transporter subunit IID CDS	LGG_RS01620	0.035	0.3	0.0051	0.5	0.021	0.5	1	0.4	1	-0.1	0.93	-0.4	4.2e-08	0.8	0.015	0.8	1	0	0.63	0.6	1.6e-05	0.6	0.0014	0.5	7.5e-05	0.5	1	0	0.98	-0.1	0.76	0.2
PTS fructose transporter subunit IIA CDS	LGG_RS01625	0.00046	0.4	0.0015	0.5	0.008	0.5	0.85	-0.6	0.49	-0.4	0.7	-0.3	7.9e-10	0.8	0.68	0.2	0.24	-0.4	0.87	-0.3	1.3e-10	0.7	6.8e-05	0.5	4.1e-10	0.7	0.63	-0.2	0.57	-0.2	0.67	-0.1
tagatose-6-phosphate kinase CDS	LGG_RS01630	1	0	1	0	1	0	1	0	1	0	1	0	1	0	1	0	1	0	1	0	1	0	1	0	1	0	1	0	1	0	1	0
sorbitol-6-phosphate 2-dehydrogenase CDS	LGG_RS01635	1	0	1	0	1	0	1	0	1	0	1	0	1	0	1	0	1	0	1	0	1	0	1	0	1	0	1	0	1	0	1	0
PTS galactitol transporter subunit IIC CDS	LGG_RS01640	1	0	1	0	1	0	1	0	1	0	1	0	1	0	1	1000000	1	0	1	0	1	0	1	0	1	0	1	0	1	0	1	0
transposase CDS	LGG_RS01645	0.0037	0.5	0.74	0.1	0.14	0.4	1	-1000000	1	0.5	1	-0.6	0.01	0.5	0.18	0.6	0.35	-4.7	1	-1000000	0.082	0.3	0.18	0.2	7.8e-05	0.6	0.061	-1000000	0.018	-1000000	0.074	-1000000
PTS galactitol transporter subunit IIA CDS	LGG_RS01650	1	0	1	0	1	0	1	0	1	0	1	0	1	1000000	1	0	1	0	1	0	1	0	1	0	1	0	1	0	1	0	1	0
PTS galactitol transporter subunit IIB CDS	LGG_RS01655	1	0	1	0	1	0	1	0	1	0	1	0	1	0	1	0	1	0	1	0	1	0	1	0	1	0	1	0	1	0	1	0
hypothetical protein CDS	LGG_RS01660	1	0	1	0	1	0	1	0	1	0	1	0	1	0	1	0	1	0	1	0	1	0	1	0	1	0	1	0	1	0	1	0
glycosyl transferase family 1 CDS	LGG_RS01665	1	0	1	0.3	1	-0.8	1	2.2	1	-1000000	1	-1000000	1	-0.2	1	-1.2	1	0.4	1	-1000000	1	-0.2	0.9	-0.4	1	-0.3	1	-0.3	1	-0.4	1	-0.9
glycosyl transferase family 1 CDS	LGG_RS01670	1	-0.3	1	-0.6	1	0.1	1	-1000000	1	-0.6	1	-1000000	0.89	-0.6	1	-1000000	1	0.3	1	-1000000	0.6	-0.8	0.76	-0.8	0.76	-0.5	1	-0.9	1	-0.4	1	-1
hypothetical protein CDS	LGG_RS01675	0.041	0.6	1	-0.1	0.51	0.4	0.73	-1.2	0.96	-0.2	1	0	3.6e-06	-2.4	0.64	-0.8	0.0014	-1.6	0.24	-2	3.1e-07	-1.8	5.5e-06	-2.1	3.5e-07	-1.9	0.00019	-1.7	0.00072	-1.5	0.00011	-1.8
aminotransferase CDS	LGG_RS01680	1	-2.4	1	-0.2	1	-0.6	1	-1000000	1	-1000000	1	-1000000	1	0.1	1	-1000000	1	-3.1	1	-1000000	1	-0.4	1	-1.8	1	-0.4	1	-2	1	-2.2	1	-2.5
aminopeptidase CDS	LGG_RS01685	1	0.9	1	-1000000	1	-1000000	1	0	1	0	0.55	1000000	1	-0.7	1	-1000000	1	1000000	1	0	1	0.4	1	1.3	1	0.9	1	1000000	1	1000000	1	1000000
PTS lactose transporter subunit IIC CDS	LGG_RS01690	0.86	1.2	1	0.9	1	1.2	1	-1000000	1	-1000000	1	-1000000	1	0	1	1.2	1	-0.6	1	-1000000	1	0.3	1	0	1	0.6	1	-1	1	-0.8	1	-1.3
PTS sugar transporter subunit IIB CDS	LGG_RS01695	1	1000000	1	0	1	0	1	0	1	0	1	0	0.39	1000000	1	0	1	1000000	1	0	0.82	1000000	0.54	1000000	0.46	1000000	1	1000000	1	1000000	1	1000000
PTS lactose transporter subunit IIA CDS	LGG_RS01700	0.93	0.7	1	0.6	0.87	1.7	1	0	1	0	1	0	0.23	1.6	1	-1000000	0.98	1000000	1	0	0.66	0.9	0.77	0.9	0.54	1	1	1000000	1	1000000	1	1000000
aminopeptidase CDS	LGG_RS01705	1	-0.8	1	-2	1	0.7	1	0	1	0	1	0	1	0.8	1	-1000000	1	1000000	1	1000000	1	0.6	1	1	1	0.4	1	1000000	1	1000000	1	1000000
transcriptional antiterminator CDS	LGG_RS01710	1	1.4	1	1.4	1	1.3	1	-1000000	1	0.2	1	-1000000	1	0.9	1	2	1	0.6	1	-1000000	1	1.3	1	1.3	1	1.4	1	-1.2	1	-1.1	1	-1
peptidase T CDS	LGG_RS01715	0.017	-0.6	0.088	-0.7	0.011	-1.8	1	-1	1	-0.4	0.78	-0.7	5.3e-05	-1.4	0.18	-1.5	0.69	-0.4	1	-0.3	1e-05	-1.2	5.9e-06	-1.5	1.4e-08	-1.6	0.11	-1.1	0.95	-0.1	0.32	-0.7
peptide ABC transporter substrate-binding protein CDS	LGG_RS01720	0.013	-0.6	0.29	-0.4	0.29	-0.6	1	-0.1	1	0.7	1	0.6	0.0022	-0.9	0.22	-1.1	0.23	0.9	0.71	1	1e-05	-1.1	8.9e-06	-1.3	4.9e-09	-1.5	1	0.1	0.23	0.9	0.9	0.4
N-acetyltransferase GCN5 CDS	LGG_RS01725	0.44	0.6	1	-0.3	1	-0.9	1	3.7	1	-1000000	1	-1000000	1	-0.2	1	0	1	0.7	1	2.5	1	-0.2	0.56	-0.8	0.86	0.3	1	0.7	1	-0.1	1	0.2
hypothetical protein CDS	LGG_RS01730	9.8e-05	0.7	0.011	0.6	1.8e-05	1.3	0.34	2.2	0.44	1.5	0.028	2.1	0.39	-0.2	0.43	0.5	0.61	0.7	0.24	1.6	0.0013	-0.7	0.00034	-0.9	0.31	-0.2	0.5	0.8	1	-0.1	1	0.4
ABC transporter ATP-binding protein CDS	LGG_RS01735	1	-0.1	1	-1	1	0.1	1	-1000000	1	-1.6	1	-0.7	0.99	-0.8	1	0.6	1	-1.6	1	-0.2	1	-0.2	0.99	-0.7	0.93	-0.6	1	-0.3	1	-1.1	1	-0.8
cobalt ABC transporter permease CDS	LGG_RS01740	1	0.7	1	-0.2	0.79	3.4	1	0	1	0	1	0	1	0.9	1	-1000000	1	1000000	1	0	1	0	1	-0.4	1	-0.5	1	1000000	1	1000000	1	1000000
cobalt ABC transporter ATP-binding protein CDS	LGG_RS01745	1	1000000	1	1000000	1	0	1	0	1	0	1	0	1	0	1	0	1	1000000	1	0	1	1000000	0.78	1000000	1	1000000	1	1000000	1	1000000	1	0
cobalt ABC transporter permease CDS	LGG_RS01750	1	1.9	1	-1000000	1	3	1	0	1	0	1	0	1	1.4	1	-1000000	1	1000000	1	0	1	1.7	1	0.2	0.93	2	1	1000000	1	1000000	1	1000000
thiaminase II CDS	LGG_RS01755	1	-0.8	1	-1000000	1	-1000000	1	0	1	0	1	0	1	-1.3	1	-1000000	1	0	1	0	1	-0.9	1	0	1	-2.1	1	1000000	1	1000000	1	1000000
hydroxyethylthiazole permease CDS	LGG_RS01760	1	1000000	1	0	1	0	1	0	1	0	1	0	1	0	1	0	1	0	1	0	1	1000000	1	1000000	1	1000000	1	1000000	1	1000000	1	1000000
hydroxyethylthiazole kinase CDS	LGG_RS01765	1	1000000	1	0	1	0	1	0	1	0	1	0	1	0	1	0	1	0	1	0	1	1000000	1	1000000	1	1000000	1	1000000	1	1000000	1	1000000
thiamine phosphate synthase CDS	LGG_RS01770	1	1000000	1	0	1	0	1	0	1	0	1	0	1	0	1	0	1	0	1	0	0.93	1000000	1	1000000	1	1000000	1	1000000	1	1000000	1	1000000
hydroxymethylpyrimidine/phosphomethylpyrimidine kinase CDS	LGG_RS01775	1	-0.4	1	0.9	1	-1000000	1	0	1	0	1	0	0.99	-2.5	1	-1000000	1	0	1	1000000	1	-0.8	1	-1.1	1	-0.9	1	1000000	1	1000000	1	1000000
amino acid permease CDS	LGG_RS01780	1	0	0.41	-0.9	0.47	0.7	1	-1000000	1	0.2	1	1.1	0.75	-0.3	1	0.1	1	0.2	1	-1000000	0.98	0.1	1	-0.1	0.7	0.3	1	0.6	1	0.8	1	0.8
LacI family transcriptional regulator CDS	LGG_RS01785	3.4e-53	1.8	7.6e-19	1.4	5.8e-15	1.5	0.0018	1.6	0.0051	1	6.9e-07	1.7	0	2.4	0	2.8	1.3e-88	3.4	0	3.8	9.1e-36	1.4	1e-43	1.7	4.1e-79	2	4.3e-13	1.6	0.38	0.2	4.6e-07	1.2
ribokinase CDS	LGG_RS01790	0.12	0.9	0.72	0.4	0.52	0.7	1	-1000000	1	1.6	1	1.4	0.059	1	0.16	1.9	0.99	1.8	1	1.2	0.031	1	0.3	0.6	0.009	1.2	1	0.9	1	0.8	0.95	1.3
transcriptional regulator CDS	LGG_RS01795	0.35	1.3	1	-0.4	0.9	-1000000	1	2.3	1	-1000000	0.38	2.6	0.0069	2.5	1	-1000000	0.8	1.7	1	-1000000	0.89	0.6	0.6	1.1	0.61	0.8	1	1.1	0.89	1.4	1	1.1
hypothetical protein CDS	LGG_RS01800	0.93	0.6	1	-0.7	1	1.1	1	1.6	1	-1000000	1	-1000000	0.87	0.8	1	-1000000	1	0.7	1	-1000000	0.79	0.6	1	0.2	0.92	0.6	1	0.1	1	0.7	1	-0.4
transposase CDS	LGG_RS01805	0.0013	0.6	0.77	0.1	0.092	0.5	1	-1000000	1	1.2	1	0.9	0.0023	0.6	0.13	0.7	1	-4	1	-1000000	0.016	0.4	0.064	0.3	2.6e-05	0.7	1	-1000000	1	-1000000	1	-6.9
hypothetical protein CDS	LGG_RS01810	0.46	-0.3	0.012	-3	0.3	-1.8	0.51	-1000000	0.88	-0.6	1	0.1	0.033	-1.3	0.97	-0.5	0.33	0.6	1	-0.2	0.012	-1.1	0.26	-0.6	0.056	-0.8	0.33	0.6	0.36	0.6	0.54	0.4
hypothetical protein CDS	LGG_RS01815	0.45	-0.8	0.059	-1000000	0.33	-1000000	0.16	1000000	1	1000000	1	0	0.042	-2.8	0.98	-1000000	1	0	1	0	0.038	-1.7	0.017	-3.1	0.21	-1	0.83	1000000	0.91	1000000	0.67	1000000
hypothetical protein CDS	LGG_RS01820	0.45	-0.4	1	0.1	0.039	-1000000	1	0	1	0	1	0	0.99	0.1	0.35	-1000000	0.51	1000000	0.39	1000000	0.15	-0.6	0.74	-0.3	0.16	-0.6	0.95	1000000	1	1000000	1	1000000
membrane protein CDS	LGG_RS01825	0.35	-0.6	1	-0.2	0.69	-1	1	2.8	1	1.2	1	-1000000	0.76	0.3	0.94	1	1	1.6	1	-1000000	0.97	0.1	0.86	-0.2	0.52	-0.4	1	1.5	0.94	2	0.9	1.8
hypothetical protein CDS	LGG_RS01830	1	0	1	0	1	0	0.43	2	0.62	1.1	0.73	1	1	1000000	1	0	1	0.1	1	-0.3	1	0	1	0	1	0	0.041	1.3	0.57	-0.6	0.32	0.8
penicillin-binding protein CDS	LGG_RS01835	0.041	-0.6	0.98	-0.1	1	0	1	-0.5	1	0.2	1	0.2	0.96	0.1	0.62	0.4	0.76	0.5	1	0	0.22	-0.3	0.42	-0.2	0.015	-0.6	1	0.2	0.65	0.6	1	0.2
transposase CDS	LGG_RS01840	0.00083	0.6	0.7	0.1	0.22	0.4	1	-1000000	1	0.3	1	-1.8	0.0048	0.5	0.12	0.7	0.52	-4.3	1	-2.3	0.0077	0.4	0.036	0.4	9.2e-06	0.7	0.054	-1000000	0.041	-10.3	0.067	-1000000
hypothetical protein CDS	LGG_RS01845	1	1000000	1	1000000	1	0	1	0	1	0	1	0	0.66	1000000	1	0	1	0	1	0	1	1000000	0.78	1000000	1	1000000	1	0	1	0	1	0
transcriptional regulator CDS	LGG_RS01850	1	0	1	0	1	0	1	0	1	0	1	0	1	1000000	1	0	1	0	1	0	1	1000000	1	0	1	1000000	1	0	1	0	1	0
MFS transporter permease CDS	LGG_RS01855	1	-0.4	1	-0.2	1	-0.4	1	-1000000	1	2.2	1	2.7	0.98	0.2	1	0.8	1	2.2	1	2.6	1	0.1	1	-0.2	1	0.3	1	2.4	1	2.1	0.94	2.1
MarR family transcriptional regulator CDS	LGG_RS01860	0.32	1.5	0.46	1.5	1	1.4	1	0.5	1	-1	0.55	-1000000	0.79	1.1	1	-1000000	0.33	-1.4	1	-0.6	0.33	1.5	0.071	2	0.23	1.6	0.31	-1.3	0.58	-0.8	0.31	-1.3
hypothetical protein CDS	LGG_RS01865	1	-0.2	1	-0.1	1	-1.1	1	0.6	0.97	-1000000	1	-1.1	1	0.2	1	-1000000	1	-0.1	1	1	0.8	0.3	1	-0.2	0.95	0.3	1	-0.3	1	-0.3	1	-0.5
hypothetical protein CDS	LGG_RS01870	0.25	0.7	0.96	0.4	0.38	-1.6	1	-1000000	0.64	-1000000	1	-0.8	0.85	0.3	0.034	2.1	0.73	-1	1	0.5	0.63	0.4	1	0	0.26	0.6	0.86	-0.7	1	0.1	1	0
transcriptional regulator CDS	LGG_RS01875	1	-1.4	1	0.6	1	-0.5	1	-1000000	1	-1000000	1	-0.5	1	0	1	-1000000	1	-1.5	1	-1000000	1	-0.3	1	0.1	1	-0.7	1	-1	1	-0.6	1	-1
hypothetical protein CDS	LGG_RS01880	1	0	1	0	1	0	1	0	1	0	1	0	1	0	1	0	1	0	1	0	1	0	1	0	1	0	1	0	1	0	1	0
hypothetical protein CDS	LGG_RS01885	1	0	1	0	1	0	1	0	1	0	1	0	1	0	1	0	1	0	1	0	1	0	1	0	1	0	1	0	1	0	1	0
transcription antiterminator CDS	LGG_RS01890	1	0	1	0	1	0	1	0	1	0	1	0	1	0	1	0	1	0	1	0	1	0	1	0	1	0	1	0	1	0	1	0
PTS sugar transporter subunit IIABC CDS	LGG_RS01895	1	0	1	0	1	0	1	0	1	0	1	0	1	0	1	0	1	0	1	0	1	0	1	0	1	0	1	0	1	0	1	0
PTS fructose transporter subunit IIA CDS	LGG_RS01900	1	0	1	0	1	0	1	0	1	0	1	0	1	0	1	0	1	0	1	0	1	0	1	0	1	0	1	0	1	0	1	0
PTS fructose transporter subunit IIB CDS	LGG_RS01905	1	0	1	0	1	0	1	0	1	0	1	0	1	0	1	0	1	0	1	0	1	0	1	0	1	0	1	0	1	0	1	0
PTS fructose transporter subunit IIC CDS	LGG_RS01910	1	0	1	0	1	0	1	0	1	0	1	0	1	0	1	0	1	0	1	0	1	0	1	0	1	0	1	0	1	0	1	0
fructose-6-phosphate aldolase CDS	LGG_RS01915	1	0	1	0	1	0	1	0	1	0	1	0	1	0	1	0	1	0	1	0	1	0	1	0	1	0	1	0	1	0	1	0
allulose-6-phosphate 3-epimerase CDS	LGG_RS01920	1	0	1	0	1	0	1	0	1	0	1	0	1	0	1	0	1	0	1	0	1	0	1	0	1	0	1	0	1	0	1	0
PTS lactose transporter subunit IIA CDS	LGG_RS01925	1	0	1	0	1	0	1	0	1	0	1	0	1	0	1	0	1	0	1	0	1	0	1	0	1	0	1	0	1	0	1	0
PTS lactose transporter subunit IIB CDS	LGG_RS01930	1	0	1	0	1	0	1	0	1	0	1	0	1	0	1	0	1	0	1	0	1	0	1	0	1	0	1	0	1	0	1	0
PTS trehalose transporter subunit IIBC CDS	LGG_RS01935	1	0	1	-0.3	1	0.6	1	0	1	0	1	0	1	0	1	0.7	1	0	1	0	0.66	-0.9	1	-0.1	0.85	-0.5	1	0	1	0	1	0
transposase CDS	LGG_RS01940	0.21	0.7	0.72	0.5	1	0.2	1	-1000000	1	-1000000	1	-1000000	1	0.2	1	0	1	-2.4	1	-1000000	0.99	0.2	0.35	0.6	0.35	0.6	1	-1000000	1	-1000000	1	-1000000
PTS ascorbate transporter subunit IIC CDS	LGG_RS01945	0.93	0.8	1	-0.1	0.99	1	1	0	1	0	1	0	1	0	1	-0.2	1	0	1	0	1	0.3	1	0.4	0.85	0.8	1	0	1	0	1	0
transketolase CDS	LGG_RS01950	1	0	1	0	1	0	1	0	1	0	1	0	1	0	1	0	1	0	1	0	1	0	1	0	1	0	1	0	1	0	1	0
transketolase CDS	LGG_RS01955	1	0	1	0	1	0	1	0	1	0	1	0	1	0	1	0	1	0	1	0	1	0	1	0	1	0	1	0	1	0	1	0
fructokinase CDS	LGG_RS01960	1	0	1	0	1	0	1	0	1	0	1	0	1	0	1	0	1	0	1	0	1	0	1	0	1	0	1	0	1	0	1	0
Lactose phosphotransferase system repressor CDS	LGG_RS01965	1	0	1	0	1	0	1	0	1	0	1	0	1	0	1	0	1	0	1	0	1	0	1	0	1	0	1	0	1	0	1	0
PTS fructose transporter subunit IIA CDS	LGG_RS01970	1	0	1	0	1	0	1	0	1	0	1	0	1	0	1	0	1	0	1	0	1	0	1	0	1	0	1	0	1	0	1	0
PTS fructose transporter subunit IIB CDS	LGG_RS01975	1	0	1	0	1	0	1	0	1	0	1	0	1	0	1	0	1	0	1	0	1	0	1	0	1	0	1	0	1	0	1	0
PTS fructose IIC component CDS	LGG_RS01980	1	0	1	0	1	0	1	0	1	0	1	0	1	0	1	0	1	0	1	0	1	0	1	0	1	0	1	0	1	0	1	0
transposase CDS	LGG_RS01985	0.11	0.8	1	0.3	0.97	0.5	1	0	1	0	1	1000000	0.21	0.8	1	0.6	1	0	1	0	0.36	0.5	0.44	0.5	0.071	0.9	1	0	1	0	1	0
fructose-bisphosphate aldolase CDS	LGG_RS01990	1	-1.6	1	-1000000	1	-1000000	1	0	1	0	1	0	1	-0.7	1	-1000000	1	0	1	0	1	-3.1	1	-1.1	1	-3	1	0	1	0	1	0
hypothetical protein CDS	LGG_RS01995	1	0	1	0	1	0	1	0	1	0	1	0	1	0	1	0	1	0	1	0	1	0	1	0	1	0	1	0	1	0	1	0
PTS mannose transporter subunit IIB CDS	LGG_RS02000	1	0	1	0	1	0	1	0	1	0	1	0	1	0	1	0	1	0	1	0	1	0	1	0	1	0	1	0	1	0	1	0
PTS mannose transporter subunit IIB CDS	LGG_RS02005	1	0	1	0	1	0	1	0	1	0	1	0	1	0	1	0	1	0	1	0	1	0	1	0	1	0	1	0	1	0	1	0
PTS mannose transporter subunit IICD CDS	LGG_RS02010	1	0	1	0	1	0	1	0	1	0	1	0	1	0	1	0	1	0	1	0	1	0	1	0	1	0	1	0	1	0	1	0
transaldolase CDS	LGG_RS02015	1	1000000	1	0	1	0	1	0	1	1000000	1	0	1	0	0.17	1000000	1	0	1	0	1	0	1	0	1	0	1	0	1	0	1	0
LacI family transcriptional regulator CDS	LGG_RS02020	1	0	1	0	1	0	1	0	1	0	1	0	1	0	1	0	1	0	1	0	1	0	1	0	1	0	1	0	1	0	1	0
GntR family transcriptional regulator CDS	LGG_RS02025	1	0	1	0	1	0	1	0	1	0	1	0	1	0	1	0	1	0	1	0	1	0	1	0	1	0	1	0	1	0	1	0
hypothetical protein CDS	LGG_RS02030	1	0	1	0	1	0	1	0	1	0	1	0	1	0	1	0	1	0	1	0	1	0	1	0	1	0	1	0	1	0	1	0
hypothetical protein CDS	LGG_RS02035	1	0	1	0	1	0	1	0	1	0	1	0	1	0	1	0	1	0	1	0	1	0	1	0	1	0	1	0	1	0	1	0
membrane protein CDS	LGG_RS02040	1	0	1	0	1	0	1	0	1	0	1	0	1	0	1	0	1	0	1	0	1	0	1	0	1	0	1	0	1	0	1	0
hydrolase CDS	LGG_RS02045	1	0	1	0	1	0	1	0	1	0	1	0	1	1000000	1	0	1	0	1	0	1	0	1	0	1	0	1	0	1	0	1	0
hypothetical protein CDS	LGG_RS02050	1	0	1	0	1	0	1	0	1	0	1	0	1	0	1	0	1	0	1	0	1	0	1	0	1	0	1	0	1	0	1	0
amino-acid racemase CDS	LGG_RS02055	1	0	1	0	1	0	1	0	1	0	1	0	1	0	1	0	1	0	1	0	1	0	1	0	1	0	1	0	1	0	1	0
mutase CDS	LGG_RS02060	1	0	1	0	1	0	1	0	1	0	1	0	1	0	1	0	1	0	1	0	1	0	1	0	1	0	1	0	1	0	1	0
DNA-directed RNA polymerase subunit delta CDS	LGG_RS02065	1.7e-11	-1	0.018	-0.4	0.0011	-0.9	0.95	0.5	1	-0.3	0.69	-0.5	0.00077	-0.5	0.15	-0.6	1	-0.1	1	-0.4	5.4e-06	-0.5	0.015	-0.3	4.6e-13	-0.9	0.99	-0.1	0.51	-0.3	0.69	-0.2
membrane protein CDS	LGG_RS02070	0.12	-0.4	1	-0.1	0.54	-0.5	1	-0.9	0.94	0.7	0.84	-1	0.71	0.1	0.57	-0.8	1	0	0.97	-0.7	0.53	0.2	1	0	0.2	-0.3	1	0.1	1	0	1	0.1
heme ABC transporter ATP-binding protein CDS	LGG_RS02075	0.75	-0.1	0.98	0	0.99	0	1	0.4	1	0.4	1	-0.4	0.0048	0.6	0.58	0.4	0.49	0.7	0.99	0.5	0.028	0.4	0.24	0.3	0.98	0	0.46	0.7	0.45	0.7	0.4	0.7
cobalt ABC transporter permease CDS	LGG_RS02080	0.4	-0.2	0.78	0.1	0.46	-0.4	1	0	1	0.1	1	-0.1	0.00013	0.8	0.13	0.8	0.74	0.2	0.95	-0.5	0.0036	0.5	0.019	0.5	0.3	0.2	0.5	0.3	0.83	-0.2	0.4	0.4
hypothetical protein CDS	LGG_RS02085	1	0	1	0	1	0	1	0	1	0	1	0	1	0	1	0	1	0	1	0	1	0	1	0	1	0	1	1000000	1	1000000	1	1000000
o-succinylbenzoate synthase CDS	LGG_RS02090	1	0	1	0	1	0	1	-1000000	1	-1000000	1	1.9	1	0	1	0	1	0	1	-1000000	1	0	1	0	1	0	1	-2.6	1	-0.7	1	-1.8
beta-N-acetylglucosaminidase CDS	LGG_RS02095	1	0	1	0	1	0	1	0	1	0	1	0	1	1000000	1	0	1	0	1	0	1	0	1	0	1	0	1	0	1	0	1	0
transposase CDS	LGG_RS02100	0.89	0	0.55	-0.2	0.92	-0.1	1	-1000000	1	0.8	1	-1.5	0.0071	-0.5	0.6	-0.3	0.47	-3.7	1	-1000000	0.024	-0.3	0.095	-0.3	0.36	-0.1	0.059	-1000000	0.017	-1000000	0.073	-1000000
resolvase CDS	LGG_RS02105	0.0092	0.9	0.41	0.5	0.68	0.4	1	0	1	0	1	0	1	-0.1	1	0.1	1	0	1	0	0.83	-0.1	1	0	0.51	0.3	1	0	1	0	1	0
hypothetical protein CDS	LGG_RS02110	0.31	0.3	0.57	-0.4	0.82	-0.4	1	0	1	0	1	0	0.47	-0.4	1	0.3	1	0	1	0	0.21	-0.4	0.22	-0.5	0.77	-0.1	1	0	1	0	1	0
alcohol dehydrogenase CDS	LGG_RS02115	0.45	0.7	1	-0.6	0.64	1.1	1	0	1	0	1	0	1	-0.3	1	-1.8	1	0	1	0	1	0	0.93	0.4	0.93	0.3	1	0	1	0	1	0
hypothetical protein CDS	LGG_RS02120	1	0	1	0	1	0	1	0	1	0	1	0	1	0	1	0	1	0	1	0	1	0	1	0	1	0	1	0	1	0	1	0
class C sortase CDS	LGG_RS02125	1	0	1	0	1	0	1	0	1	0	1	0	1	0	1	0	1	0	1	0	1	0	1	0	1	0	1	0	1	0	1	0
pilus protein CDS	LGG_RS02130	1	0	1	0	1	0	1	-1000000	1	-1000000	1	1.1	1	0	1	1000000	1	-1000000	1	-1000000	1	0	1	0	1	0	1	-3.6	1	-1000000	1	-1000000
pilus protein CDS	LGG_RS02135	1	1000000	1	0	1	0	1	0	1	0	1	0	1	0	0.94	1000000	1	0	1	0	1	0	1	0	1	0	1	0	1	0	1	0
pilus protein CDS	LGG_RS02140	1	1000000	1	1000000	1	0	1	-1000000	1	3.2	1	2.1	1	1000000	1	1000000	1	-1000000	1	-1000000	1	1000000	1	1000000	1	1000000	1	-2.6	1	-6.3	1	-1000000
transposase CDS	LGG_RS02145	0.46	0.4	1	0	0.88	0.4	1	-1000000	1	0.8	1	-1000000	1	0	1	-0.1	1	-1000000	1	-1000000	1	0.1	0.9	0.2	0.5	0.4	1	-1000000	1	-1000000	1	-1000000
hypothetical protein CDS	LGG_RS02150	1	0	1	0	1	0	1	0	1	0	1	0	1	0	1	0	1	0	1	0	1	0	1	0	1	0	1	0	1	0	1	0
hypothetical protein CDS	LGG_RS02155	1	0	1	0	1	0	1	0	1	0	1	0	1	0	1	0	1	0	1	0	1	0	1	0	1	0	1	0	1	0	1	0
helicase UvrD CDS	LGG_RS02160	1	0	1	0	1	0	1	0	1	0	1	0	1	0	1	0	1	0	1	0	1	0	1	0	1	0	1	0	1	0	1	0
ATP-dependent endonuclease CDS	LGG_RS02165	1	0	1	0	1	0	1	0	1	0	1	0	1	0	1	0	1	0	1	0	1	0	1	0	1	0	1	0	1	0	1	0
transposase CDS	LGG_RS02170	0.0011	0.6	0.43	0.2	0.045	0.6	1	-1000000	1	0.3	1	-2.6	0.0047	0.5	0.22	0.6	0.45	-4.5	1	-1000000	0.014	0.4	0.13	0.3	1.2e-05	0.7	0.058	-1000000	0.017	-1000000	0.071	-1000000
transposase CDS	LGG_RS02175	1	0.5	1	-1000000	1	-1000000	1	0	1	0	1	0	0.69	-1000000	1	-1000000	1	0	1	0	0.52	-2.6	1	-1.1	0.85	-1.4	1	0	1	0	1	0
transposase CDS	LGG_RS02180	0.85	-1.4	1	-0.5	1	-1000000	1	0	1	0	1	0	0.54	-2.5	1	-1000000	1	0	1	0	0.8	-1	0.9	-0.9	0.66	-1.3	1	0	1	0	1	0
integrase CDS	LGG_RS02185	1	0	1	0	1	0	1	0	1	0	1	0	1	0	1	0	1	0	1	0	1	0	1	0	1	0	1	0	1	0	1	0
hypothetical protein CDS	LGG_RS02190	1	0	1	0	1	0	1	0	1	0	1	0	1	0	1	0	1	0	1	0	1	0	1	0	1	0	1	1000000	1	0	1	0
magnesium-transporting ATPase CDS	LGG_RS02195	1	0	1	0	1	0	1	0	1	0	1	0	1	0	1	0	1	0	1	0	1	0	1	0	1	0	1	0	1	0	1	0
transposase CDS	LGG_RS02200	0.83	0.1	0.041	0.7	0.14	0.7	1	0	1	0	1	0	0.54	0.2	0.8	-0.5	1	0	1	0	0.9	0.1	1	0	0.092	0.4	1	0	1	0	1	0
sodium:proton antiporter CDS	LGG_RS02205	1	-0.6	1	-1000000	1	-1000000	1	0	1	0	1	0	1	-0.7	1	-1000000	1	0	1	0	1	0.6	1	-1.1	1	-0.4	1	0	1	0	1	0
transposase CDS	LGG_RS02210	0.7	-0.3	1	0.1	0.99	-0.5	1	0	1	0	1	0	0.23	-0.7	0.97	-0.9	1	0	1	0	0.53	-0.3	0.19	-0.7	0.38	-0.4	1	0	1	0	1	0
transposase CDS	LGG_RS02215	0.072	0.9	0.28	0.8	0.33	1.1	1	0	1	1000000	1	0	0.63	0.4	1	0.2	1	0	1	0	1	0	0.86	0.2	0.66	0.3	1	0	1	0	1	0
ATP synthase F0 subunit A CDS	LGG_RS02220	1	0	1	0	1	0	1	0	1	0	1	0	1	0	1	0	1	0	1	0	1	0	1	0	1	0	1	0	1	0	1	0
transposase CDS	LGG_RS02225	0.0046	0.3	0.71	-0.1	0.86	-0.1	1	-1000000	0.94	4.4	0.83	3.9	0.078	-0.2	0.92	0.1	1	-1000000	1	-1000000	1	0	0.98	0	0.066	0.2	1	-3.2	1	-4.3	1	-4.3
transporter CDS	LGG_RS02230	1	0.5	1	0.2	1	0.3	1	0	1	0	1	0	1	-0.4	1	0	1	1000000	1	0	1	0.4	1	0.8	1	0	1	1000000	1	1000000	1	1000000
transposase CDS	LGG_RS02235	0.00051	0.6	0.52	0.2	0.11	0.5	1	-1000000	1	1.4	1	-1.3	0.00025	0.7	0.27	0.6	0.37	-4.9	1	-1000000	0.0057	0.5	0.032	0.4	3.6e-06	0.7	0.1	-8	0.018	-1000000	0.074	-1000000
peptidase M20 CDS	LGG_RS02240	1	0.6	1	-1000000	1	0.1	1	0	1	0	1	0	1	0.7	1	-1000000	1	0	1	0	1	0.1	1	0.3	1	0	1	1000000	1	1000000	1	1000000
LysR family transcriptional regulator CDS	LGG_RS02245	1	0	1	0	1	0	1	1.1	0.99	-1000000	0.97	-1000000	1	0	1	0	1	0.7	1	-0.1	1	0	1	0	1	0	1	0	1	0.3	1	-0.5
beta-galactosidase subunit alpha CDS	LGG_RS02250	1	0	1	0	1	0	1	-1000000	1	-1000000	1	-1000000	1	0	1	0	1	-1000000	1	-1000000	1	0	1	0	1	0	1	-1.8	1	-1.3	1	-0.7
amino acid permease CDS	LGG_RS02255	1	0	1	0	1	0	1	2.8	1	-1000000	1	-1000000	1	0	1	0	1	-1.4	1	-1000000	1	0	1	0	1	0	1	-1	1	-0.9	1	-1.2
gamma-aminobutyrate permease CDS	LGG_RS02260	1	0	1	0	1	0	1	-1000000	1	-1000000	1	-1000000	1	0	1	0	1	-1000000	1	-1000000	1	0	1	0	1	0	1	-2.4	1	-3.5	1	-2.7
AraC family transcriptional regulator CDS	LGG_RS02265	1	0	1	0	1	0	1	-0.6	0.78	-2.2	0.81	0.6	1	0	1	0	0.5	-0.8	0.92	0.6	1	0	1	0	1	0	0.19	-1.3	0.076	-1.7	0.2	-1.3
transcriptional regulator CDS	LGG_RS02270	1	0	1	0	1	0	1	-0.2	1	0.6	1	-1.9	1	0	1	0	1	-0.2	1	1.8	1	0	1	0	1	0	1	0	1	-0.6	1	-0.1
transporter CDS	LGG_RS02275	1	0	1	0	1	0	1	2.1	1	1.2	1	-1000000	1	0	1	0	1	0.4	1	-1000000	1	0	1	0	1	0	1	-0.8	1	-1.3	1	-0.7
peptidase M20 CDS	LGG_RS02280	1	1000000	1	1000000	1	0	1	1000000	1	0	1	0	1	0	1	0	1	1000000	1	1000000	1	0	1	0	1	0	1	1000000	1	1000000	1	1000000
membrane protein CDS	LGG_RS02285	1	0	1	0	1	0	1	0	1	0	1	0	1	0	1	0	1	0	1	0	1	0	1	1000000	1	0	1	0	1	0	1	0
phosphate ABC transporter ATP-binding protein CDS	LGG_RS02290	1	0	1	0	1	0	1	0	1	0	1	0	1	0	1	0	1	0	1	0	1	0	1	1000000	1	0	1	0	1	0	1	0
amino acid ABC transporter substrate-binding protein CDS	LGG_RS02295	1	0	1	0	1	0	1	0	1	0	1	0	1	0	1	0	1	0	1	0	1	0	1	0	1	0	1	0	1	0	1	0
amino acid ABC transporter permease CDS	LGG_RS02300	1	0	1	0	1	0	1	0	1	0	1	0	1	0	1	0	1	0	1	0	1	0	1	0	1	0	1	0	1	0	1	0
amino acid ABC transporter permease CDS	LGG_RS02305	1	0	1	0	1	0	1	0	1	0	1	0	1	0	1	0	1	0	1	0	1	0	1	0	1	0	1	0	1	0	1	0
hypothetical protein CDS	LGG_RS02310	0.018	0.6	0.073	0.6	0.25	0.6	0.56	1	1	-0.2	0.31	1	0.64	-0.2	0.75	-0.6	0.55	-0.7	0.9	-1.9	0.47	-0.2	0.64	-0.2	0.23	-0.3	0.15	-1.2	0.1	-1.4	0.15	-1.2
DNA-directed RNA polymerase subunit sigma-24 CDS	LGG_RS02315	1	1.4	1	-1000000	1	2.5	1	0	1	0	1	0	1	0	1	-1000000	1	0	1	0	1	-1.3	1	0.8	1	0.1	1	1000000	1	1000000	1	1000000
lysozyme M1 (1,4-beta-N-acetylmuramidase) CDS	LGG_RS02320	0.91	-0.7	0.92	-1.9	1	-1.7	1	0	1	0	1	0	0.2	-1000000	1	0.5	1	1000000	1	1000000	0.66	-1	1	-0.3	0.6	-1.2	1	1000000	1	1000000	1	1000000
hypothetical protein CDS	LGG_RS02325	1	0	1	0	1	0	1	0	1	0	1	0	1	0	1	0	1	0	1	0	1	0	1	0	1	0	1	0	1	0	1	0
TetR family transcriptional regulator CDS	LGG_RS02330	0.81	-1.2	0.88	1.3	1	0.5	1	0	0.52	1000000	1	0	1	-0.4	1	-1000000	1	1000000	1	0	1	-0.5	1	0.2	1	0.2	1	1000000	1	1000000	1	1000000
ABC transporter permease CDS	LGG_RS02335	0.28	-1.2	0.77	-1.8	1	-0.2	1	-1000000	1	-1000000	1	-1000000	1	0	1	-0.6	1	-1.1	1	1.2	1	-0.2	1	0.1	1	-0.2	1	-1	1	-1	1	-1.2
peptide ABC transporter ATP-binding protein CDS	LGG_RS02340	0.65	-0.5	0.95	0.2	1	0.3	1	-1000000	1	1.2	1	-1000000	0.64	-0.7	1	1.2	1	-0.3	1	1.6	0.88	-0.2	0.85	0.3	1	-0.1	1	0.8	1	0.4	1	0.2
NAD(FAD)-dependent dehydrogenase CDS	LGG_RS02345	2.1e-09	-0.3	0.72	0	0.0034	-0.3	0.38	-0.9	0.46	-0.3	0.67	-0.2	4.5e-07	-0.3	3.8e-07	-0.8	1	0	0.42	-0.4	4.9e-19	-0.4	1e-20	-0.6	5.4e-18	-0.4	0.016	-0.5	0.0037	-0.6	0.003	-0.7
haloacid dehalogenase CDS	LGG_RS02350	0.15	-0.4	0.63	-0.3	1	0	1	-1000000	1	-0.5	0.58	1.7	0.73	0.1	1	-0.3	0.18	2	1	0.7	1	0	0.88	0.1	0.51	0.2	0.51	1.5	0.5	1.6	0.4	1.6
toxin CDS	LGG_RS02355	1	-0.6	1	0	1	-1000000	1	0	1	0	1	0	1	-1.3	0.53	2.5	1	0	1	0	1	0.4	0.99	-2.8	0.97	-1	1	1000000	1	1000000	1	1000000
adenylyltransferase CDS	LGG_RS02360	0.88	1.7	0.95	2.2	1	1.7	1	-1000000	1	-1000000	1	-1000000	1	-0.7	1	-1000000	1	-1.4	1	-1000000	1	0.2	1	0.5	1	-0.5	1	-1	1	-1.8	1	-1.1
hypothetical protein CDS	LGG_RS02365	0.46	1.4	0.49	1.8	1	1.4	1	0	1	0	1	0	0.73	1.1	1	0.2	0.54	1000000	0.41	1000000	0.69	1	0.45	1.3	0.37	1.4	0.83	1000000	0.99	1000000	1	1000000
hypothetical protein CDS	LGG_RS02370	0.029	1.6	0.44	1.1	0.33	1.6	1	0	1	0	1	1000000	0.0093	1.9	0.22	2.2	0.0047	1000000	0.33	1000000	0.077	1.3	0.35	0.9	0.022	1.6	0.074	1000000	0.31	1000000	0.12	1000000
hypothetical protein CDS	LGG_RS02375	0.0055	2.6	0.55	1.5	1	1.5	1	1.1	1	1.6	1	0	0.022	2.5	0.54	2.8	0.13	2.2	0.43	2.6	0.086	1.9	0.096	2	0.0079	2.5	0.53	1.5	0.98	0.5	0.85	1.2
transposase CDS	LGG_RS02380	0.95	0.2	0.99	-0.1	1	0	1	0	1	1000000	1	0	0.66	-0.3	0.99	-0.5	1	0	1	0	0.91	-0.1	0.31	-0.5	0.36	-0.4	1	1000000	1	1000000	1	1000000
hypothetical protein CDS	LGG_RS02385	0.94	0.1	0.1	0.6	0.0046	1.3	1	0.6	0.16	1.5	0.21	1.4	0.28	-0.4	0.054	-1000000	1	0	1	0.7	0.15	-0.5	0.53	-0.2	0.029	-0.7	0.98	0.2	1	0.1	0.72	0.5
metal ABC transporter substrate-binding protein CDS	LGG_RS02390	1	1000000	0.73	1000000	0.98	1000000	1	0	1	0	1	0	0.73	1000000	1	0	1	1000000	1	0	0.8	1000000	1	1000000	0.97	1000000	1	1000000	1	1000000	1	1000000
choloylglycine hydrolase CDS	LGG_RS02395	0.97	0	0.37	0.4	0.86	-0.2	1	-1000000	1	1.2	1	-1000000	0.65	0.2	0.9	0.3	1	-3.4	1	0.6	0.26	0.3	0.76	0.1	0.94	0.1	1	-0.9	1	-0.8	1	-2.1
hypothetical protein CDS	LGG_RS02400	0.73	-0.2	1	0.2	1	0.3	1	0	1	-0.1	1	-0.8	0.75	0.3	1	0.4	0.95	0.7	0.96	-1000000	0.96	0.1	0.46	-0.4	0.39	-0.4	1	-0.4	0.91	-0.5	0.94	-0.5
oleate hydratase CDS	LGG_RS02405	0.081	0.1	1.2e-05	0.4	0.89	0	0.95	-1.6	0.73	0.6	0.89	0.5	1.6e-07	0.4	0.027	0.4	1	0	1	-0.2	0.039	0.1	0.11	0.1	0.14	-0.1	0.0024	-1.8	1	0.1	0.017	-1.4
transcriptional regulator CDS	LGG_RS02410	0.36	0.9	0.23	1.2	1	-0.8	1	-1000000	1	-1.1	1	-1000000	0.57	0.7	0.31	1.9	1	0.4	1	-1000000	0.19	1	0.84	0.4	0.63	0.6	1	0.4	0.99	1.1	1	0.6
dihydroxyacetone kinase CDS	LGG_RS02415	1	0	0.91	0.2	0.33	-0.8	1	-1000000	1	-0.8	1	-0.5	0.39	0.3	1	0	0.99	0.6	1	0.1	0.45	0.3	1	0	0.96	0	1	0.2	0.56	1	0.99	0.6
dihydroxyacetone kinase subunit L CDS	LGG_RS02420	0.45	-0.3	0.58	0.3	1	-0.1	1	-1000000	1	-0.2	1	0.4	0.35	0.3	1	-0.2	0.79	0.8	0.62	1.4	0.95	-0.1	0.97	0	0.51	-0.2	1	0.3	0.38	1.2	0.94	0.7
dihydroxyacetone kinase subunit DhaK CDS	LGG_RS02425	0.37	-0.3	0.18	0.4	0.54	-0.4	1	-1.2	1	-0.7	0.53	0.9	0.28	0.3	0.88	0.4	0.76	0.4	1	0.4	0.25	-0.3	0.15	-0.4	0.39	-0.2	1	0	1	0	1	-0.3
dihydroneopterin aldolase CDS	LGG_RS02430	0.69	-0.2	0.84	0.2	1	-0.1	1	0	1	1000000	1	1000000	0.86	-0.1	0.71	-1.2	1	1000000	1	1000000	0.76	-0.1	0.76	-0.2	0.002	-1.1	1	1000000	1	1000000	0.98	1000000
ABC transporter ATP-binding protein CDS	LGG_RS02435	1	0	1	0	1	0	1	0	1	0	1	0	1	0	1	0	1	0	1	0	1	0	1	0	1	0	1	0	1	0	1	0
ABC transporter CDS	LGG_RS02440	1	0	1	0	1	0	1	0	1	0	1	0	1	0	1	0	1	0	1	0	1	0	1	0	1	0	1	0	1	0	1	0
transposase CDS	LGG_RS02445	0.0016	0.5	0.39	0.2	0.12	0.4	1	-1000000	0.81	1.7	1	-0.1	0.0062	0.5	0.24	0.6	1	-5.2	1	-1000000	0.042	0.3	0.12	0.3	4.8e-05	0.6	0.98	-1000000	0.95	-1000000	0.99	-1000000
hypothetical protein CDS	LGG_RS02450	1	-1.4	1	-0.4	1	-0.5	1	-1000000	1	-1000000	1	-1000000	0.96	-3	1	0.2	1	-1000000	1	-1000000	1	-0.8	1	-1.1	1	-0.9	1	-1000000	1	-1000000	1	-1000000
hypothetical protein CDS	LGG_RS02455	0.94	2.7	1	2.6	1	2.7	1	0	1	1000000	1	0	1	3	1	3	1	0	1	0	1	2.5	1	2.9	0.93	3	1	0	1	0	1	0
transposase CDS	LGG_RS02460	0.023	0.6	0.72	0.2	0.17	0.6	1	-1000000	1	2	1	0.1	0.052	0.5	0.71	0.4	1	-4.4	1	-1000000	0.15	0.4	0.23	0.3	0.0069	0.6	1	-6.6	1	-1000000	1	-1000000
hypothetical protein CDS	LGG_RS02465	1	0	1	0	1	0	1	0	1	0	1	0	1	0	1	0	1	0	1	0	1	0	1	0	1	0	1	0	1	0	1	0
DNA polymerase III subunit epsilon CDS	LGG_RS02470	0.27	0.4	0.83	0.2	0.55	0.5	1	0.6	1	1.2	0.68	1.5	0.46	0.3	1	-0.4	0.27	1.3	1	-0.3	0.99	0.1	0.77	-0.2	0.26	0.4	0.88	0.6	0.99	0.5	0.94	0.6
DNA-damage-inducible protein J CDS	LGG_RS02475	1	0	0.11	0.4	0.99	-0.1	1	-1000000	0.63	2.5	0.28	2.9	0.55	0.1	0.079	0.9	0.16	2.3	0.85	1.6	0.44	0.1	0.023	0.5	0.0051	0.5	0.12	2.4	0.47	1.8	0.24	2.1
transcriptional regulator CDS	LGG_RS02480	0.00039	1.3	0.0052	1.3	0.64	0.6	0.88	1	0.3	1.4	0.36	1.3	0.061	0.8	0.24	1.3	1	0.2	0.84	-1000000	0.57	0.3	0.81	-0.2	1	0.1	1	-0.5	1	0	0.72	-0.7
MFS transporter permease CDS	LGG_RS02485	1	0.2	1	-1.2	1	0	1	0	1	0	1	0	0.78	-2.5	1	-1000000	1	1000000	1	0	0.97	-0.7	1	-0.7	1	0.1	1	1000000	1	1000000	1	1000000
3-methyladenine DNA glycosylase CDS	LGG_RS02490	0.041	0.5	1	0	1	0.1	1	-1000000	1	-0.4	1	0.1	0.044	0.5	1	0.2	1	-0.3	1	1.3	1	0	0.32	0.3	0.34	0.3	1	-0.7	0.98	-1.3	1	-0.8
hypothetical protein CDS	LGG_RS02495	0.16	0.2	0.86	-0.1	0.0023	0.6	0.43	1.8	0.16	1.4	0.22	-1000000	0.0011	0.4	0.21	0.4	0.95	0.3	0.41	-1000000	0.7	-0.1	1	0	0.3	-0.1	1	-0.1	0.9	-0.3	1	0
fructose-1,6-bisphosphate aldolase, class II CDS	LGG_RS02500	3.3e-22	-0.7	0.35	-0.1	0.61	-0.1	0.08	-1.4	0.031	-0.8	0.11	-0.6	1.7e-06	-0.4	0.022	-0.4	0.04	-0.4	0.034	-1	0.53	0	0.0078	-0.2	1.8e-06	-0.3	0.032	-0.4	0.11	0.3	0.26	-0.2
pyruvate oxidase CDS	LGG_RS02505	0.79	1	0.47	1.4	1	0.6	1	-1000000	1	0.2	0.88	1.4	1	0.6	1	1.7	1	0.8	1	1.4	1	0.5	1	-0.3	1	0.3	1	-1	1	-0.1	1	-1
hypothetical protein CDS	LGG_RS02510	1	0.2	0.53	0.7	0.074	1.7	0.45	-1000000	0.4	-1.5	0.87	-0.6	1	-0.1	1	0.2	0.96	-0.2	1	-0.1	0.62	0.4	0.75	-0.6	1	-0.1	0.45	-0.5	1	0.1	1	0
beta-lactamase CDS	LGG_RS02515	1	-0.4	1	0.4	1	-1000000	1	-1000000	1	0.1	0.91	-1.6	0.83	0.6	1	0.8	0.53	0.9	1	0.3	1	-0.3	1	-0.1	0.98	-0.8	1	-0.2	0.67	0.8	1	0.1
hypothetical protein CDS	LGG_RS02520	1	0	1	1000000	1	0	1	0	1	0	1	0	1	0	1	0	1	0	1	0	1	0	1	0	1	0	1	0	1	0	1	0
dipeptide epimerase CDS	LGG_RS02525	1	-0.1	0.94	-0.7	0.33	-1000000	1	3.8	1	1.2	1	3.7	0.096	-1.9	1	-0.4	0.85	2.8	1	1.6	0.095	-1.3	0.078	-1.8	0.14	-1.2	1	2	0.61	2.9	0.95	2.2
SAM-dependent methyltransferase CDS	LGG_RS02530	1	0.1	1	0.1	1	0.1	1	3.8	0.33	3.6	1	2.1	0.39	-1.6	0.97	1.6	1	0.8	1	1.6	1	0	1	0	1	-0.2	1	0.7	1	0.6	1	0.9
hypothetical protein CDS	LGG_RS02535	1	0	1	0	1	0	1	0	1	0	1	0	1	0	1	0	1	0	1	0	1	0	1	0	1	0	1	0	1	0	1	0
gamma-glutamyl-gamma-aminobutyrate hydrolase CDS	LGG_RS02540	0.059	1.2	0.22	1.1	0.61	1.1	1	-1000000	1	1.2	0.37	3.4	0.98	0.2	1	-1000000	1	1.4	1	1.6	0.16	0.9	0.77	0.4	0.19	0.9	1	1.6	0.93	2.1	1	1.7
hypothetical protein CDS	LGG_RS02545	1	0	1	0	1	0	1	0	1	0	1	0	1	0	1	0	1	0	1	0	1	0	1	0	1	0	1	0	1	0	1	1000000
glutamine synthetase CDS	LGG_RS02550	1	0	1	0.1	0.93	-1.7	1	-1000000	1	-1.5	1	-1000000	1	0.3	1	-1.4	1	-0.3	1	-1000000	1	0.3	0.72	0.7	0.75	0.6	1	-0.2	1	-0.7	1	-0.7
hydrolase CDS	LGG_RS02555	1	0	0.55	-0.5	1	0.1	1	-0.6	1	-1	0.83	-2.3	0.97	0.1	0.29	1	0.96	0.4	1	0.6	0.47	-0.3	0.63	0.2	0.75	0.2	1	0.2	1	0.4	1	0
amino acid transporter CDS	LGG_RS02560	1	0.1	1	-0.2	1	-0.2	1	-1000000	1	0.6	1	0.8	1	-0.1	0.95	-3.4	1	0.1	1	-1000000	1	-0.1	0.9	-0.3	1	0	1	0.5	0.9	0.8	1	0.2
MerR family transcriptional regulator CDS	LGG_RS02565	0.4	-0.4	1	-0.1	0.044	-3.1	1	-1000000	1	0.2	1	-1000000	0.44	-0.4	1	0	0.72	-2.4	1	0.6	0.92	-0.1	0.54	-0.3	0.44	-0.3	1	-0.8	1	-0.5	1	-0.7
2,5-diketo-D-gluconic acid reductase CDS	LGG_RS02570	0.39	0.4	0.97	0.2	1	-0.2	1	-1000000	1	-0.7	1	-0.3	0.95	-0.1	1	0.5	0.96	-1	1	0.2	0.79	0.2	0.57	0.3	0.79	0.2	0.78	-1.8	0.96	-1.3	0.88	-1.5
NADPH:quinone reductase CDS	LGG_RS02575	0.087	0.8	0.29	0.7	0.56	0.7	1	-1000000	1	0.2	1	1.1	0.36	0.5	1	0.7	1	-1.4	1	-1000000	0.4	0.4	0.21	0.6	0.089	0.7	1	-1	1	-0.9	1	-2.5
HxlR family transcriptional regulator CDS	LGG_RS02580	3.9e-08	1.4	4.6e-05	1.4	0.0017	1.4	1	-1000000	0.056	2.1	0.033	2.2	0.077	0.5	0.13	1.1	0.8	0.6	1	0.6	0.27	0.3	1	0	0.19	0.4	1	-0.1	0.96	-0.4	0.99	0.2
membrane protein CDS	LGG_RS02585	0.31	4.1	1	1.6	1	2.7	1	0	1	0	1	0	0.87	2.7	1	-1000000	1	1000000	1	0	0.89	2.7	1	1.7	0.87	3	1	1000000	1	1000000	1	1000000
ABC transporter permease CDS	LGG_RS02590	1	0.4	1	0.3	1	0.5	1	-1000000	1	-1000000	1	-1000000	1	0.3	0.68	1.8	1	-0.1	1	-1000000	0.96	-0.6	1	-0.6	1	-0.1	1	-0.4	1	-1	1	-0.1
ABC transporter ATP-binding protein CDS	LGG_RS02595	0.24	-1	1	-0.2	0.95	0.8	1	0.2	1	0	1	-0.9	1	0	0.87	-1000000	1	-0.3	1	0.1	0.72	-0.4	0.61	-0.7	0.99	-0.2	1	-0.3	1	-0.4	1	-0.3
ABC transporter ATP-binding protein CDS	LGG_RS02600	0.64	-0.6	1	0.1	1	-0.2	1	0	1	0	1	-0.1	1	-0.3	1	-1.7	1	-0.2	1	-1.2	0.99	-0.2	1	-0.2	1	0	1	-0.1	1	-0.5	1	-0.2
DNA-binding response regulator CDS	LGG_RS02605	1	0	0.71	-0.2	0.47	-0.5	1	0.9	0.3	1.5	0.36	1.5	0.015	0.6	0.61	0.5	0.28	1.1	1	-0.3	0.57	-0.2	0.57	-0.2	0.63	0.1	1	0.1	0.67	-0.7	1	0
signal transduction histidine kinase CDS	LGG_RS02610	0.031	1	0.096	1	0.044	1.5	1	-1000000	1	-1.1	1	-0.6	0.013	1.2	0.94	0.9	1	0.6	1	0.3	0.066	0.8	0.15	0.7	0.012	1	1	0	1	-0.2	1	-0.1
ABC transporter ATP-binding protein CDS	LGG_RS02615	1	0.4	1	0.5	1	1.2	1	2.8	1	-1000000	1	-1000000	1	0.4	1	-0.1	1	-0.8	1	-1000000	1	0	1	0.4	1	0.3	1	-1	1	-0.5	1	-1
ABC transporter permease CDS	LGG_RS02620	1	0.9	1	1.4	1	0.8	1	-1000000	1	-1000000	1	-1000000	0.81	1.2	1	1.9	1	-0.7	1	-1000000	0.95	0.6	1	0.5	0.87	1	1	-1	1	-2	1	-1.6
hypothetical protein CDS	LGG_RS02625	1	-0.4	1	-0.3	1	-2.9	1	-1000000	1	-1000000	1	-1000000	0.95	-1.1	1	-1000000	1	-1.1	1	-1000000	0.62	-1.1	1	-0.6	0.66	-1.1	1	0.1	1	-0.6	1	-1.7
aminopeptidase N CDS	LGG_RS02630	1	0	0.6	0.1	0.99	0.1	1	-0.1	1	-0.3	1	-0.1	0.12	0.3	0.71	0.3	0.64	0.4	1	-0.5	0.12	0.3	0.71	0.1	0.65	0.1	0.73	0.3	0.58	0.4	0.92	0.2
transporter CDS	LGG_RS02635	1	0.1	0.58	0.5	0.22	1	1	-1000000	1	0.2	1	1.9	0.49	0.4	0.73	0.9	1	0.6	1	-0.4	0.8	0.2	0.66	0.3	1	0	0.97	0.8	1	0.6	0.84	1.2
sodium:solute symporter CDS	LGG_RS02640	1	0	1	-0.1	1	-0.1	1	-1000000	1	-1000000	1	0.1	0.25	0.7	1	0	1	0.9	1	2.2	1	0.1	0.98	0.2	1	0.1	1	0.9	1	0.6	1	0.6
membrane protein CDS	LGG_RS02645	5.5e-06	0.9	0.082	0.5	0.25	0.5	1	1.2	1	-0.4	0.042	2.7	6.5e-08	1.1	0.00048	1.5	0.52	1.1	0.14	2.4	0.28	0.2	0.04	0.5	0.007	0.5	0.99	0.3	1	0	1	-0.1
LysR family transcriptional regulator CDS	LGG_RS02650	1	0	1	0	1	0	1	0	1	0	1	0	1	0	1	0	1	0	1	0	1	0	1	0	1	0	1	0	1	0	1	0
isomerase CDS	LGG_RS02655	1	0	1	0	1	0	1	0	1	0	1	0	1	0	1	0	1	0	1	0	1	0	1	0	1	0	1	0	1	1000000	1	0
2-deoxy-D-gluconate 3-dehydrogenase CDS	LGG_RS02660	1	0	1	0	1	0	1	0	1	0	1	0	1	0	1	0	1	0	1	0	1	0	1	0	1	0	1	0	1	0	1	0
hypothetical protein CDS	LGG_RS02665	0.83	0.6	0.39	1.2	1	-0.8	1	0	1	0	1	0	0.33	1.1	0.98	-1000000	1	1000000	1	0	0.49	0.8	0.73	0.8	0.45	0.9	1	1000000	1	1000000	1	1000000
shikimate 5-dehydrogenase CDS	LGG_RS02670	1	-1	1	-1000000	1	-1000000	1	0	1	0	1	0	1	-1000000	1	-1000000	1	1000000	1	0	1	-2.1	1	-1000000	1	-2.4	1	0	1	1000000	1	1000000
MFS transporter CDS	LGG_RS02675	1	0	1	0	1	0	1	0	1	0	1	0	1	1000000	1	0	1	0	1	0	1	0	1	0	1	1000000	1	0	1	0	1	0
shikimate dehydrogenase CDS	LGG_RS02680	1	0	1	0	1	0	1	0	1	0	1	0	1	0	1	0	1	0	1	0	1	0	1	0	1	0	1	0	1	0	1	0
homoserine O-succinyltransferase CDS	LGG_RS02685	1.1e-06	-0.7	0.52	-0.1	0.19	-0.4	0.42	-0.8	0.11	-0.6	0.19	-0.5	0.0051	-0.4	0.059	-1	0.013	-0.5	0.094	-0.8	0.081	-0.2	0.021	-0.3	1.4e-06	-0.7	0.0017	-0.6	0.078	-0.4	0.0039	-0.6
cysteine synthase A CDS	LGG_RS02690	1.8e-07	-0.9	0.26	-0.2	0.13	-0.4	0.32	-1.3	0.035	-1.3	0.89	-0.2	0.012	-0.4	0.0097	-1.6	0.28	-0.3	0.56	-0.4	0.14	-0.2	0.01	-0.4	1.6e-05	-0.7	0.083	-0.5	1	0	0.2	-0.3
hypothetical protein CDS	LGG_RS02700	0.81	0.6	1	-0.3	0.79	1.1	1	-1000000	1	-1	1	-1.1	1	-0.6	1	0.9	1	-1.1	1	0.4	0.99	-0.4	1	-0.2	1	-0.2	1	-1.1	1	-0.6	1	-0.5
hypothetical protein CDS	LGG_RS02705	1	-0.2	1	0.1	1	-0.1	1	0	1	0	1	0	1	0.1	0.97	-1000000	0.82	1000000	1	0	1	0.1	1	0.1	0.32	-0.9	1	1000000	0.81	1000000	1	1000000
cystathionine beta-lyase CDS	LGG_RS02710	0.46	-0.9	1	0.1	1	-0.1	1	-1000000	1	-1000000	1	2.7	0.81	-0.6	0.98	-1000000	1	1.5	1	-1000000	1	0.1	1	-0.1	0.6	-0.6	1	2	1	2.9	1	2.3
amino acid ABC transporter substrate-binding protein CDS	LGG_RS02715	0.64	-0.6	1	-0.1	0.81	-3	1	0	1	1000000	0.55	1000000	1	0.1	1	-0.1	0.98	1000000	1	0	0.99	-0.2	1	0.1	0.56	-0.6	1	1000000	1	1000000	1	1000000
cysteine ABC transporter permease CDS	LGG_RS02720	0.33	1.8	1	0.6	0.94	1.6	1	0	1	0	1	1000000	0.97	0.9	1	-1000000	1	1000000	1	0	0.96	0.8	1	0.1	1	-0.1	1	1000000	1	1000000	1	1000000
hypothetical protein CDS	LGG_RS02725	6e-07	0.8	0.33	0.2	2.9e-05	1.1	1	0.7	1	0.1	0.58	0.7	3.3e-07	0.9	0.023	0.9	0.14	0.9	1	0.1	0.59	-0.1	0.6	0.1	0.00027	0.6	0.95	0.2	0.49	-0.4	1	0
branched-chain amino acid transporter II carrierprotein CDS	LGG_RS02730	1	-0.2	1	0.1	0.8	0.5	1	-1000000	1	0.2	0.78	2.6	0.98	-0.4	1	1	1	0.9	1	-1000000	1	0	1	-0.1	1	0.2	1	0.7	1	0.8	1	0
hypothetical protein CDS	LGG_RS02735	1	-2.1	1	0.4	1	-1000000	1	0	1	0	1	0	1	-0.1	1	-1000000	1	1000000	1	0	1	-0.8	1	-0.1	1	-0.5	1	1000000	1	1000000	1	0
cell surface protein CDS	LGG_RS02740	0.00018	0.8	0.49	0.3	0.016	0.9	1	-1000000	1	-1000000	1	0.1	1.9e-08	1.3	0.0058	1.4	1	0.1	1	-1000000	0.032	0.5	0.00097	0.8	1.3e-05	0.9	1	-0.4	1	-0.3	1	0
peptidase CDS	LGG_RS02745	0.00081	1.1	0.52	0.4	0.09	1.1	1	-1000000	1	-1000000	1	-1000000	0.00013	1.3	0.0027	2	1	-2.4	1	-1000000	0.0057	0.9	0.015	0.9	3.4e-05	1.3	1	-0.2	1	-0.3	1	-1
hypothetical protein CDS	LGG_RS02750	3.9e-05	2.1	0.04	1.6	0.048	1.8	1	-1000000	1	-0.2	1	0.1	9.9e-08	2.6	0.098	2.1	1	-1000000	1	-1000000	0.00019	1.9	9.7e-05	2.1	4.1e-07	2.3	1	-2	1	-2.8	1	-2.8
transposase CDS	LGG_RS02755	1	0	1	0	1	0	1	0	1	0	1	0	1	0	1	0	1	0	1	0	1	0	1	0	1	0	1	0	1	1000000	1	0
transposase CDS	LGG_RS02760	1	1000000	1	0	1	0	1	0	1	0	1	0	1	0	1	0	1	0	1	0	1	0	1	0	1	0	1	0	1	0	1	1000000
hypothetical protein CDS	LGG_RS02765	1	0.4	0.95	1.3	1	-1000000	1	1000000	1	1000000	0.55	1000000	0.29	2.7	1	-1000000	1	1000000	1	0	0.67	1.9	0.87	1.8	1	0.7	1	1000000	1	1000000	1	1000000
cell surface protein CDS	LGG_RS02770	0.84	-1.2	1	-2.2	1	-1000000	1	0	1	0	1	1000000	0.52	-2.2	1	-1000000	1	1000000	0.37	1000000	0.48	-1.7	0.37	-2.9	0.66	-1.3	1	1000000	1	1000000	1	1000000
cell surface protein CDS	LGG_RS02775	0.57	1000000	0.23	1000000	0.98	1000000	1	0	1	0	1	1000000	0.39	1000000	1	0	1	1000000	1	1000000	0.39	1000000	0.87	1000000	0.22	1000000	1	1000000	1	1000000	1	1000000
hypothetical protein CDS	LGG_RS02780	1	0.7	1	-1	1	-2.2	1	0	1	1000000	1	1000000	0.94	0.8	1	-0.9	1	1000000	1	0	1	0.4	1	0	1	0	1	1000000	1	1000000	1	1000000
peptide ABC transporter ATP-binding protein CDS	LGG_RS02785	0.9	0.4	1	0.3	1	0	1	-1000000	1	1.2	1	2.1	1	0.4	1	-0.1	1	-0.1	1	-1000000	0.97	0.3	1	0	1	0	1	0.5	1	0.3	1	0.6
hypothetical protein CDS	LGG_RS02790	1	0	1	0	1	0	1	0	1	0	1	1000000	1	0	1	1000000	1	0	1	0	1	0	1	0	1	0	1	0	1	0	1	0
ABC transporter permease CDS	LGG_RS02795	1	-0.1	1	0.2	1	-0.3	1	2.2	1	2.5	1	-1000000	0.88	0.4	1	-0.2	1	1.1	1	1.1	1	0	1	-0.2	1	0.1	0.97	1.9	1	1.7	0.99	2
ABC transporter CDS	LGG_RS02800	0.41	-1	0.89	0.7	0.88	-2	1	-1000000	1	-1000000	1	-0.3	0.53	-0.9	1	0.3	1	-0.4	1	-1000000	0.24	-1	0.94	-0.3	0.33	-1	0.98	-0.8	0.98	-0.7	0.99	-0.7
hypothetical protein CDS	LGG_RS02805	0.85	0.2	0.4	-0.8	0.99	0.2	0.91	1.1	1	-0.2	0.57	-1000000	0.48	-0.5	1	0	1	-0.3	1	-0.1	0.36	-0.5	0.61	-0.3	0.72	-0.2	0.35	-1.3	0.43	-1.2	0.5	-1
transposase CDS	LGG_RS02810	0.0012	0.5	1	0	0.15	0.4	1	-1000000	0.74	2.2	1	1.1	0.0092	0.5	0.23	0.6	1	-3.7	1	-1000000	0.031	0.3	0.17	0.2	3.1e-05	0.7	1	-5.3	1	-7.7	1	-1000000
pyridoxal kinase CDS	LGG_RS02815	0.024	-1.1	0.37	-0.8	0.87	0.3	0.98	1.1	1	-0.2	1	-1	0.0016	-2	0.25	-1000000	1	0.1	1	-0.5	0.0019	-1.4	0.013	-1.4	0.002	-1.4	0.85	-0.6	0.85	-0.6	1	-0.4
methylenetetrahydrofolate reductase [NAD(P)H] CDS	LGG_RS02820	1	0	0.52	0.8	1	0.1	1	-1000000	1	0.7	1	1.5	0.27	0.8	1	-1.5	1	-0.4	1	-1000000	0.57	0.5	0.47	0.6	0.26	0.7	1	0.6	1	0.3	1	0.6
5-methyltetrahydropteroyltriglutamate-- homocysteine S-methyltransferase CDS	LGG_RS02825	1	-0.1	1	0.2	1	0.1	1	-1000000	1	0.5	1	1.1	0.8	0.7	1	0.6	1	0.3	1	-1000000	0.94	0.4	0.86	0.5	0.76	0.5	1	0.2	1	-0.1	1	0.4
ABC transporter ATP-binding protein CDS	LGG_RS02830	0.58	0.3	0.72	0.4	0.99	-0.2	1	0	1	-1.6	1	1.2	0.11	0.7	0.62	0.9	1	0.3	1	1.8	0.66	0.3	0.86	0.2	0.65	0.3	0.96	0.5	1	0.3	1	0.2
multidrug ABC transporter permease CDS	LGG_RS02835	1	0	0.7	0.3	1	0.2	1	0.8	1	-0.3	1	0.2	0.078	0.6	1	0	0.58	0.7	1	0.1	0.42	0.3	1	0.1	0.75	0.2	1	0.4	0.89	0.4	1	0.3
MFS transporter CDS	LGG_RS02840	0.98	0	0.24	0.3	0.99	-0.1	0.62	2.4	1	1.3	1	0.7	0.017	0.4	0.4	0.4	0.0087	2.6	0.43	2	0.069	0.3	0.4	0.2	0.091	0.3	0.17	1.8	0.11	1.9	0.25	1.6
trehalose operon repressor CDS	LGG_RS02845	0.0018	-0.4	0.36	0.2	0.033	-0.6	1	-0.1	0.24	-0.7	0.09	-0.9	0.055	0.3	1	0	0.33	-0.3	0.43	-0.6	7.6e-06	0.5	0.052	0.2	0.82	0.1	0.44	-0.2	0.69	0.1	0.52	0.2
glucohydrolase CDS	LGG_RS02850	0.029	-0.2	0.091	0.2	0.24	-0.2	0.9	-0.4	0.17	-0.5	0.65	-0.2	5e-08	0.5	0.0058	0.6	0.11	-0.3	0.73	-0.3	7.5e-06	0.4	1.9e-06	0.4	0.11	0.1	0.017	-0.5	0.13	-0.3	0.1	-0.3
PTS beta-glucoside transporter subunit IIABC CDS	LGG_RS02855	0.99	0	0.001	0.6	0.72	0.1	1	-1.2	1	0.2	0.23	0.8	1.7e-05	0.6	0.18	0.5	0.45	0.4	1	-0.2	9.5e-10	0.7	0.00036	0.5	0.00076	0.4	1	0.1	0.47	0.4	0.38	0.4
serine/threonine transporter SstT CDS	LGG_RS02860	0.97	0	1	0	0.89	-0.2	1	-1.8	1	-1	1	-1.1	0.46	-0.2	1	-0.2	0.85	0.7	1	0.6	0.93	0.1	0.43	-0.2	0.68	-0.1	1	0.5	0.99	0.6	0.69	0.8
amino acid permease CDS	LGG_RS02865	0.99	0.4	1	0.2	1	0.7	1	0	1	-0.6	1	-1.7	1	-0.1	1	-1000000	1	-0.3	1	-1000000	0.96	0.2	0.97	0.3	0.98	0.3	1	0.1	1	-0.2	1	0.2
L-lactate dehydrogenase CDS	LGG_RS02870	0.52	0.3	0.65	0.3	0.83	0.4	1	-1000000	1	-0.2	1	0.4	0.00017	1.2	0.15	1.1	0.55	1.2	1	-0.8	0.044	0.6	0.22	0.5	0.036	0.6	0.97	0.6	1	0.4	0.99	0.4
glutamate dehydrogenase CDS	LGG_RS02875	1.1e-05	-0.9	0.23	-0.3	0.047	-0.8	1	-0.9	0.77	-1.7	1	-0.2	0.00041	-0.8	0.03	-1.9	1	-0.1	1	-0.8	0.00012	-0.7	0.0022	-0.7	1.7e-08	-1.1	0.87	-0.3	1	0.1	1	-0.2
cold-shock protein CDS	LGG_RS02880	0	-0.7	6.4e-14	-0.5	0.36	-0.1	0.038	-0.6	0.00072	-0.5	0.009	-0.3	0	-1.6	3.6e-11	-1	0.00014	-0.3	0.032	-0.4	1.1e-13	-0.3	1.1e-21	-0.5	6.6e-10	-0.3	1.2e-14	0.5	0.00041	0.3	2.8e-26	0.7
hypothetical protein CDS	LGG_RS02885	0.012	-1.1	0.047	-1.4	0.14	-2.1	1	-1	0.93	0.4	0.72	0.5	0.01	-1.3	0.57	-1.8	1	0	0.9	0.4	0.18	-0.5	0.24	-0.5	0.061	-0.7	0.51	-0.5	1	0	1	0.1
dihydroneopterin aldolase CDS	LGG_RS02890	0.072	0.6	0.0031	1.2	1	-0.1	1	-1000000	1	-1.7	1	0.5	0.0034	1	1	-0.9	0.068	1.4	0.85	1.2	0.015	0.7	0.052	0.7	0.039	0.6	0.21	1.1	0.11	1.3	0.22	1
ABC-F type ribosomal protection protein CDS	LGG_RS02895	1	-0.1	1	0.1	1	-0.4	1	-1.2	1	-0.4	1	0.1	1	0	1	-1.1	0.88	-0.5	1	0.1	1	-0.1	0.14	-1	0.99	0.1	1	-0.2	1	-0.1	1	-0.3
nucleoside-diphosphate sugar epimerase CDS	LGG_RS02900	0.16	-0.3	0.9	-0.1	0.48	0.3	0.41	-1000000	0.33	-1.4	0.46	0.6	0.099	-0.4	0.36	-0.9	0.22	-0.7	0.063	-1000000	0.11	-0.3	0.32	-0.2	0.071	-0.4	0.18	-0.8	0.99	-0.2	0.44	-0.5
aldehyde oxidoreductase CDS	LGG_RS02905	0.47	0.3	0.68	0.3	1	0.1	1	-0.3	1	-0.3	1	-0.4	0.015	0.9	0.19	1.2	0.96	0.2	1	-1.5	0.55	0.3	0.48	0.3	0.14	0.5	1	0.1	1	0.2	1	-0.2
alanine glycine permease CDS	LGG_RS02910	4.1e-13	1.1	0.23	0.3	0.0061	0.8	0.33	0.9	0.93	0.3	1	0.1	1.3e-08	1	0.00093	1.2	0.59	-0.3	1	0	1.9e-13	1.1	1.3e-08	0.9	1e-27	1.5	0.67	0.2	0.98	-0.1	0.98	0.1
hypothetical protein CDS	LGG_RS02915	1.8e-11	0.9	0.14	0.3	0.06	0.5	0.84	-1	1	-0.1	0.94	-0.2	1.8e-10	0.9	9.1e-07	1.4	0.7	-0.2	0.69	-0.5	1.9e-09	0.8	3.6e-06	0.7	3.5e-29	1.3	0.98	0.1	1	0	0.82	-0.1
sodium:proton antiporter CDS	LGG_RS02920	0.32	0.8	0.99	0.4	0.97	0.5	1	-1000000	1	-0.1	1	-1000000	0.45	0.7	0.98	0.8	1	1.1	1	0.3	0.53	0.5	1	0.1	0.27	0.8	1	0.8	1	0.7	1	0.8
hypothetical protein CDS	LGG_RS02925	1	0.1	1	0	1	0.3	1	-1000000	1	-1000000	1	-1000000	0.33	-1.2	1	-1000000	1	-2.4	1	-1000000	1	-0.2	0.9	-0.4	0.96	-0.4	1	-1.2	1	-1.3	1	-1.3
transcriptional regulator CDS	LGG_RS02930	0.82	0.3	0.57	0.5	0.17	1.2	1	0	1	0	1	0	0.061	-1.2	0.9	-1.2	0.97	1000000	1	1000000	0.024	-1.1	0.072	-1.1	0.042	-1	1	1000000	1	1000000	1	1000000
multidrug ABC transporter permease CDS	LGG_RS02935	1	0.1	1	0.3	1	-1000000	1	0	1	0	1	0	1	0	1	-1000000	1	1000000	1	0	0.82	-1.1	1	-0.3	1	-0.4	1	1000000	1	1000000	1	1000000
ABC transporter ATP-binding protein CDS	LGG_RS02940	1	-1.4	1	-0.2	1	-1000000	1	-1000000	0.99	-1000000	1	-0.6	1	-0.7	1	-1000000	0.25	-1000000	1	-1000000	1	-0.6	1	0.3	1	-2.5	0.2	-3.6	0.15	-3.9	0.13	-6
alpha/beta hydrolase CDS	LGG_RS02945	0.36	-0.3	0.52	-0.3	0.17	-1.1	0.89	-1000000	1	0.6	0.71	0.8	0.99	0.1	1	0.2	1	0.2	0.75	-2.7	0.72	0.1	0.72	0.2	0.41	-0.2	1	0.1	0.56	0.6	1	0.2
carbonic anhydrase CDS	LGG_RS02950	0.088	-0.8	0.88	-0.3	0.32	-1.4	1	-1000000	0.6	-1000000	0.54	-1000000	0.012	-1.6	0.76	-3.2	0.016	-4.3	0.8	-1000000	0.057	-0.8	0.16	-0.7	0.0039	-1.3	0.1	-2	0.31	-1.3	0.34	-1.2
hypothetical protein CDS	LGG_RS02955	4e-05	-1.9	0.0021	-2.4	0.66	-0.5	1	-1000000	0.93	-1000000	0.89	-1000000	3.6e-09	-5.4	0.11	-1000000	0.03	-1000000	1	0.3	5.7e-08	-2.3	9.2e-07	-2.8	5.3e-11	-3.1	0.19	-2.2	0.33	-1.7	0.24	-2.1
NUDIX hydrolase CDS	LGG_RS02960	1	-0.1	0.96	-2.4	1	-0.3	1	1.8	1	1.2	1	1.1	0.63	1.1	1	1	1	0.9	1	-1000000	1	0	0.93	0.5	0.72	0.8	1	0.5	0.98	1	0.93	0.8
DNA-binding response regulator CDS	LGG_RS02965	1	0	1	0	1	0	1	0	1	0	1	0	1	0	1	0	1	0	1	0	1	0	1	0	1	0	1	0	1	0	1	0
two-component sensor histidine kinase CDS	LGG_RS02970	1	0	1	0	1	0	1	0	1	0	1	0	1	0	1	0	1	0	1	0	1	0	1	0	1	0	1	0	1	0	1	0
bacitracin ABC transporter ATP-binding protein CDS	LGG_RS02975	1	0	1	0	1	0	1	0	1	0	1	0	1	0	1	0	1	0	1	0	1	0	1	0	1	0	1	0	1	0	1	0
bacitracin ABC transporter permease CDS	LGG_RS02980	1	0	1	0	1	0	1	0	1	0	1	0	1	0	1	0	1	0	1	0	1	0	1	0	1	0	1	0	1	0	1	0
NADPH:quinone reductase CDS	LGG_RS02985	0.25	-0.7	1	0.2	0.47	-1.4	1	-1.1	0.95	-0.9	1	0.2	0.71	-0.4	0.98	-0.7	0.44	-1.1	0.74	-1000000	0.6	-0.3	0.4	-0.7	0.31	-0.6	0.72	-0.5	0.36	-1	0.79	-0.4
ammonia permease CDS	LGG_RS02990	1	-0.4	1	0.6	1	-3	1	-0.3	1	-0.9	1	-1.1	0.85	0.8	1	-1000000	1	-1.6	1	-0.5	0.74	0.8	1	0	1	0.3	1	0.1	1	-0.6	1	-0.1
peroxidase CDS	LGG_RS02995	0.01	-0.4	0.94	-0.1	0.11	-0.4	0.76	-1000000	0.89	-1	0.8	-0.9	0.36	-0.1	0.42	-0.4	0.049	-1.6	1	-0.9	0.4	-0.1	0.57	0.1	0.00029	-0.5	0.13	-1.1	0.13	-1.1	0.12	-1.1
methyltransferase CDS	LGG_RS03000	1	0	0.85	-0.4	0.22	1	1	-1000000	1	0.8	0.84	0.8	0.9	0.2	1	-0.7	0.94	-0.8	1	0.2	0.51	-0.3	1	0	0.58	-0.3	0.98	-0.6	0.83	-0.8	1	-0.5
XRE family transcriptional regulator CDS	LGG_RS03005	1	0	0.88	0.2	1	-0.1	1	-1000000	1	0.4	1	-0.2	0.64	-0.2	0.68	-1.6	1	-0.1	1	-0.6	1	0.1	0.98	-0.1	0.91	-0.1	1	-0.2	1	0	1	-0.1
ABC-F family ATPase CDS	LGG_RS03010	0.75	0.1	1	-0.1	1	-0.1	1	0.1	0.6	-0.7	0.78	-0.5	0.72	-0.2	1	-0.1	0.26	-0.6	0.35	-1.2	0.77	0.1	1	0	0.95	-0.1	0.9	-0.2	1	0	0.6	-0.3
DNA mismatch repair protein MutS CDS	LGG_RS03015	1	0	0.85	0.2	0.77	0.5	1	0.4	1	0.1	1	0.5	0.91	-0.2	1	0.6	1	0.2	1	-0.3	0.29	-0.5	0.63	-0.3	0.16	-0.6	1	0.3	0.61	0.6	1	0.2
uracil-DNA glycosylase CDS	LGG_RS03020	1	0.1	1	-0.3	1	0.3	1	0.2	1	-1	1	-0.3	0.55	-0.5	0.92	1	1	0.3	1	-0.6	0.77	0.2	0.18	0.7	0.83	0.2	0.94	0.5	0.72	0.9	1	0.2
glycerol transporter CDS	LGG_RS03025	0.0036	0.9	0.012	1	0.21	0.7	1	1	0.95	2.2	0.89	2.6	5.2e-10	1.9	0.083	1.4	0.00021	4.1	0.059	3.7	2.3e-08	1.5	6.5e-06	1.4	2.1e-10	1.7	0.0037	3.6	0.42	2	0.016	3.3
alpha-glycerophosphate oxidase CDS	LGG_RS03030	3.4e-06	1	0.033	0.6	0.0068	0.9	0.15	1.5	0.27	0.9	0.068	1.2	2.4e-21	1.8	0.00027	1.6	7.6e-10	2.2	0.0033	1.9	7e-16	1.5	1e-08	1.2	4.1e-19	1.6	0.00067	1.3	1	-0.1	0.0096	1.1
glpK CDS	LGG_RS03035	4.7e-11	0.8	0.0043	0.5	0.036	0.5	0.45	0.6	0.23	0.5	0.2	0.5	0	1.9	4.5e-11	1.7	6e-20	1.8	2.6e-08	1.8	7.8e-21	1.1	1.9e-13	1	2.2e-35	1.4	4.4e-06	1	0.38	-0.2	0.00046	0.8
glycosyl transferase family 2 CDS	LGG_RS03040	0.28	0.8	1	-0.1	1	0.4	1	-1000000	0.85	1.6	1	0.7	0.98	0.4	1	-1	0.57	1.7	0.82	2.4	0.95	0.2	1	0.1	0.3	0.7	0.97	1.1	1	0.1	1	0.8
hypothetical protein CDS	LGG_RS03045	1	0	1	0	1	0	1	0	1	0	1	0	1	0	1	0	1	0	1	0	1	0	1	0	1	0	1	0	1	0	1	0
hypothetical protein CDS	LGG_RS03050	1	1000000	1	0	1	0	1	0	1	0	1	0	1	0	1	0	1	0	1	0	1	0	1	0	1	0	1	0	1	0	1	0
transcription antiterminator lact CDS	LGG_RS03055	0.26	0.5	0.78	0.3	0.91	0.4	1	-1000000	1	-1.2	1	0.6	0.71	0.3	1	-0.8	0.81	0.9	1	1.2	0.24	0.5	0.34	0.5	0.13	0.6	0.51	1.2	0.98	0.3	0.75	0.9
PTS lactose transporter subunit IIB CDS	LGG_RS03060	0.25	0.6	0.48	0.6	0.66	0.6	1	0.9	1	-1	1	1.1	0.0074	1.2	0.91	0.6	1	0.3	1	0.4	0.068	0.8	0.041	0.9	0.055	0.8	0.74	0.7	1	-0.3	0.84	0.6
6-phospho-beta-galactosidase CDS	LGG_RS03065	0.13	1	0.23	1.1	1	0.2	1	0.7	1	0.3	1	-0.6	0.017	1.5	0.86	1.5	1	0.3	1	2.2	0.11	1	0.1	1.1	0.041	1.2	1	0.5	1	-0.4	1	0.5
PTS lactose transporter subunit IIA CDS	LGG_RS03070	0.68	0.2	1	0.2	0.16	1.1	1	-1000000	0.98	1.8	0.38	2.4	0.038	0.9	0.53	0.8	0.49	1.6	1	0.5	0.43	0.4	0.18	0.6	0.061	0.7	0.7	1.3	0.5	1.5	0.81	1.1
galactokinase CDS	LGG_RS03075	0.00016	0.3	0.017	0.3	0.59	0.1	0.31	0.7	1	0.1	0.44	0.4	0.0042	0.3	0.16	0.3	0.16	0.4	0.46	0.4	0.0052	-0.3	0.27	-0.1	0.4	-0.1	0.92	0	0.38	-0.2	0.83	-0.1
UDP-glucose 4-epimerase GalE CDS	LGG_RS03080	0.047	0.2	0.19	0.2	0.88	0.1	0.43	-0.9	1	0.1	0.83	0.2	0.00015	0.5	0.049	0.6	0.36	0.2	0.81	-0.3	0.85	0	0.46	0.1	0.37	0.1	0.88	-0.1	0.22	-0.3	0.39	-0.2
galactose-1-phosphate uridylyltransferase CDS	LGG_RS03085	0.00011	0.4	0.03	0.3	0.19	0.3	1	-0.6	0.64	0.5	0.52	-0.8	6.9e-08	0.6	0.092	0.5	0.11	0.6	0.24	0.7	0.0017	0.3	0.00033	0.4	0.00068	0.4	0.59	0.2	0.52	0.3	0.44	0.3
transcriptional regulator CDS	LGG_RS03090	0.001	0.6	0.17	0.3	0.18	0.4	1	0	1	0	1	0.3	9e-06	0.8	0.18	0.6	0.47	0.5	0.4	1	0.0014	0.5	0.0017	0.6	0.0013	0.5	0.83	0.3	0.69	0.4	0.64	0.4
galactose mutarotase CDS	LGG_RS03095	4.5e-07	0.6	0.00074	0.5	0.0013	0.7	1	0.4	0.45	0.6	1	-0.3	2.6e-14	0.9	0.078	0.6	0.022	0.8	0.26	0.9	0.0011	0.4	0.0026	0.4	5.4e-05	0.5	0.25	0.5	1	0	0.28	0.4
hypothetical protein CDS	LGG_RS03100	0.26	2.7	1	1.7	0.2	3.5	1	1000000	1	0	1	1000000	0.9	1.8	1	-1000000	0.2	1000000	0.4	1000000	0.92	1.7	1	1.6	0.74	1.8	0.73	1000000	1	1000000	0.72	1000000
PTS glucitol transporter subunit IIA CDS	LGG_RS03105	0.088	-0.8	1	0.1	0.61	-1	0.78	1.9	0.88	1.2	0.49	1.4	0.44	-0.4	1	-0.1	1.5e-08	3.5	0.028	2.8	0.17	-0.6	0.092	-0.9	0.021	-1	0.13	1.5	0.66	0.9	0.15	1.5
hypothetical protein CDS	LGG_RS03110	0.97	0	0.16	0.6	0.091	-1.4	0.33	2.3	1	-0.4	0.54	1.1	0.094	-0.7	0.65	-1.2	1	0.1	0.56	-1000000	0.024	-0.7	0.078	-0.7	0.005	-0.9	0.66	0.6	1	0.1	1	0.1
hypothetical protein CDS	LGG_RS03115	3.9e-06	0.6	0.015	0.5	0.049	0.5	9.3e-05	1	0.023	0.4	0.14	0.3	1.2e-23	1.4	6.5e-09	1.6	1.3e-09	0.7	9.8e-07	0.9	0.65	0.1	0.0093	0.4	1.3e-09	0.8	0.00051	0.4	5.3e-09	-0.8	0.087	-0.2
serine hydrolase CDS	LGG_RS03120	1	0.2	0.97	0.3	0.95	0.6	1	1.3	1	-1.1	1	-0.2	0.63	0.4	1	-1.7	0.42	0.8	1	0.1	0.99	0.1	0.84	0.4	1	0.1	0.97	0.3	1	-0.2	1	0.3
hypothetical protein CDS	LGG_RS03125	1	0	0.94	-0.7	0.91	0.4	0.06	2.7	1	-0.6	1	0.3	0.94	0.3	1	-0.1	0.037	1.6	1	0.7	0.69	0.3	0.99	0.1	1	-0.2	0.61	0.7	1	0.2	0.94	0.5
tagatose-6-phosphate kinase CDS	LGG_RS03130	0.51	0.6	1	0.2	1	-1.5	1	1.1	0.87	-0.8	1	0	0.7	0.5	1	-1.2	0.058	1.2	0.89	1	0.55	0.5	0.94	0.2	1	0.1	0.73	-0.3	0.41	-0.6	0.56	-0.5
tagatose-bisphosphate aldolase CDS	LGG_RS03135	0.73	-0.2	0.78	0.3	0.7	-0.9	1	0.2	0.95	0.4	0.74	0.6	0.21	0.6	1	-0.2	3.4e-09	2.4	0.0016	2.3	0.86	-0.1	0.54	-0.4	0.72	-0.2	0.046	1.1	0.49	0.5	0.078	1
galactose-6-phosphate isomerase CDS	LGG_RS03140	0.73	-0.1	1	0.1	1	-0.2	0.48	0.4	0.0013	0.9	0.077	0.5	0.2	0.4	0.13	1	2.4e-50	2.2	2e-14	1.9	0.48	-0.2	0.71	-0.2	0.25	-0.3	0.017	0.4	0.044	-0.4	0.15	0.3
galactose-6-phosphate isomerase CDS	LGG_RS03145	0.2	-0.4	0.37	-0.5	0.77	-0.3	0.053	1.4	0.0016	1.4	8.7e-05	1.6	0.78	0.2	1	-0.3	2e-38	3	2.6e-09	2.4	0.052	-0.6	0.085	-0.6	0.029	-0.7	0.0027	0.9	0.12	0.5	0.0018	0.9
DeoR family transcriptional regulator CDS	LGG_RS03150	0.13	0.5	0.23	0.5	0.23	0.7	0.00068	1.4	7.3e-05	1.1	6.3e-06	1.2	0.0028	0.9	0.22	1.1	3.1e-60	2.5	1.1e-19	2.3	0.68	-0.2	1	0	1	0	8.6e-05	0.7	0.37	0.2	0.0036	0.6
phosphatase CDS	LGG_RS03155	0.93	0.1	1	-0.1	0.53	0.3	0.96	0.5	1	0.1	1	-0.1	0.4	0.2	1	0.1	0.41	0.4	0.35	0.8	0.059	0.4	1	-0.1	0.34	0.2	0.44	0.4	1	0	1	0
exonuclease sbcCD subunit D CDS	LGG_RS03160	0.45	0.6	0.9	0.4	0.62	1	1	0.1	0.91	1.3	0.93	0.9	0.89	0.4	0.99	1.1	0.26	1.2	0.64	1.3	0.72	0.4	1	0.1	0.66	0.4	0.37	1.1	0.89	0.6	0.5	0.9
DNA repair ATPase CDS	LGG_RS03165	0.73	0.2	1	0	0.67	0.5	1	0.3	1	0.1	1	0.3	0.51	0.3	0.78	0.5	0.18	0.8	0.69	0.8	0.66	0.3	0.72	0.2	0.3	0.4	0.52	0.5	1	0	0.89	0.3
molecular chaperone CDS	LGG_RS03170	0	3.6	0	3.3	0	3.7	0.3	-1000000	0.011	1.4	1	0.1	0	4.2	0	4.3	2.5e-27	3	1.9e-11	2.9	1.2e-26	2.1	2.4e-18	1.9	1.5e-30	2.2	0.37	0.4	0.78	0.2	0.24	0.5
A/G-specific adenine glycosylase CDS	LGG_RS03175	0.84	1	1	0.1	1	0.1	1	-1000000	1	1.2	1	-1000000	1	0.4	1	-1000000	1	0.9	1	-1000000	0.75	1	1	0.8	1	0.8	1	0.8	1	0.7	1	0.6
esterase CDS	LGG_RS03180	0.96	0.1	0.77	0.3	0.89	0.4	1	-1000000	1	-1000000	1	0.7	1	0	1	0.5	1	0.4	1	-0.3	0.97	0.1	0.86	0.2	0.96	0.1	1	0.1	0.98	0.6	1	0
NAD(P)H dehydrogenase CDS	LGG_RS03185	0.35	0.7	0.76	0.5	1	0.4	1	-1000000	0.85	1.9	1	-0.7	0.77	0.4	1	0.2	1	1	1	-1000000	0.2	0.9	0.86	0.4	0.29	0.8	1	1	0.91	1.4	1	0.8
hypothetical protein CDS	LGG_RS03190	0.61	0.1	0.5	-0.3	1	0.1	0.85	-1000000	0.0079	2.1	0.53	0.9	0.79	0.1	0.2	-2	0.74	0.4	1	0.1	0.56	0.1	0.53	0.2	0.37	0.2	0.5	0.5	0.12	1	0.4	0.6
hypothetical protein CDS	LGG_RS03195	0.016	0.6	0.0013	1	0.053	0.8	0.76	2.1	0.071	2.5	0.22	2.1	0.012	0.7	0.74	0.3	0.022	2.1	1	0.6	0.011	0.6	0.17	0.4	0.21	0.3	0.0052	2.3	0.076	1.8	0.011	2.2
hydroxymethylpyrimidine/phosphomethylpyrimidine kinase CDS	LGG_RS03200	0.88	0	0.58	0.1	0.59	0.2	1	0.3	0.77	-0.4	0.97	-0.2	0.23	0.2	0.79	-0.2	0.59	0.3	1	0	0.027	0.3	0.46	0.1	0.65	0.1	0.97	0.1	0.93	0.2	0.9	0.2
hypothetical protein CDS	LGG_RS03205	0.13	-0.2	0.48	-0.2	0.8	-0.1	1	-0.2	1	0.2	0.3	-1.3	0.34	-0.2	0.17	-0.8	0.62	-0.3	0.4	-1.4	0.98	0	0.56	-0.1	0.32	-0.2	0.75	-0.2	0.36	-0.4	0.51	-0.3
hypothetical protein CDS	LGG_RS03210	0.0025	-0.6	0.31	-0.3	0.25	-0.5	1	0.4	1	0.3	1	0.3	0.0036	-0.7	0.16	-1.1	0.84	-0.3	0.76	-1.5	0.00064	-0.6	0.0033	-0.6	0.047	-0.4	1	0.1	1	-0.1	1	0.1
NADH-flavin reductase CDS	LGG_RS03215	0.78	-0.3	0.59	0.6	0.6	1	1	-1000000	1	1.2	1	-1000000	0.88	0.4	1	0.3	1	1.6	1	2.1	0.51	0.5	0.78	0.3	0.87	0.3	0.97	1.6	0.75	2	0.8	2
glycosyl hydrolase CDS	LGG_RS03220	0.55	0.4	0.89	0.3	1	0.3	1	0.4	1	0	0.71	0.5	0.41	0.5	1	0.4	0.42	0.5	0.52	0.8	0.59	0.3	0.75	0.3	0.46	0.4	0.3	0.6	0.57	0.4	0.5	0.5
hypothetical protein CDS	LGG_RS03225	0.3	-0.7	0.061	1.1	0.68	-1.2	1	-1000000	0.99	-1000000	0.95	1.1	0.84	-0.3	0.48	-1000000	0.9	1	0.79	1.6	0.8	0.2	0.92	0.1	0.43	-0.5	0.71	1.1	1	0.3	1	0.4
ABC transporter substrate-binding protein CDS	LGG_RS03230	0.14	-0.5	0.13	0.6	0.69	-0.6	1	-1000000	0.63	2.2	1	0.9	0.032	0.7	0.75	-1	1	0.2	1	1.1	0.037	0.6	0.17	0.5	1	0	0.95	0.9	1	0.5	1	0.8
ABC transporter substrate-binding protein CDS	LGG_RS03235	0.041	-0.3	0.38	0.2	0.93	-0.1	0.47	-1	0.27	-0.7	0.28	-0.7	0.027	0.3	0.3	0.4	0.0041	-0.9	0.57	-0.5	0.00057	0.4	0.011	0.3	0.64	-0.1	0.36	-0.3	0.41	-0.2	0.53	-0.2
ABC transporter permease CDS	LGG_RS03240	0.5	-0.1	0.0044	0.7	0.72	-0.2	0.75	0.7	0.93	-0.2	1	0.1	0.0027	0.6	1	-0.1	0.99	0	1	0.1	0.00052	0.6	0.063	0.4	0.25	0.2	0.61	0.2	1	0	0.13	0.5
ABC transporter ATP-binding protein CDS	LGG_RS03245	0.9	0	0.072	0.3	0.34	0.3	1	0.4	1	-0.2	0.37	0.7	1.3e-08	0.9	0.58	0.2	0.42	0.4	0.76	0.4	3.8e-06	0.6	0.00028	0.5	0.00033	0.5	0.056	0.7	0.23	0.5	0.026	0.8
NADPH:quinone reductase CDS	LGG_RS03250	1	-0.1	0.53	0.6	1	0.3	1	-1000000	1	-2	0.93	0.6	0.8	0.2	0.79	1.1	1	0.2	1	-0.6	0.54	0.3	0.7	0.3	0.92	0.2	1	-0.6	0.97	-0.7	0.82	-1
metal ABC transporter ATPase CDS	LGG_RS03255	0.026	-0.9	0.91	-0.2	0.95	-0.2	1	-1	1	-1	1	-0.1	0.33	-0.4	0.9	-0.8	1	0.8	1	-0.6	0.34	-0.3	0.55	-0.3	0.029	-0.8	1	0.2	1	-0.7	1	-0.3
glycosyl transferase CDS	LGG_RS03260	0.98	1.3	1	-0.4	1	-1000000	1	0	1	0	1	0	0.63	2.7	1	2.6	1	1000000	1	0	1	1.5	1	0.7	0.87	1.7	1	1000000	1	1000000	1	1000000
4-amino-4-deoxy-L-arabinose transferase CDS	LGG_RS03265	0.92	-1.3	1	-0.6	1	-0.2	1	0	1	0	1	0	1	-0.6	1	-1000000	1	1000000	1	0	1	-0.3	0.88	-1.7	1	-0.4	1	1000000	1	1000000	1	1000000
membrane protein CDS	LGG_RS03270	1	-0.7	0.65	-1000000	1	-1000000	1	1000000	1	0	1	0	0.55	-3.4	1	-1000000	1	1000000	1	0	0.82	-1	0.69	-1.6	0.48	-1.6	1	1000000	1	1000000	1	1000000
DNA-binding response regulator CDS	LGG_RS03275	0.19	-0.7	0.68	-0.5	0.33	-1.2	1	1	0.98	1.2	1	0.7	0.033	-1.2	0.99	-0.7	1	0.9	1	1.3	0.17	-0.6	0.72	-0.2	0.29	-0.5	1	0.3	1	0.5	1	0.2
two-component sensor histidine kinase CDS	LGG_RS03280	1	0.1	1	0.1	0.65	0.6	1	-2.1	0.75	-2.7	0.84	-1.5	0.74	0.3	1	-0.2	0.83	-0.4	1	0.3	0.76	0.2	1	0	1	0.1	0.48	-0.8	0.45	-0.9	0.38	-1
hypothetical protein CDS	LGG_RS03285	0.53	0.4	0.98	-0.1	1	0.2	1	-1000000	0.96	2.2	0.99	2.1	0.48	0.4	1	0.2	0.8	1.5	1	1.6	0.67	0.2	0.39	0.5	0.86	0.2	1	0.9	0.7	1.5	0.86	1.2
polyketide synthase CDS	LGG_RS03290	1	0	1	0	1	0	1	0	1	0	1	0	1	0	1	0	1	0	1	0	1	0	1	0	1	0	1	0	1	0	1	0
short-chain dehydrogenase CDS	LGG_RS03295	1	0	1	0	1	0	1	0	1	0	1	0	1	0	1	0	1	0	1	0	1	0	1	0	1	0	1	0	1	0	1	0
acetoacetate decarboxylase CDS	LGG_RS03300	1	0	1	0	1	1000000	1	0	1	0	1	0	1	0	1	0	1	0	1	0	1	0	1	0	1	0	1	0	1	0	1	0
NAD(P)H-dependent quinone reductase CDS	LGG_RS03305	0.0037	-0.8	1	0	1	0	1	1000000	1	1000000	1	0	0.0012	-1.1	0.45	-1.2	1	1000000	0.95	1000000	0.19	-0.3	0.0092	-0.8	0.0041	-0.7	1	1000000	1	1000000	0.95	1000000
L-lactate oxidase CDS	LGG_RS03310	0.1	-0.6	0.84	0.2	0.96	-0.3	1	-1000000	1	-0.8	1	0.7	0.68	-0.2	0.71	-1.5	1	-0.4	1	1.2	1	0	0.68	-0.2	0.31	-0.3	1	-0.2	1	-0.3	1	-0.4
hypothetical protein CDS	LGG_RS03325	0.054	1	0.72	0.5	0.49	1.1	0.89	-1000000	1	-0.2	0.65	-2.6	0.52	0.5	0.56	1.2	0.28	-1.1	0.53	-1000000	1	0	1	0.1	0.39	0.5	0.24	-1.1	0.069	-1.7	0.11	-1.5
PadR family transcriptional regulator CDS	LGG_RS03330	5.3e-25	3.8	0.0017	2	2.6e-06	3	1	1.8	1	0.8	1	0.1	0.0015	1.8	0.021	2.6	0.45	1.2	1	-1000000	0.15	0.9	0.0038	1.6	0.00011	1.9	0.92	0.6	1	-0.3	1	0.1
membrane protein CDS	LGG_RS03335	0.24	0.5	0.58	0.4	1	0.2	0.66	-1000000	0.3	-2.9	0.063	-1000000	0.05	-1	1	0	0.043	-1.5	0.57	-1.5	0.67	-0.2	0.3	-0.5	0.51	-0.2	0.011	-1.7	0.11	-1.1	0.0069	-1.9
hypothetical protein CDS	LGG_RS03340	0.45	0.2	0.093	-0.7	1	0	1	-1000000	1	0	0.8	0.9	0.12	0.4	0.83	0.4	0.87	0.8	1	-1000000	0.83	0.1	0.25	0.3	0.32	0.2	0.8	0.8	0.55	1.1	0.92	0.6
NADPH:quinone reductase CDS	LGG_RS03345	0.18	0.6	1	0.1	0.93	0.4	1	-1000000	1	0	1	-0.6	0.48	0.4	1	0.2	1	-0.3	1	-1.3	0.33	0.5	0.2	0.6	0.3	0.5	1	-0.3	1	-0.1	1	-0.3
hypothetical protein CDS	LGG_RS03350	0.99	-0.1	0.61	-0.6	0.38	0.7	1	-1000000	1	-1000000	1	1.1	0.79	0.2	0.96	-2.2	0.97	-1.8	1	-1000000	1	0	0.37	-0.6	0.72	-0.3	1	0.1	1	0.2	1	0.2
hypothetical protein CDS	LGG_RS03355	0.28	0.3	0.2	0.5	0.22	0.6	1	-1000000	1	0.4	0.99	-1.2	0.032	0.6	0.63	-1	0.15	1.1	0.95	0.5	0.0059	0.6	0.02	0.6	0.0099	0.6	0.66	0.6	0.94	0.4	0.44	0.7
AI-2E family transporter CDS	LGG_RS03360	0.72	-0.1	1	0	0.98	-0.2	1	1.1	1	0.8	1	0	0.65	0.2	1	-0.2	0.97	0.6	1	0.9	0.27	0.3	0.71	0.2	0.76	0.1	0.75	0.7	1	0.2	0.99	0.5
hypothetical protein CDS	LGG_RS03365	0.9	0	0.82	0.1	0.025	-0.7	0.12	-1000000	0.92	-0.2	0.13	-1.5	0.0018	-0.5	0.021	-1.3	1	0.1	0.97	0.3	0.37	-0.1	0.0021	-0.5	0.063	-0.2	0.52	0.3	0.82	-0.1	0.96	0.1
repressor LexA CDS	LGG_RS03370	0.00014	-0.6	0.3	-0.2	0.034	-0.6	0.96	-0.5	0.62	-0.4	0.29	-0.8	1.6e-05	-0.8	0.006	-1.5	0.42	-0.3	1	-0.2	0.00014	-0.5	6.6e-05	-0.7	1.3e-07	-0.8	0.81	-0.1	0.76	-0.1	0.55	-0.2
hypothetical protein CDS	LGG_RS03375	0.039	-1.2	0.12	-1.8	0.56	-1.4	1	-1000000	1	-0.1	1	-1	0.066	-1.2	0.43	-1000000	1	0.6	1	-1.1	0.024	-1.2	0.025	-1.5	0.09	-0.9	1	0	0.98	0.7	1	-0.3
malate transporter CDS	LGG_RS03380	0.9	-0.4	0.55	-2.2	1	-0.9	1	-1000000	1	2.5	1	1.9	0.39	-1.5	1	-1000000	1	1.2	1	1.1	0.68	-0.5	1	0.1	0.67	-0.6	1	0.9	1	1.6	0.98	1.3
hypothetical protein CDS	LGG_RS03385	0.14	1.2	1	-0.8	1	-1.2	1	-1000000	0.97	1	1	-1000000	0.34	0.9	1	-1000000	1	-0.9	1	-1000000	0.32	0.9	0.062	1.4	0.08	1.3	1	0	1	0.1	1	-0.2
hypothetical protein CDS	LGG_RS03390	0.27	0.2	1	0	0.43	0.3	1	-0.9	1	-0.2	0.9	-1.3	0.03	0.5	0.91	0.2	1	0.2	1	0.1	0.0069	0.5	0.015	0.5	0.00061	0.7	1	0	0.76	0.3	1	0.1
5-formyltetrahydrofolate cyclo-ligase CDS	LGG_RS03395	0.5	0.3	0.94	-0.2	0.77	0.4	0.38	3.2	1	-0.5	0.36	2.5	0.23	0.5	1	-0.3	0.15	2.1	1	-1000000	0.035	0.7	0.068	0.7	0.0042	0.9	0.23	1.8	0.15	2.1	0.43	1.5
hypothetical protein CDS	LGG_RS03400	0.011	1.1	0.23	0.8	0.096	1.3	1	1.9	1	1.2	1	1.3	0.0032	1.3	0.41	1.1	0.36	1.4	1	0.7	9.9e-05	1.5	0.0098	1.1	3.9e-05	1.5	0.54	1.1	0.23	1.5	0.73	0.9
Mg2+ and Co2+ transporter protein CDS	LGG_RS03405	0.5	-0.2	0.68	0.2	0.98	-0.1	1	-1000000	1	-0.9	1	-1.1	0.99	0	0.21	-1.9	0.7	0.7	1	0.6	0.74	-0.1	0.67	-0.1	0.53	-0.2	0.98	0.4	1	-0.2	1	0.3
LysR family transcriptional regulator CDS	LGG_RS03410	1	0	0.89	0.5	0.66	0.9	1	-1000000	1	-0.8	1	-1.5	1	0	1	-1.8	0.91	-1.3	1	-1000000	1	-0.2	1	0	0.41	0.7	0.82	-1.3	0.76	-1.4	1	-0.7
malate dehydrogenase CDS	LGG_RS03415	0.32	0.8	1	0.3	1	0.2	1	-1000000	0.99	-1.6	0.91	-2.3	0.93	0.4	1	-0.6	0.42	-1.8	1	0.1	0.7	0.4	0.61	0.5	0.76	0.4	0.76	-0.7	0.76	-0.7	0.64	-0.9
malate permease CDS	LGG_RS03420	1	-0.1	0.83	0.3	1	0	1	-1000000	1	-1000000	1	-1000000	0.7	0.3	0.75	0.7	1	-1	1	-1000000	1	0	1	0	1	0	1	-0.1	1	0.4	1	-0.2
2-Cys peroxiredoxin CDS	LGG_RS03425	0.023	0.2	0.35	0.1	0.12	0.3	0.95	-0.2	0.41	-0.4	0.88	-0.1	1.1e-05	0.4	0.65	0.1	0.86	-0.1	0.29	-0.7	6e-10	0.5	0.00018	0.4	4.2e-22	0.8	0.7	-0.1	0.0066	-0.7	0.33	-0.2
flavodoxin CDS	LGG_RS03430	0.025	1.1	1	0.2	0.1	1.4	1	-1000000	1	-1.3	1	0.1	0.039	1.1	0.29	1.4	0.98	0.4	1	0.4	0.033	1	0.14	0.8	0.0094	1.2	1	0.1	1	0.3	1	0.2
transcriptional regulator CDS	LGG_RS03435	0.39	1.1	1	0.3	1	1	1	-1000000	1	-1000000	1	-1000000	0.93	0.5	0.15	2.6	1	0.7	1	-1000000	1	0.2	1	0.2	0.98	0.4	1	0.6	1	0.7	1	0.4
multidrug ABC transporter ATP-binding protein CDS	LGG_RS03440	0.87	0.4	1	0.2	0.6	0.9	1	-1000000	1	-0.1	1	-1.2	0.55	0.8	1	1.2	0.79	-0.8	1	-1.6	0.68	0.5	0.62	0.6	0.21	1	0.57	-1.1	0.72	-0.9	0.55	-1
oligoendopeptidase F CDS	LGG_RS03445	0.077	-0.4	1	0	0.93	-0.2	1	-2.1	0.87	1	0.95	0.5	0.93	-0.1	0.94	-0.3	0.6	0.7	1	-0.3	0.36	-0.2	0.51	-0.2	0.12	-0.4	0.85	0.4	0.52	0.7	0.84	0.4
nucleoside-diphosphate kinase CDS	LGG_RS03450	2.7e-05	-0.6	0.37	-0.2	1	0	1	-0.4	0.79	-0.6	0.59	0.6	2e-08	-1	0.18	-0.6	0.57	0.4	0.48	-1.2	6.7e-08	-0.7	6.7e-05	-0.6	1.1e-08	-0.8	0.81	0.3	0.98	0.1	0.44	0.4
hypothetical protein CDS	LGG_RS03455	1	0	0.24	0.2	0.62	-0.2	0.99	-0.3	0.58	-0.4	0.66	0.2	0.0082	-0.4	0.93	0.1	0.98	0.1	0.95	0.2	0.44	-0.1	0.049	-0.3	0.0094	-0.4	1	0	1	0	0.99	0
magnesium-transporting ATPase CDS	LGG_RS03460	0.19	-0.3	0.79	0.1	0.22	-0.7	0.79	-1.3	0.82	-0.4	0.85	-0.3	0.13	-0.5	0.92	0.4	0.99	0.1	1	-0.1	0.69	-0.1	0.57	-0.2	0.35	-0.2	0.93	0.1	0.5	0.3	0.58	0.3
prolyl aminopeptidase CDS	LGG_RS03465	0.31	-0.5	1	0.2	0.89	-0.5	1	-1.2	1	0.2	1	0.4	0.91	-0.2	1	0.4	0.63	-0.8	1	0	0.59	-0.3	0.82	-0.2	0.85	-0.1	0.82	-0.6	0.53	-0.9	0.72	-0.7
hypothetical protein CDS	LGG_RS03470	8.1e-05	0.7	0.00022	0.8	0.0031	0.8	0.87	1	1	0.2	0.15	1.1	2.1e-18	1.4	0.0025	1.2	0.074	0.9	0.26	1.1	3.4e-07	0.8	0.0027	0.5	2.9e-11	1	1	0.2	0.61	0.4	0.91	0.2
acetyltransferase CDS	LGG_RS03475	0.028	0.6	0.91	0.1	0.13	0.7	0.98	-0.5	1	0	1	0.2	0.32	0.3	1	0	0.72	-0.3	1	0.2	0.91	-0.1	1	0	0.53	0.2	0.37	-0.5	0.29	-0.5	0.51	-0.4
sodium:proton antiporter CDS	LGG_RS03480	1	0	0.47	-0.3	1	-0.1	1	-2.6	1	-0.1	1	-0.8	0.94	-0.1	0.72	0.4	0.6	0.6	0.23	1.6	0.46	-0.2	0.6	-0.2	0.53	-0.2	0.83	0.5	0.99	0.2	0.9	0.4
haloacid dehalogenase CDS	LGG_RS03485	0.22	0.3	0.78	0.1	0.7	0.2	1	-0.5	1	0	0.045	1.5	0.099	0.4	1	-0.1	0.62	0.4	1	0	0.21	0.2	0.15	0.3	0.51	0.2	1	0.1	1	0.1	1	0.1
MarR family transcriptional regulator CDS	LGG_RS03490	0.11	0.4	0.86	0.1	0.16	0.6	1	0.8	1	0.1	0.21	1.6	1	0	0.91	-0.6	0.34	1	0.22	2.1	0.18	0.4	0.56	0.2	0.025	0.6	0.33	1	0.45	0.8	0.33	1
alpha/beta hydrolase CDS	LGG_RS03495	0.72	-0.2	1	-0.1	1	0	1	-2.3	1	-1.4	0.97	-2.5	0.57	-0.3	0.97	-1	0.93	-0.6	1	0.5	0.76	-0.2	0.54	-0.3	0.46	-0.3	0.81	-0.6	0.46	-1.1	0.52	-1
ribonucleotide reductase assembly protein NrdI CDS	LGG_RS03500	0.47	-0.2	0.81	-0.2	0.31	-0.5	1	-2.3	1	-0.6	0.93	0.5	1	0	0.51	0.4	0.89	-0.4	0.89	-1.9	1	0	0.66	-0.1	0.94	-0.1	0.91	-0.3	1	-0.2	0.97	-0.3
2,5-diketo-D-gluconic acid reductase CDS	LGG_RS03505	0.93	0	1	0	0.96	-0.1	0.84	0.6	1	-0.2	0.46	0.7	0.68	-0.1	0.39	0.4	0.23	0.6	0.87	0.5	0.9	0	0.31	-0.2	0.52	-0.1	0.64	0.3	1	0	0.91	0.2
hypothetical protein CDS	LGG_RS03510	0.24	0.3	0.8	0.2	0.43	0.5	1	-0.3	0.61	1.4	0.36	1.3	0.93	0.1	0.79	0.5	0.48	0.9	0.84	1	1	0	0.78	-0.1	0.41	0.2	0.61	0.7	1	0.1	0.95	0.4
alpha/beta hydrolase CDS	LGG_RS03515	0.73	0.2	1	0.1	0.93	0.2	1	-1000000	1	-1	1	-1.1	0.92	0.1	0.97	-0.6	1	-0.3	1	-1	0.67	0.2	0.9	0.2	0.3	0.4	1	0.2	1	-0.3	0.99	0.4
membrane protein CDS	LGG_RS03520	0.8	0.2	0.89	0.2	0.36	0.9	1	-1000000	1	-1000000	1	0.6	0.64	0.3	0.9	0.5	0.89	0.9	0.93	1.5	0.32	0.5	0.41	0.5	0.15	0.7	1	0.8	1	0.4	1	0.5
hypothetical protein CDS	LGG_RS03525	0.97	-0.1	0.89	0.2	0.031	1.1	1	-1000000	1	0.2	1	-1	0.46	0.3	1	0	0.43	1.1	0.23	2.2	0.41	0.3	0.96	0.1	0.38	0.3	0.22	1.3	0.82	0.7	0.38	1.1
hypothetical protein CDS	LGG_RS03530	0.89	-0.4	1	-0.3	0.99	0.5	1	-1000000	1	-1000000	1	1.1	1	-0.3	1	0.2	1	1.1	1	-1000000	1	-0.1	1	-0.2	0.82	-0.3	1	0.9	1	1.2	1	1
S-ribosylhomocysteinase CDS	LGG_RS03535	0.0029	0.5	0.44	0.2	0.72	0.2	0.88	-0.8	0.66	0.5	1	0.1	0.21	-0.2	0.32	0.5	0.86	-0.1	1	0	0.4	0.1	0.097	0.3	0.0094	0.4	0.57	0.3	1	0.1	0.88	-0.1
membrane protein CDS	LGG_RS03540	0.34	0.3	0.48	-0.4	0.84	0.3	0.28	2.1	1	0.3	1	-0.7	0.069	-0.8	0.94	-0.5	0.55	-1.1	1	-1.1	0.8	-0.1	0.35	-0.4	1	0	0.85	-0.5	0.66	-0.8	1	-0.4
Holliday junction DNA helicase RuvA CDS	LGG_RS03545	0.52	-0.1	1	0	0.71	0.2	0.4	1.2	0.27	0.8	0.57	0.7	0.0015	-0.7	0.36	0.5	0.54	-0.4	0.79	-0.8	0.0026	-0.6	0.088	-0.4	0.0073	-0.5	0.83	0.2	0.6	-0.4	1	0
Holliday junction DNA helicase RuvB CDS	LGG_RS03550	1	0	0.52	-0.2	0.67	-0.3	1	0.4	0.99	-0.8	1	-0.4	0.38	-0.2	0.87	-0.5	0.94	-0.3	1	-0.1	0.64	-0.1	0.88	-0.1	1	0	1	-0.1	0.59	-0.5	0.65	-0.4
S-adenosylmethionine:tRNA ribosyltransferase-isomerase CDS	LGG_RS03555	0.61	0.2	1	0	0.98	-0.1	1	-0.5	1	-0.5	1	-0.3	0.63	-0.2	0.88	-0.4	1	-0.1	1	0.2	0.65	0.1	1	0	0.19	0.3	0.72	0.3	0.96	0.2	0.98	0.2
tgt CDS	LGG_RS03560	0.62	-0.2	0.68	-0.3	0.92	-0.4	1	0.2	1	-2.4	1	-0.9	0.16	-0.6	0.41	-1.6	1	-0.3	1	-1.9	0.16	-0.5	0.47	-0.3	0.26	-0.4	1	0.3	0.98	0.4	1	0.2
preprotein translocase subunit YajC CDS	LGG_RS03565	1	0	0.79	0.1	0.89	0.2	0.57	-1.5	0.62	0.5	1	-0.1	0.3	-0.3	0.31	-1.4	0.22	-0.5	0.6	-0.9	0.97	0	0.56	-0.2	0.63	0.2	1	0	0.58	0.2	1	0
bifunctional acetaldehyde-CoA/alcohol dehydrogenase CDS	LGG_RS03570	4.4e-12	0.8	7e-05	0.6	0.1	0.3	1	-0.2	0.46	-0.4	0.62	0.2	0.024	0.3	0.46	0.3	0.62	-0.2	0.46	-0.4	8e-12	0.7	0.4	0.1	1.8e-45	1.4	0.0076	0.5	0.062	0.4	0.039	0.4
Cro/Cl family transcriptional regulator CDS	LGG_RS03575	0.36	0.2	1	0	0.62	-0.3	1	0	1	-0.1	0.17	-2.9	0.23	-0.3	0.2	-1.2	1	-0.1	1	0.2	0.064	-0.4	0.27	-0.3	0.91	-0.1	0.91	-0.2	0.32	-0.6	1	-0.1
glucose-6-phosphate dehydrogenase CDS	LGG_RS03580	0.62	0.1	0.39	-0.3	0.73	0.2	1	0.4	1	0.4	1	0.1	0.99	0	1	0.1	1	0.1	1	0.1	0.49	-0.2	0.87	-0.1	1	0	0.82	0.4	0.98	0.3	0.99	0.2
DNA polymerase IV CDS	LGG_RS03585	0.7	0.1	0.56	-0.4	0.65	0.3	1	-1000000	1	-0.4	1	0.9	0.74	0.2	0.99	-0.2	1	0	1	0.6	0.25	-0.4	1	0.1	0.53	-0.2	1	0.1	1	-0.1	1	0.3
thioesterase CDS	LGG_RS03590	0.0063	0.6	0.37	0.3	0.14	0.5	1	-0.2	0.99	0.3	0.84	-0.6	0.022	0.5	1	-0.2	0.89	0.2	1	0.1	0.11	0.3	0.081	0.4	0.0002	0.7	0.88	-0.1	0.48	-0.4	0.77	-0.2
phosphoesterase CDS	LGG_RS03595	0.036	0.4	0.69	0.1	1	0	1	-0.9	1	0.1	0.41	1.1	0.0056	0.5	1	-0.1	0.9	0.3	1	0.6	0.49	0.1	0.72	0.1	0.068	0.3	1	0.1	1	0.1	1	0
DEAD/DEAH box helicase CDS	LGG_RS03600	0.014	0.3	0.34	0.2	0.33	0.3	1	0	1	0.1	0.55	-0.6	4.7e-05	0.6	0.083	0.6	0.87	0.1	1	0.2	0.032	0.3	0.038	0.3	4.3e-05	0.5	1	0	0.34	-0.4	0.62	-0.2
hypothetical protein CDS	LGG_RS03605	0.17	0.3	1	0	0.47	0.3	1	-3.5	1	-0.4	0.72	0.6	0.012	0.5	0.99	0.1	1	-0.2	1	-0.8	0.092	0.3	0.17	0.3	0.0066	0.5	0.83	-0.4	0.72	-0.4	1	-0.2
hypothetical protein CDS	LGG_RS03610	0.12	-0.3	1	0	0.21	0.4	1	0.7	0.63	0.9	1	-1	0.29	-0.3	0.13	0.7	1	0.2	1	-1.6	0.092	-0.3	0.78	-0.1	0.43	-0.2	1	0.1	1	-0.1	1	0.2
alaS CDS	LGG_RS03615	0.4	0.2	0.61	-0.2	0.83	0.2	1	0.6	1	0.1	1	-0.1	0.43	0.2	0.88	0.4	0.92	0.4	1	-0.6	0.98	0.1	1	0	0.22	0.3	1	0.2	0.98	0.5	1	0.1
hypothetical protein CDS	LGG_RS03620	0.32	-0.1	0.94	0	0.75	-0.1	0.98	-1	0.66	-0.7	1	-0.2	0.57	-0.1	0.85	0.1	0.37	-0.4	0.49	-0.8	0.00018	-0.4	0.097	-0.2	0.0023	-0.3	0.09	-0.7	0.025	-1	0.067	-0.8
hypothetical protein CDS	LGG_RS03625	0.99	0	0.11	-0.2	0.084	0.2	0.23	0.8	0.0061	1	0.23	0.5	1e-12	-0.6	0.0013	-0.7	0.44	0.2	0.5	0.4	0.00037	-0.2	0.0073	-0.2	1	0	0.012	0.6	0.35	-0.3	0.16	0.4
crossover junction endodeoxyribonuclease RuvA CDS	LGG_RS03630	1.4e-06	0.3	0.54	-0.1	0.01	0.3	0.44	0.5	0.14	0.5	0.26	0.4	2.2e-09	-0.4	0.21	-0.2	0.33	-0.2	1	0	0.6	0	0.0091	0.2	8.3e-06	0.3	0.62	0.1	0.059	-0.4	0.4	-0.2
hypothetical protein CDS	LGG_RS03635	0.072	-0.2	0.15	0.2	0.69	0.1	0.022	-1000000	0.96	-0.2	1	-0.1	8.4e-10	-0.7	0.0038	-0.9	0.092	-0.5	0.25	-0.9	0.0016	-0.3	0.00068	-0.4	0.022	-0.2	0.29	-0.3	0.014	-0.7	0.18	-0.4
cell division protein FtsZ CDS	LGG_RS03640	0.29	0.2	0.87	0.1	0.0075	-0.9	1	0.2	1	-0.3	1	-0.3	0.22	-0.2	0.84	-0.2	0.23	-0.6	1	-0.2	0.25	-0.2	0.6	0.1	0.81	0	0.32	-0.5	0.24	-0.6	0.12	-0.8
colicin V biosynthesis protein CDS	LGG_RS03645	0.059	-0.4	0.085	-0.5	0.13	-0.7	0.99	0.7	1	0.3	1	-0.6	0.0048	-0.7	0.98	-0.2	1	-0.3	0.95	-2.3	0.0092	-0.5	0.41	-0.2	0.19	-0.3	1	0	1	-0.2	1	-0.1
DNA mismatch repair protein MutS CDS	LGG_RS03650	0.57	-0.1	0.61	-0.2	1	0	0.88	0.8	0.91	0.3	1	-0.1	1	0	1	0	1	-0.1	0.93	-0.6	0.63	0.1	1	0	0.66	0.1	0.84	0.2	0.99	0.1	0.76	0.3
thiol reductase thioredoxin CDS	LGG_RS03655	0.82	0	0.13	-0.1	0.98	0	0.54	0.2	0.92	-0.1	0.91	0	0.9	0	0.022	0.3	1.6e-07	0.5	0.1	0.3	8.5e-15	-0.5	0.0002	-0.2	0.0051	-0.2	2.2e-07	0.5	0.017	-0.2	0.49	0.1
cytochrome c553 CDS	LGG_RS03660	0	-1.4	0	-0.9	0	-1.9	0.0024	0.8	0.93	-0.1	0.096	0.3	0	-2.2	3.4e-50	-1.5	1.8e-18	-1.3	5.3e-06	-1.4	0	-1.7	0	-1.2	0	-1.5	5.1e-09	-0.8	0.00057	-0.4	6.5e-14	-1
D-alanine--poly(phosphoribitol) ligase CDS	LGG_RS03665	0	-0.7	0.15	-0.1	1.8e-07	-0.6	1	0	0.92	0.1	1	-0.1	2.7e-20	-0.7	3.5e-05	-0.7	0.019	-0.6	0.24	-0.6	5.7e-15	-0.4	2.3e-10	-0.4	0	-0.6	0.15	-0.3	0.68	0.1	0.44	-0.2
D-alanyl-lipoteichoic acid biosynthesis protein DltB CDS	LGG_RS03670	0.7	-0.1	0.29	0.1	0.9	0	0.83	-1.1	0.99	0.2	0.92	0.2	1	0	0.29	-0.3	0.96	0.1	0.51	-0.7	1e-06	0.4	0.15	0.1	0.41	0.1	0.45	0.3	0.05	0.7	0.3	0.4
D-alanine--poly(phosphoribitol) ligase subunit 2 CDS	LGG_RS03675	0.11	-0.1	0.68	0	0.83	0	1	0.1	0.019	-0.9	0.021	-0.8	0.027	0.1	0.35	0.1	0.87	-0.1	0.051	0.6	0.00026	0.2	0.27	0.1	0.47	0	1	0	0.25	0.2	0.96	0
D-alanyl-lipoteichoic acid biosynthesis protein DltD CDS	LGG_RS03680	0.042	0.1	0.16	0.1	0.054	0.2	0.61	-0.5	0.9	-0.1	0.84	0.1	4.6e-13	0.4	0.0071	0.4	0.26	0.2	0.3	0.4	1.5e-07	0.3	7.6e-07	0.3	7.4e-05	0.2	0.4	0.2	0.04	0.4	0.071	0.3
yslB protein CDS	LGG_RS03685	0.36	0.3	0.17	-0.7	1	0.1	0.89	-1000000	0.98	-0.5	0.72	0.7	1	0	0.97	-0.3	1	0	0.53	-1000000	0.82	-0.1	0.92	-0.1	0.94	0	0.99	-0.1	1	0.1	1	0
glutamate racemase CDS	LGG_RS03690	0.59	-0.1	0.11	-0.4	0.28	-0.4	1	0.2	0.59	-0.7	0.99	-0.2	0.17	0.2	0.31	0.5	0.7	-0.2	1	0.2	1	0	0.8	0.1	0.98	0	1	0	0.93	-0.1	0.93	-0.1
phosphodiesterase CDS	LGG_RS03695	0.79	0.1	0.91	0.1	0.37	-0.4	0.72	-1000000	0.42	-1.8	0.76	-1	0.22	0.3	1	0	1	-0.1	1	-0.2	0.13	0.3	0.19	0.3	0.2	0.2	0.97	0.2	1	0.1	0.87	0.3
aquaporin CDS	LGG_RS03700	1	0	1	0	0.94	-0.2	1	0	1	-0.3	1	-0.2	0.29	0.4	0.92	-0.6	0.12	1.3	0.58	1.6	0.18	0.5	0.86	0.1	0.45	0.3	0.25	1.1	1	0.2	0.31	1
CBS domain-containing protein CDS	LGG_RS03705	0.31	-0.2	0.9	0	0.92	-0.1	0.92	-1	0.86	-0.3	1	-0.1	0.77	-0.1	0.04	0.7	1	0.1	1	0.1	0.42	-0.1	0.067	-0.3	0.98	0	0.37	-0.4	0.54	-0.3	0.41	-0.4
DUF368 domain-containing protein CDS	LGG_RS03710	0.68	0.2	0.8	0.2	0.87	0.3	1	-0.2	1	-0.4	1	-0.3	0.76	-0.2	0.73	0.6	1	0.1	0.87	0.8	0.56	0.2	0.65	0.2	0.52	0.3	0.85	0.3	0.86	-0.3	0.99	0.2
mechanosensitive ion channel protein MscS CDS	LGG_RS03715	0.094	-0.5	0.35	-0.4	0.95	-0.2	1	1.2	0.99	0.8	1	0	0.18	-0.4	1	-0.1	0.94	0.3	1	-0.2	0.3	-0.3	0.24	-0.3	0.23	-0.3	0.7	0.6	0.99	0.1	0.74	0.5
chemotaxis protein CDS	LGG_RS03720	0.38	0	6.2e-05	-0.2	0.00036	-0.3	0.13	0.4	0.5	0.1	1	0	1.6e-07	-0.2	0.046	0.2	0.24	0.1	0.098	0.4	0	-0.5	0.18	0.1	0.0031	-0.1	0.012	0.3	0.14	-0.2	0.042	-0.2
hypothetical protein CDS	LGG_RS03725	0.2	-0.1	0.8	0	1	0	0.48	0.5	0.55	0.3	0.21	0.5	0.014	-0.2	0.3	-0.2	0.16	0.3	0.14	0.6	3.2e-06	-0.3	1.7e-05	-0.3	0.0037	-0.2	0.34	0.2	0.061	-0.5	0.96	0
transcriptional regulator CDS	LGG_RS03730	0.071	-0.3	0.31	0.2	0.97	-0.1	1	-0.2	0.55	-0.6	0.97	0.3	0.18	-0.2	0.94	-0.2	0.54	-0.3	1	0.3	0.31	-0.1	0.14	-0.2	0.42	-0.1	0.97	-0.1	0.2	-0.5	0.52	-0.3
dipeptidase CDS	LGG_RS03735	3e-06	-0.7	0.12	-0.3	0.016	-0.7	1	0.3	1	-0.1	1	-0.2	0.001	-0.5	0.071	-0.8	1	0.1	1	-0.2	0.0061	-0.3	0.00059	-0.5	1.2e-06	-0.6	1	-0.1	0.78	0.3	1	-0.1
catabolite control protein A CDS	LGG_RS03740	0.0027	-0.4	0.2	0.2	0.98	0	1	-0.4	0.7	0.3	0.16	0.7	0.039	-0.3	0.027	-0.9	0.62	-0.2	1	-0.3	0.52	-0.1	0.011	-0.3	8e-07	-0.6	0.48	0.2	0.3	-0.4	0.58	0.2
carboxypeptidase CDS	LGG_RS03745	0.82	-0.1	0.63	-0.3	0.98	-0.2	1	0.2	1	0.1	0.96	0.6	0.54	-0.3	1	0.1	0.96	-0.2	0.87	-1	0.75	-0.1	0.91	-0.1	0.46	-0.2	1	-0.1	0.73	-0.3	0.86	-0.2
noncanonical pyrimidine nucleotidase, YjjG family CDS	LGG_RS03750	0.47	-0.4	1	-0.1	0.89	-0.5	1	0.5	1	0.1	0.28	1.7	0.66	-0.3	1	0	0.93	0.5	0.97	-1.7	1	0.1	0.83	-0.2	0.94	-0.1	0.75	0.6	0.67	0.8	0.9	0.6
biotin--[acetyl-CoA-carboxylase] ligase CDS	LGG_RS03755	0.41	0.7	1	0.2	0.29	1.2	1	1	1	-1000000	1	1	0.57	0.6	1	-0.6	1	0.4	1	0.4	0.39	0.6	0.76	0.3	0.68	0.4	1	0.9	1	0.9	0.98	0.9
dipeptidase PepV CDS	LGG_RS03760	0.23	-0.3	0.97	0	0.91	-0.1	1	0.6	1	0.3	1	-0.5	0.99	0	1	0	1	0.2	1	-0.3	0.62	0.1	0.97	0.1	0.44	-0.2	0.83	0.5	0.62	0.6	0.79	0.5
glycerophosphoryl diester phosphodiesterase CDS	LGG_RS03765	1	0.1	0.96	-0.4	0.97	-0.8	1	-1000000	0.62	1.9	1	0.9	0.88	-0.3	1	-1.2	0.95	0.5	1	0.6	1	-0.2	0.92	-0.2	1	0	1	0.3	1	0.2	1	0.4
hypothetical protein CDS	LGG_RS03770	1	0.1	0.89	-1	1	0.5	1	-1000000	1	-1.3	0.82	-1000000	1	0	0.89	0.9	1	-0.5	1	-0.9	0.83	-0.4	1	-0.3	1	0	0.39	-1.8	0.59	-1.3	0.85	-1
membrane protein CDS	LGG_RS03775	1	-0.1	0.96	-0.3	1	0	1	-1000000	1	-0.3	1	-0.4	1	-0.1	1	-0.1	0.82	-0.6	1	-0.8	0.85	-0.2	1	0	0.98	0.2	0.46	-0.9	0.48	-0.9	0.44	-1
membrane protein CDS	LGG_RS03780	0.18	0.6	0.69	0.3	0.36	0.8	1	2.8	0.82	2.1	1	1.3	0.21	0.6	0.38	1.2	0.8	1.7	0.79	3.2	0.45	0.3	0.41	0.4	0.7	0.2	0.71	1.8	0.93	1.5	0.9	1.6
metallophosphatase CDS	LGG_RS03785	0.97	0.1	1	-0.1	0.93	-0.3	1	-1000000	1	-0.2	0.95	0.6	1	0	1	0	0.97	0.4	1	-1000000	0.67	-0.2	0.84	-0.2	0.53	-0.3	1	0.3	0.51	0.8	0.82	0.5
multifunctional 2',3'-cyclic-nucleotide 2'-phosphodiesterase/5'-nucleotidase/3'-nucleotidase CDS	LGG_RS03790	0.62	0.3	0.21	0.7	1	0.1	1	0.6	0.98	-0.4	0.66	-1.4	1	0.1	1	0.4	1	0.1	0.71	-2.4	0.98	0.1	1	0	0.91	0.2	0.71	-0.4	0.79	-0.3	0.73	-0.4
transcriptional regulator CDS	LGG_RS03795	0.29	-0.1	0.28	-0.2	0.74	-0.1	1	0	0.64	0.2	0.97	-0.1	0.5	-0.1	0.065	0.5	0.95	0	0.91	-0.1	0.0012	-0.3	0.67	0	0.23	-0.1	0.31	-0.2	0.00017	-0.9	0.12	-0.3
haloacid dehalogenase CDS	LGG_RS03800	0.74	0.1	0.38	-0.3	0.87	-0.2	0.95	-0.7	1	-0.2	1	-0.1	0.57	0.1	0.71	0.2	0.76	0.2	1	0.2	1	0	0.95	0	0.58	0.1	0.73	0.2	0.9	-0.1	1	0.1
membrane protein CDS	LGG_RS03805	0.92	0.1	1	0	0.82	0.2	1	-0.3	0.89	-0.8	1	0.2	0.7	-0.1	0.78	-0.6	0.87	-0.4	1	-0.6	0.8	0.1	1	0	0.78	0.1	1	-0.1	1	0	1	-0.1
membrane protein CDS	LGG_RS03810	2.1e-06	-0.7	0.11	-0.3	0.044	-0.6	1	-0.3	0.36	-0.6	0.59	0.3	1.5e-07	-0.9	0.028	-1.1	0.014	-0.8	0.98	-0.2	1.7e-10	-0.9	1.2e-05	-0.7	4.8e-09	-0.8	1	0	0.36	-0.3	0.91	-0.1
phosphatidylglycerophosphatase A CDS	LGG_RS03815	0.97	0	1	0.1	0.46	-0.7	1	-1000000	0.24	2.6	1	1.7	1	0	1	-0.1	0.97	1.1	1	0.6	0.6	0.2	0.22	0.4	0.56	0.2	0.59	1.5	0.53	1.6	0.53	1.6
ferredoxin--NADP(+) reductase CDS	LGG_RS03820	1	0.1	0.73	-0.8	0.93	0.5	1	-1000000	1	-1.3	0.99	-2.4	0.82	0.3	1	0.1	0.77	-1	1	-0.3	1	0	1	0.2	0.33	0.5	1	0.2	1	-0.3	1	-0.3
peptidyl-prolyl cis-trans isomerase CDS	LGG_RS03825	0.12	-0.5	0.25	-0.6	0.62	-0.5	0.83	-1000000	0.84	-1	0.84	-0.9	0.33	-0.4	1	-0.1	0.5	-0.6	0.86	-1.1	1	0	1	-0.1	0.39	-0.3	0.27	-0.8	0.67	-0.4	0.18	-1
general stress protein CDS	LGG_RS03830	0.5	0.1	0.16	0.3	0.17	-0.5	1	-0.3	1	-0.1	0.96	-0.2	0.11	-0.3	0.73	-0.2	0.99	-0.1	0.79	-0.4	0.4	-0.1	0.071	-0.3	0.83	0	0.98	-0.1	0.22	-0.5	0.88	-0.1
DNA-directed RNA polymerase sigma-70 factor CDS	LGG_RS03975	0.016	0.6	0.048	0.6	0.057	0.8	0.45	1.4	0.62	0.8	0.73	0.6	0.0023	0.8	1	-0.2	0.00032	1.9	0.14	1.6	0.0029	0.7	0.1	0.4	0.1	0.4	0.033	1.2	0.024	1.3	0.059	1.1
amino acid:proton symporter CDS	LGG_RS03980	0.96	0.4	1	-0.5	1	0.2	1	1.5	1	1.2	1	1.8	1	0.1	1	0.4	1	1.1	1	0.3	1	-0.1	1	0.3	0.94	0.4	1	0.8	1	0.5	1	0.7
glycosyl transferase CDS	LGG_RS03985	9.8e-07	-1.1	0.93	-0.1	0.11	-0.7	1	0.2	0.86	0.4	0.99	0.2	5.8e-07	-1.4	0.054	-2	0.87	-0.2	1	-0.1	1.1e-05	-0.9	5.7e-05	-1	1.6e-08	-1.2	1	0	0.95	-0.1	0.99	0.1
glycosyl transferase CDS	LGG_RS03990	0.052	-0.4	1	0	0.25	-0.5	1	0.2	0.91	0.4	1	0.3	0.0005	-0.8	0.028	-1.6	1	0.1	0.88	0.5	0.37	-0.2	0.57	-0.1	0.0056	-0.5	0.59	0.4	1	0.1	0.49	0.4
membrane protein CDS	LGG_RS03995	0.095	0.5	0.33	0.4	0.036	1.1	0.58	1.3	0.99	-0.8	1	-0.1	0.49	0.3	0.85	-0.7	0.99	0.3	1	-0.7	0.048	0.6	0.42	0.3	0.18	0.4	1	0.1	0.59	-0.5	0.99	0.1
aminotransferase A CDS	LGG_RS04000	0.036	-0.7	0.44	-0.4	1	-0.1	1	0.7	0.42	1.4	1	0.5	0.14	-0.5	0.83	-0.8	1	-0.3	1	0.2	0.19	-0.4	0.79	-0.1	0.029	-0.6	1	0.1	1	0.4	1	0.3
hypothetical protein CDS	LGG_RS04005	1.6e-06	0.3	0.38	0.1	0.43	0.1	0.68	-0.3	0.73	0.1	0.027	0.4	2.9e-12	-0.5	0.54	0.1	1.1e-18	-1.2	2.5e-05	-1.2	0	-0.7	0.0003	-0.2	1e-15	-0.5	0.0002	-0.4	4e-07	-0.6	6.7e-17	-1.1
glycerol phosphate lipoteichoic acid synthase CDS	LGG_RS04010	0.34	-0.2	0.24	-0.3	1	0	0.96	0.6	1	-0.1	1	0.1	0.3	-0.2	1	0	1	-0.1	1	-0.4	0.074	-0.3	0.55	-0.1	0.0066	-0.5	0.65	0.3	1	0.1	0.82	0.2
transcriptional repressor CDS	LGG_RS04015	0.11	1.2	0.13	1.5	1	-0.1	0.97	1000000	1	0	0.035	1000000	1	0.2	1	1.1	0.76	1000000	1	0	1	0.1	1	-0.2	1	0.2	0.37	1000000	0.41	1000000	0.22	1000000
hypothetical protein CDS	LGG_RS04050	0.94	-0.1	0.47	-0.3	0.62	-0.3	0.61	-1000000	1	0.2	0.56	-1.5	0.25	-0.3	0.42	-1	1	-0.1	0.88	-0.9	0.024	-0.5	0.029	-0.6	0.014	-0.6	0.88	-0.2	0.16	-0.9	0.86	-0.2
methionine adenosyltransferase CDS	LGG_RS04055	1	0	0.5	-0.6	0.98	-0.2	1	1.2	1	0.9	1	-1000000	0.15	-0.7	0.95	-0.6	1	-0.5	1	-0.8	0.47	-0.3	0.23	-0.5	0.95	-0.1	1	0.1	1	0.3	1	0.2
multidrug MFS transporter CDS	LGG_RS04060	0.44	0.5	0.97	0.2	0.95	-0.6	1	-1.5	1	-0.1	0.86	-2.2	0.97	0.3	0.76	1.1	0.5	-1.4	0.97	-1.7	0.95	0.2	0.29	0.7	0.072	0.9	0.66	-0.8	0.54	-1	0.57	-1
MerR family transcriptional regulator CDS	LGG_RS04065	0.86	-0.6	1	-0.3	1	-1.2	1	-1000000	1	1.8	1	0	1	0.1	1	0.1	1	-1	1	-1000000	0.98	0.2	1	0.1	0.96	0.4	0.92	-1.1	0.73	-1.5	0.35	-3.3
multidrug MFS transporter CDS	LGG_RS04070	0.96	0.3	1	-0.1	1	0.8	1	-1000000	1	-1000000	1	0.1	1	-0.1	1	0.3	1	-0.4	1	1.6	1	-0.3	1	0.3	1	0.3	1	0.9	1	0.2	1	1.3
hypothetical protein CDS	LGG_RS04075	1	0	1	0	1	0.2	1	-1000000	1	-0.5	1	-1	0.27	0.5	1	0	0.44	-2.2	1	-0.7	0.74	-0.2	0.83	0.2	0.73	0.2	0.81	-0.9	0.67	-1.1	0.68	-1.2
phospholipid phosphatase CDS	LGG_RS04080	1	1	1	0.2	0.79	2.3	1	-1000000	1	-1000000	1	-1000000	0.87	1	1	-1000000	1	-1000000	1	-1000000	0.68	1.4	0.47	1.7	0.18	2.1	1	-0.2	1	0.1	1	0
leucine--tRNA ligase CDS	LGG_RS04085	0.031	-0.4	0.96	0	1	0	1	-0.3	0.64	-0.8	1	-0.2	0.14	-0.3	0.68	-0.4	1	0	1	-0.1	0.2	-0.2	0.12	-0.3	0.0011	-0.6	0.89	-0.2	0.43	0.4	0.95	-0.1
transporter CDS	LGG_RS04090	0.73	-0.2	0.65	-0.3	0.55	0.5	1	-1.7	1	-0.5	1	0.4	0.23	-0.5	0.99	0.2	0.92	0.6	1	0.1	0.15	-0.5	0.084	-0.6	0.061	-0.6	0.93	0.6	0.9	0.8	0.82	0.8
16S rRNA uridine-516 pseudouridylate synthase CDS	LGG_RS04095	0.31	0.2	0.3	-0.2	0.51	0.2	1	0.2	0.68	-0.4	1	0.2	0.41	0.1	1	0	0.48	0.3	0.35	0.6	0.55	0.1	0.12	0.2	0.81	0.1	0.3	0.4	0.65	0.2	0.62	0.2
DNA-binding protein CDS	LGG_RS04100	0.83	0	0.54	0.1	0.12	0.4	1	-0.2	0.68	-0.9	0.3	0.7	0.37	-0.2	1	0.1	0.75	0.2	0.027	1.4	0.085	0.2	0.43	0.1	0.21	0.2	0.34	0.4	1	0	0.77	0.2
carbohydrate kinase CDS	LGG_RS04105	0.78	-0.2	0.5	0.4	0.69	-0.4	1	-1000000	0.42	1.7	0.89	-1000000	0.17	-0.6	0.44	-2	0.69	0.9	1	-1000000	0.83	-0.1	0.18	-0.6	1	0	0.8	0.8	0.67	1	0.95	0.6
NUDIX hydrolase CDS	LGG_RS04110	1	0	0.42	-0.4	0.37	-0.8	1	-0.4	0.67	-1.6	0.6	-1.2	0.88	-0.1	0.37	-1.5	1	0.2	0.54	-2.2	0.15	-0.4	0.53	-0.2	0.76	-0.1	1	-0.1	1	-0.1	0.76	-0.3
glutathione peroxidase CDS	LGG_RS04120	0.00034	-0.9	0.2	-0.5	0.2	-0.7	0.93	-1000000	1	0.5	0.84	0.8	0.0043	-0.8	0.23	-1.1	1	0.4	1	1	0.0071	-0.6	0.033	-0.5	0.00024	-0.9	0.96	-0.2	0.045	1.5	1	0.1
aminotransferase CDS	LGG_RS04125	0.18	-0.4	0.69	-0.2	1	0	1	0.1	1	-0.4	1	-0.4	0.057	-0.6	0.96	-0.4	1	-0.1	1	-0.9	0.053	-0.5	0.13	-0.4	0.013	-0.7	0.91	-0.4	0.19	1	1	-0.2
phosphohydrolase CDS	LGG_RS04130	1	0.1	1	-0.4	1	-0.2	1	0	1	1000000	1	1000000	1	0.2	1	0	0.43	1000000	1	1000000	0.98	-0.5	1	-0.3	1	-0.1	0.83	1000000	0.99	1000000	0.92	1000000
hypothetical protein CDS	LGG_RS04135	0.0011	-1	0.08	-0.8	0.4	-0.6	1	0.6	0.89	-1000000	1	-1.1	0.0022	-1.1	0.58	-1.1	1	-0.5	1	0.9	0.033	-0.6	0.048	-0.6	0.0011	-0.9	0.99	0.2	1	0	1	0.2
hypothetical protein CDS	LGG_RS04140	0.5	-0.2	1	-0.1	0.94	0.1	1	-1000000	0.97	-1.2	1	-0.9	0.39	-0.3	1	-0.1	1	-0.1	1	0.1	0.65	0.2	0.78	0.1	1	0	0.98	0.3	1	0.1	1	0.2
competence protein CDS	LGG_RS04145	1	2.1	0.47	3.3	1	-1000000	1	-1000000	1	-1000000	1	-1000000	1	2.5	1	3	1	-1	1	-1000000	0.89	2.1	0.92	1.6	0.85	2.3	1	-0.7	1	-1	1	-1.3
dihydroorotate dehydrogenase CDS	LGG_RS04150	0.56	0.2	1	-0.1	1	0	0.92	1.3	1	0.3	0.99	0.6	1	0.1	1	-0.3	0.21	1	1	0.1	0.9	0.1	1	0.1	0.71	0.2	0.75	0.4	0.34	0.8	0.84	0.3
adenylate cyclase CDS	LGG_RS04155	0.28	1.4	0.49	1.4	0.072	2.4	1	0.6	1	0.6	1	0.5	1	0.7	0.65	1.7	0.93	-0.7	1	-0.6	0.46	1	0.49	1.1	0.53	0.9	0.73	-0.9	0.86	-0.7	1	-0.4
GTP pyrophosphokinase CDS	LGG_RS04160	0.38	0.6	1	-0.5	1	0.2	1	-1000000	1	-1000000	1	-0.1	0.62	-0.5	0.76	-1000000	1	0.2	1	-1000000	1	0	1	-0.3	0.76	0.3	0.94	0.9	0.99	0.6	0.9	1
NAD kinase CDS	LGG_RS04165	0.19	0.9	1	-0.8	0.6	1.1	1	-1000000	1	1	1	-1.7	0.71	0.5	1	0.1	0.96	1	1	0.4	0.19	0.8	0.76	0.4	0.25	0.8	0.98	0.8	0.97	0.8	0.98	0.6
pseudouridine synthase CDS	LGG_RS04170	0.091	-1	0.98	0.1	0.84	-0.8	1	-0.3	1	-0.7	1	-0.6	0.62	-0.4	0.87	-2.4	0.15	1.4	0.64	1.6	0.24	-0.6	0.22	-0.8	0.2	-0.7	0.3	1.2	0.38	1.1	0.53	0.9
thiamine biosynthesis protein CDS	LGG_RS04175	0.32	1.1	1	0	0.34	1.6	1	-0.1	1	0.8	1	-0.8	1	0.5	1	-0.5	1	0	1	0.1	0.69	-0.8	1	-0.3	1	-0.2	0.26	-1.9	0.72	-0.9	0.39	-1.5
copper homeostasis protein CutC CDS	LGG_RS04180	0.00075	-0.4	0.72	-0.1	0.059	-0.4	0.59	-0.8	0.09	-0.9	0.5	0.3	0.0023	-0.4	0.11	-0.5	0.62	0.2	0.85	-0.3	0.076	-0.2	0.23	-0.1	1.6e-05	-0.5	1	0	0.078	0.4	0.58	0.2
undecaprenyl-diphosphatase CDS	LGG_RS04185	0.00013	-0.6	0.0037	-0.7	0.22	-0.4	0.64	-0.8	0.015	-1.5	0.039	-1.3	1.9e-08	-1.2	0.029	-1.2	0.0084	-0.8	0.04	-1.5	6.7e-09	-0.9	2.7e-07	-1	4.1e-16	-1.4	4.8e-05	-1.2	0.0015	-0.9	0.00067	-1
hypothetical protein CDS	LGG_RS04190	0.58	-0.2	0.89	-0.2	0.32	-0.9	1	-1.3	0.96	0.6	0.69	-1.4	0.58	-0.2	0.65	-0.8	0.77	-0.5	0.89	-1.5	0.52	-0.2	0.15	-0.5	0.24	-0.4	0.87	-0.3	1	-0.2	0.99	-0.2
PTS glucose transporter subunit IIABC CDS	LGG_RS04195	0.96	0.1	0.51	-0.4	1	-0.1	0.89	-1000000	0.37	-1000000	0.94	-0.6	0.96	0.1	0.61	-1.2	0.59	-0.7	0.83	-1.7	0.43	0.2	0.97	0.1	0.044	0.5	1	-0.1	0.79	-0.3	0.85	-0.3
30S ribosomal protein S14 CDS	LGG_RS04200	0.004	-0.6	0.79	-0.1	0.0044	0.9	1	-0.3	0.92	0.5	0.41	1	0.22	-0.3	0.56	0.4	0.098	1.2	1	0.6	1	0	0.79	-0.1	0.0045	-0.6	0.07	1.2	0.053	1.3	0.0093	1.5
guanosine monophosphate reductase CDS	LGG_RS04205	2.5e-08	-1	0.24	-0.3	0.016	-0.8	1	0.2	1	0	1	0	0.027	-0.4	0.79	0.2	0.71	-0.4	1	0.2	0.9	0	0.79	0.1	2e-05	-0.7	1	0.1	1	0.1	0.73	0.3
magnesium transporter CDS	LGG_RS04210	1	0	1	-0.2	1	0.5	1	2	1	0.8	1	-0.8	1	-0.1	1	0.3	1	0.9	1	-0.2	0.72	-0.3	1	0	0.58	-0.3	1	0.4	1	0.2	1	0.2
SAM-dependent methyltransferase CDS	LGG_RS04215	1	-0.2	0.89	-0.7	0.88	-1.7	1	-1000000	1	3.4	1	2.1	0.93	-0.4	1	0.5	1	1.6	1	-1000000	1	0.3	1	-0.1	1	0	1	2.1	1	1.8	1	1.7
tRNA (cytidine(34)-2'-O)-methyltransferase CDS	LGG_RS04220	0.082	-0.2	0.011	-0.4	0.0066	-0.7	0.39	-2.2	0.74	-0.4	0.59	-0.4	0.016	-0.3	0.071	-0.8	0.95	-0.1	0.65	0.4	0.049	-0.2	0.39	-0.1	0.058	-0.2	0.22	0.4	0.99	0	0.47	0.3
hypothetical protein CDS	LGG_RS04225	1.5e-14	-0.7	4.3e-06	-0.6	1.3e-06	-0.9	0.8	-0.6	0.0017	-1.6	1	0	3.2e-14	-0.8	0.011	-0.7	0.035	-0.5	0.27	-0.5	4.9e-15	-0.7	3e-06	-0.4	2.4e-17	-0.7	0.51	-0.1	0.02	-0.5	0.1	-0.3
cell division protein FtsK CDS	LGG_RS04230	1	0	1	0	1	0	1	0.2	1	-0.2	1	-0.4	0.74	-0.2	1	-0.1	0.77	-0.4	1	-0.1	1	0	1	0	1	0	1	-0.1	1	0	1	-0.1
Zn-dependent peptidase CDS	LGG_RS04235	0.85	0.1	1	0	0.95	0.2	1	0	1	-0.6	1	0	1	-0.1	1	-0.8	0.98	-0.3	0.96	-1.5	0.72	0.2	0.79	0.2	0.42	0.3	1	-0.1	1	0.1	1	-0.2
zinc protease CDS	LGG_RS04240	0.11	0.5	0.82	0.2	0.35	0.6	1	-1.8	0.79	0.9	1	0.3	0.67	0.2	1	0.3	0.57	0.9	1	0.2	0.088	0.5	0.75	0.1	0.094	0.5	0.64	0.9	0.49	1	0.58	0.9
3-oxoacyl-ACP reductase CDS	LGG_RS04245	0.19	0.3	1	0	0.54	0.3	0.54	-1000000	0.6	0.6	1	-0.4	0.52	0.2	0.47	0.5	1	-0.2	1	0.2	0.76	0.1	0.88	-0.1	0.17	0.3	0.89	-0.2	0.61	-0.4	0.89	-0.2
XRE family transcriptional regulator CDS	LGG_RS04250	0.64	0.1	0.31	0.2	0.5	0.2	0.77	0.3	0.49	-0.3	0.22	-0.6	0.012	-0.4	0.21	-0.6	0.28	-0.3	0.7	-0.4	0.41	-0.1	0.53	-0.1	0.87	0	0.49	-0.2	0.074	-0.4	0.23	-0.3
CDP-diacylglycerol--glycerol-3-phosphate 3-phosphatidyltransferase CDS	LGG_RS04255	0.29	0.2	0.19	0.3	0.47	0.2	1	0.2	1	0.2	0.71	0.4	0.36	-0.1	0.4	-0.5	0.22	0.5	0.2	0.9	0.018	0.3	0.076	0.3	0.053	0.3	0.24	0.5	0.73	0.2	0.16	0.5
competence/damage-inducible protein A CDS	LGG_RS04260	0.23	0.4	0.97	-0.2	1	0.1	1	0.7	1	0.1	0.95	-0.6	0.045	0.7	0.28	1.1	1	0.1	0.99	-0.6	0.32	0.3	0.2	0.5	0.11	0.5	0.62	-0.5	0.4	-0.7	0.6	-0.5
DNA recombination/repair protein RecA CDS	LGG_RS04265	0.51	-0.2	0.89	-0.2	1	0	1	1.5	0.71	-2.5	1	-0.4	0.73	-0.2	1	0.4	1	0.2	0.86	-1.7	0.41	-0.2	0.97	0	0.7	-0.1	1	-0.2	1	0.1	0.74	-0.4
ribonuclease Y CDS	LGG_RS04270	0.00015	0.4	0.48	-0.1	0.098	0.3	1	0.2	0.9	-0.2	0.31	-0.6	0.00016	0.4	0.012	0.6	0.2	-0.4	0.61	-0.4	0.0006	0.3	0.0095	0.3	1.3e-07	0.5	0.56	-0.2	0.31	-0.3	0.15	-0.4
hypothetical protein CDS	LGG_RS04275	0.61	-0.5	1	0.1	0.93	-1.1	1	0.8	1	-0.6	1	0.3	0.88	-0.4	0.66	-1000000	0.43	-1.1	0.92	-2.4	0.4	-0.6	0.22	-0.9	0.86	-0.2	0.35	-1.2	0.098	-1.9	0.2	-1.5
competence protein ComF CDS	LGG_RS04280	1	0	1	0.1	1	1.7	1	0.2	1	-1000000	1	-0.5	1	0.5	1	-1000000	1	-5	1	-1000000	1	0	1	-0.9	1	-0.2	1	-2.3	1	-2.3	1	-2.7
competence protein ComF CDS	LGG_RS04285	1	-0.3	1	-1000000	1	1.7	1	0	1	0	1	0	1	-0.1	1	-1000000	1	1000000	1	0	0.93	1.1	1	-0.7	1	0.9	1	1000000	1	1000000	1	1000000
sigma-54 modulation protein CDS	LGG_RS04290	8.2e-17	0.4	9.6e-19	0.6	3.1e-23	0.8	0.65	0.3	1	0	0.14	0.4	0	1.4	0	1.2	1.5e-10	1.1	0.0035	0.9	2e-97	1	4.2e-47	0.8	1.4e-124	1.1	0.016	0.4	0.11	0.3	0.0043	0.5
preprotein translocase subunit SecA CDS	LGG_RS04295	2.4e-06	-0.5	0.72	-0.1	0.058	-0.4	1	-0.3	0.91	-0.2	0.97	-0.2	0.0018	-0.3	0.31	-0.3	0.7	-0.2	0.95	-0.2	0.0036	-0.3	0.045	-0.2	4.6e-07	-0.5	0.85	-0.1	0.58	-0.2	0.49	-0.2
peptide chain release factor 2 CDS	LGG_RS04300	0.22	-0.3	0.95	0.1	0.64	-0.3	1	0.7	0.85	0.8	0.95	-1.9	0.38	-0.2	1	0.1	1	0.1	1	-0.2	0.93	0	0.61	-0.2	0.48	-0.2	0.84	0.4	0.49	0.6	0.82	0.4
cell division ATP-binding protein FtsE CDS	LGG_RS04305	0.02	-0.4	0.85	-0.1	0.91	0.1	1	-0.4	1	-0.2	0.93	-0.4	0.36	-0.2	1	0.1	0.46	-0.5	1	0.2	0.3	-0.2	0.67	0.1	0.51	-0.1	0.63	-0.3	1	0.1	0.65	-0.3
cell division protein FtsX CDS	LGG_RS04310	0.95	0	0.24	-0.3	0.25	0.3	0.88	0.7	1	-0.2	1	-0.1	0.57	0.1	1	-0.1	0.4	0.4	0.9	0.4	0.32	0.2	0.073	0.3	0.38	0.1	0.77	0.2	0.59	0.3	1	0.1
cell division protein MinJ CDS	LGG_RS04315	1	0	0.79	-0.3	0.82	-0.7	1	-0.4	1	-0.6	1	0.5	0.49	-0.4	0.99	-0.5	1	-0.3	1	-1.6	0.36	-0.4	0.21	-0.6	0.4	-0.4	1	-0.4	1	-0.4	1	-0.6
DNA-binding response regulator CDS	LGG_RS04320	1	-0.1	1	0	1	-0.1	1	-1000000	1	-0.9	1	-0.4	1	-0.1	0.92	0.3	0.39	1.3	1	1.1	0.68	-0.2	0.46	-0.4	0.13	-0.6	0.75	0.9	0.63	1	0.87	0.8
signal transduction histidine kinase CDS	LGG_RS04325	1	0	1	-0.3	1	0	1	-1000000	1	0.6	0.81	1.9	0.83	-0.4	1	0.2	1	0.6	1	-0.9	0.93	-0.2	0.6	-0.6	0.6	-0.4	1	0.5	1	0.6	1	0.6
phosphate-binding protein CDS	LGG_RS04330	1	0	0.99	0.2	1	-0.2	1	0	1	-0.1	1	0	0.73	-0.3	1	-0.8	1	-0.1	1	0	1	0	1	-0.1	0.74	-0.2	1	0.5	0.98	0.6	0.94	0.5
phosphate ABC transporter permease subunit PstC CDS	LGG_RS04335	0.32	-0.3	1	0	0.94	-0.2	1	0.6	1	-0.3	0.49	1.3	0.24	-0.4	0.71	0.5	0.64	0.7	1	0.4	0.18	-0.4	0.05	-0.7	0.13	-0.4	0.38	1	0.34	1	0.61	0.8
phosphate ABC transporter, permease protein PstA CDS	LGG_RS04340	0.58	-0.2	0.64	-0.3	0.7	-0.4	1	-1.6	1	-0.9	1	0.9	1	0	0.83	0.4	1	0.3	1	-2.8	0.96	0.1	0.98	0.1	0.85	-0.1	0.9	0.8	1	0.3	1	0.4
phosphate ABC transporter ATP-binding protein CDS	LGG_RS04345	0.28	0.2	0.95	-0.1	1	0.1	1	-0.2	1	-0.9	1	0.3	0.73	0.1	1	0.2	0.62	-0.6	1	0.3	0.31	0.2	0.29	0.3	1	0	1	-0.1	0.76	-0.4	1	-0.1
phosphate ABC transporter ATP-binding protein CDS	LGG_RS04350	0.11	0.3	1	0	0.48	0.2	1	-0.2	1	-0.1	1	0.1	0.0087	0.4	1	0.1	0.85	-0.2	0.49	-0.9	0.0042	0.4	0.0041	0.5	0.13	0.2	0.98	0.1	1	-0.1	0.81	-0.2
phosphate transport system regulatory protein PhoU CDS	LGG_RS04355	0.49	0.1	0.87	0.1	1	0	1	0.4	0.47	0.8	1	0.1	0.1	0.3	0.98	0.1	0.39	0.6	0.39	1.1	0.055	0.3	0.41	0.1	0.95	0	0.48	0.5	0.054	1	0.31	0.6
transposase CDS	LGG_RS04360	1	0	1	0	1	0	1	0	1	0	1	0	1	0	1	0	1	0	1	0	1	0	1	0	1	0	1	0	1	0	1	0
transposase CDS	LGG_RS04365	1	0	1	0	1	0	1	0	1	0	1	0	1	0	1	0	1	0	1	0	1	0	1	0	1	0	1	0	1	0	1	0
hypothetical protein CDS	LGG_RS04370	1.1e-05	-0.6	0.00023	0.6	0.95	-0.1	0.71	0.5	0.19	0.7	0.41	0.6	0.0091	-0.4	0.22	-0.5	1	0	1	0.2	0.5	-0.1	0.055	-0.3	3.9e-11	-0.9	0.98	0.1	0.085	0.6	0.94	0.1
hypothetical protein CDS	LGG_RS04375	0.006	-0.7	1.9e-05	1.1	0.28	0.4	0.89	-1000000	0.95	-0.6	1	-0.1	0.09	0.4	0.82	-0.4	0.037	1.4	0.77	1.2	0.14	0.3	0.41	0.2	0.12	-0.4	0.18	1	0.0063	1.7	0.063	1.3
membrane protein CDS	LGG_RS04380	0.00011	-1.1	0.019	0.7	0.73	-0.3	0.89	-1000000	0.18	-1000000	0.51	-1.8	0.47	-0.2	0.18	-1.4	1	-0.1	1	-0.3	0.97	0	0.082	-0.5	0.0016	-0.8	1	-0.1	0.83	0.3	1	0.1
HPr kinase/phosphorylase CDS	LGG_RS04385	0.06	-0.5	1	0	0.73	-0.3	1	-0.3	0.8	-0.8	1	0.3	0.21	-0.3	0.58	-0.9	0.66	-0.4	0.56	-3.5	0.091	-0.4	0.18	-0.4	0.0097	-0.6	0.68	-0.3	0.65	-0.3	0.52	-0.4
prolipoprotein diacylglyceryl transferase CDS	LGG_RS04390	0.28	-0.3	1	0.1	0.94	0.2	1	1.1	0.94	-0.8	0.61	-3	0.54	-0.2	0.74	-0.9	1	-0.2	1	-0.3	1	0	0.92	-0.1	0.34	-0.3	1	-0.1	1	0.1	1	0.1
glycerol-3-phosphate dehydrogenase CDS	LGG_RS04395	0.25	-0.3	0.95	-0.1	1	-0.1	0.76	-1000000	1	0.1	1	0.2	0.54	0.2	0.98	-0.2	0.96	0.2	1	0.4	1	0	0.91	0.1	0.47	-0.2	0.82	0.3	0.6	0.4	0.95	0.2
thioredoxin-disulfide reductase CDS	LGG_RS04400	0.11	-0.2	0.54	0.1	1	0	1	0.2	0.19	-1.3	0.14	-1.3	0.39	0.1	0.85	0.2	0.23	-0.5	0.92	-0.3	0.13	0.2	0.24	0.2	0.91	0	0.41	-0.3	0.78	-0.1	0.33	-0.4
phosphoglucomutase CDS	LGG_RS04405	0.48	-0.2	0.22	0.3	0.87	0.2	0.94	-0.9	0.69	-0.7	1	-0.2	0.069	0.4	0.13	0.7	0.92	0.2	0.39	0.7	0.16	0.3	0.21	0.3	0.8	0.1	1	0	0.77	0.2	0.88	0.2
hydrolase CDS	LGG_RS04410	0.098	0.7	0.38	0.6	1	0.4	1	1.2	1	-1000000	0.69	1.8	0.5	0.4	0.61	0.8	1	-0.7	1	-1000000	0.32	0.4	0.77	0.2	0.46	0.3	1	-0.6	1	0.2	1	-0.4
excinuclease ABC subunit B CDS	LGG_RS04415	0.63	0.2	1	-0.1	1	-0.2	1	0.4	1	0.2	1	0	0.9	0.1	1	-0.4	1	-0.1	1	-1.2	0.9	0.1	0.59	0.2	0.96	0.1	1	0.2	1	0.2	1	-0.1
ABC-ATPase UvrA CDS	LGG_RS04420	0.43	0.2	0.87	0.1	0.77	0.2	1	-0.1	1	-0.4	1	-0.3	0.27	0.3	1	0	1	0	1	0.1	0.19	0.3	0.28	0.3	0.13	0.4	0.99	0.2	0.86	0.4	1	0.1
membrane protein CDS	LGG_RS04425	0.88	-0.3	1	-0.1	1	0.1	1	-1000000	1	1.2	1	-1000000	0.023	-1.6	0.44	-1000000	1	1.4	1	-1000000	1	0	1	0	0.96	-0.1	0.87	1.6	0.54	2.1	0.84	1.7
RNase adaptor protein RapZ CDS	LGG_RS04430	0.018	-0.7	0.31	-0.5	0.71	-0.3	1	0.2	1	-0.6	1	0	0.023	-0.7	1	-0.2	0.6	-0.8	0.89	-2.2	0.067	-0.5	0.21	-0.4	0.032	-0.6	0.44	-0.8	0.61	-0.6	0.46	-0.8
hypothetical protein CDS	LGG_RS04435	0.36	-0.3	0.97	0.2	0.62	-0.5	1	-1000000	1	0.3	1	-0.3	0.71	-0.2	0.29	-1.7	1	-0.4	1	-0.3	0.46	-0.2	0.91	-0.1	0.27	-0.3	1	-0.1	1	0	1	-0.1
DNA-binding protein WhiA CDS	LGG_RS04440	0.98	-0.1	1	-0.1	0.83	0.2	1	-1000000	1	-0.6	1	0.2	1	-0.1	1	0	1	0	1	-0.4	0.38	0.2	0.57	0.2	0.41	0.2	1	-0.1	1	-0.2	1	-0.1
MarR family transcriptional regulator CDS	LGG_RS04445	0.13	0.4	1	0	0.96	0.2	1	-1.8	1	-0.1	1	-0.6	0.15	0.4	1	0.2	0.86	0.3	0.71	-1.3	0.063	0.4	0.31	0.3	0.034	0.5	0.94	-0.2	0.58	-0.5	0.84	-0.3
ATP-dependent Clp protease proteolytic subunit CDS	LGG_RS04450	0.00061	-0.3	0.74	-0.1	0.088	-0.3	1	-0.2	0.59	-0.5	0.99	-0.1	0.0014	-0.4	0.013	-0.8	0.28	-0.4	0.66	-0.6	0.00024	-0.3	0.073	-0.2	1.2e-07	-0.5	0.36	-0.3	0.36	-0.3	0.22	-0.4
SorC family transcriptional regulator CDS	LGG_RS04460	0.043	0.4	0.73	0.1	1	0	1	-0.7	1	0.2	1	-0.1	0.055	0.4	0.98	-0.1	1	-0.2	1	-0.4	0.00021	0.6	0.014	0.5	0.0038	0.5	1	0.1	0.72	-0.5	1	0
type I glyceraldehyde-3-phosphate dehydrogenase CDS	LGG_RS04465	2.4e-14	-0.3	0.45	0	0.43	0	0.025	-1	1	0	0.98	0	0.00022	0.1	0.21	-0.1	0.56	-0.1	0.42	-0.3	5.7e-32	0.3	1.5e-05	0.1	1.5e-12	0.2	0.078	0.2	0.0026	0.3	0.14	0.2
phosphoglycerate kinase CDS	LGG_RS04470	0.0043	-0.2	0.49	0.1	0.77	0	0.85	-0.5	0.36	-0.4	0.55	-0.3	0.091	-0.1	0.11	-0.3	0.039	-0.5	0.23	-0.7	1.3e-09	-0.4	6.1e-11	-0.5	1.9e-18	-0.5	0.0096	-0.6	0.15	-0.3	0.03	-0.5
tpiA CDS	LGG_RS04475	6e-06	-0.3	0.55	-0.1	0.72	-0.1	0.64	0.4	0.3	0.4	0.79	0.2	1e-18	-0.6	3.2e-06	-0.9	0.63	-0.2	0.27	-0.6	0	-0.5	6e-13	-0.5	0	-0.8	0.75	-0.1	0.88	0.1	0.59	-0.1
eno CDS	LGG_RS04480	4.2e-07	-0.2	0.098	0.1	0.045	0.1	0.26	-0.6	0.2	-0.3	0.48	-0.2	4.6e-05	0.2	0.95	0	0.87	0	0.42	-0.3	9e-08	-0.2	5.9e-09	-0.3	2.3e-19	-0.4	0.081	-0.2	0.14	0.2	0.44	-0.1
hypothetical protein CDS	LGG_RS04485	1	0	0.18	0.8	1	-0.3	1	-1000000	0.77	1	0.91	1.1	0.094	0.7	0.6	0.8	0.96	-0.7	1	-1000000	0.51	0.3	0.88	0.2	0.75	0.2	1	-0.4	0.94	-0.6	1	-0.3
ATP synthase F0 subunit A CDS	LGG_RS04490	0.95	-0.1	0.67	-0.3	0.99	0.2	1	0.4	1	-0.2	1	-0.1	0.77	0.2	1	0	1	-0.1	1	0.2	0.64	0.2	0.77	-0.1	0.88	0.1	0.98	0.4	1	0.5	0.91	0.6
hypothetical protein CDS	LGG_RS04495	0.46	0.3	1	-0.1	0.76	-0.5	1	-1	0.8	-1.6	1	-0.7	1	0	0.49	-1.7	0.024	-2.5	1	-1.2	0.47	0.3	0.97	0.1	0.81	0.2	0.18	-1.3	0.55	-0.7	0.43	-0.8
preprotein translocase subunit SecG CDS	LGG_RS04500	0.39	-0.1	0.42	0.2	0.45	0.2	0.29	-2.5	0.29	-0.8	0.24	0.6	0.24	-0.2	0.22	0.5	0.025	-0.8	0.27	-1	0.19	-0.2	0.01	-0.4	0.92	0	0.37	-0.3	0.099	-0.6	0.37	-0.3
esterase CDS	LGG_RS04505	0.0053	-0.4	0.15	-0.3	0.16	-0.4	0.51	-1.4	0.19	-1.3	1	0	2.8e-06	-0.9	0.93	-0.1	0.0018	-1.3	0.26	-1.4	4.6e-06	-0.7	0.067	-0.3	0.0035	-0.4	0.0059	-1.1	0.00038	-1.4	0.0086	-1
ribonuclease R CDS	LGG_RS04510	0.5	0.1	1	0	0.78	0.1	0.9	-1	1	-0.1	0.56	-0.6	0.39	0.1	1	0	0.28	-0.5	0.58	-0.9	0.47	0.1	0.31	0.1	0.32	0.1	0.68	-0.2	0.34	-0.4	0.51	-0.3
SsrA-binding protein CDS	LGG_RS04515	0.0089	-0.2	0.81	-0.1	0.52	0.1	1	-0.1	0.32	0.4	0.8	-0.1	0.87	0	0.35	0.2	0.098	-0.4	0.48	-0.4	0.019	-0.2	0.77	0	0.24	0.1	0.56	-0.1	0.00067	-0.7	0.63	-0.1
alpha-glycosidase CDS	LGG_RS04520	0.82	0.6	1	0.8	1	0.9	1	-1000000	1	1.2	1	1.9	0.77	0.9	1	-1	1	1.4	1	1.6	1	0.3	1	0.4	1	0	1	0.6	1	0.9	1	1
maltose phosphorylase CDS	LGG_RS04525	0.88	0.7	1	0.2	1	0.8	1	-1000000	1	1.2	1	0.3	1	0.4	1	0.1	1	-0.7	1	-1.5	1	0	1	0.2	1	-0.1	1	-1.2	1	-0.9	1	-1
beta-phosphoglucomutase CDS	LGG_RS04530	0.88	0.7	1	-0.1	1	0.3	1	0	1	0	1	1000000	1	0.2	0.53	2.5	1	0	1	0	1	0.3	1	0.3	1	-0.3	1	1000000	1	1000000	1	1000000
hypothetical protein CDS	LGG_RS04535	0.52	0.2	0.12	0.5	1	-0.1	1	-0.1	0.95	0.2	0.78	0.2	0.14	0.4	0.64	-0.7	0.74	0.1	0.42	0.5	0.057	0.4	0.38	0.2	0.092	0.4	0.11	0.4	0.51	0.2	0.98	0.1
transcriptional regulator CDS	LGG_RS04540	0.51	-0.3	0.24	0.6	0.28	-1.2	0.17	-1000000	1	0	0.69	0.4	0.19	0.5	1	-0.1	0.92	0.1	1	0	0.22	0.4	0.88	0.1	0.55	0.2	0.97	0.1	1	0	0.61	0.2
MBL fold hydrolase CDS	LGG_RS04545	0.34	0.2	0.25	-0.5	0.66	0.3	0.95	-1000000	0.96	0.6	1	-0.4	0.05	0.5	0.56	0.5	0.9	-0.3	0.86	-1.8	0.021	0.5	0.05	0.5	0.0035	0.6	1	-0.2	1	0.1	1	-0.1
hypothetical protein CDS	LGG_RS04550	1	0	1	0	1	0	1	0	1	0	1	0	1	0	1	1000000	1	0	1	0	1	0	1	0	1	0	1	0	1	0	1	0
ABC transporter substrate-binding protein CDS	LGG_RS04555	0.47	-0.1	0.18	-0.2	0.3	-0.2	0.97	-0.2	0.6	-0.4	1	0.1	3e-05	0.4	0.011	0.5	0.38	0.2	1	0	9.9e-06	0.3	9.4e-05	0.3	0.0066	0.2	0.54	0.2	0.014	0.6	0.41	0.2
sugar ABC transporter permease CDS	LGG_RS04560	0.24	-0.2	0.39	-0.2	1	0	1	0.2	1	0.1	0.7	-0.5	0.085	0.3	0.81	0.2	0.42	0.4	0.99	0.3	0.00035	0.5	0.03	0.4	0.038	0.3	0.59	0.3	0.087	0.7	0.42	0.4
ABC transporter permease CDS	LGG_RS04565	0.089	-0.3	0.45	-0.2	0.64	-0.2	1	0	1	0.7	0.72	0.9	0.31	0.2	0.4	0.5	0.039	1.3	1	0.2	0.056	0.3	0.98	0	0.91	0.1	0.11	1	0.0088	1.5	0.075	1.1
ABC transporter ATP-binding protein CDS	LGG_RS04570	0.14	-0.2	0.86	-0.1	0.75	0.1	1	-0.5	1	0	0.93	0.2	8.2e-05	0.5	0.074	0.5	0.66	0.2	0.76	-0.5	0.036	0.2	0.65	0.1	0.2	0.2	0.68	-0.2	0.59	0.2	0.98	-0.1
GNAT family acetyltransferase CDS	LGG_RS04575	0.67	-0.5	0.52	-1.4	1	0.1	1	2.8	1	-1000000	0.38	3.2	0.45	-0.9	0.96	-1000000	1	0	1	-1000000	0.72	-0.4	1	-0.1	0.7	-0.4	0.95	1.2	0.98	1.2	0.99	1
hypothetical protein CDS	LGG_RS04580	0.68	-0.2	1	0	0.99	-0.1	1	1.5	1	-0.6	0.83	1.1	0.28	-0.4	1	0.1	0.87	-0.7	1	0.8	1	0.1	1	0	0.81	-0.1	1	-0.2	0.97	-0.4	1	0.1
haloacid dehalogenase CDS	LGG_RS04585	0.59	0.1	0.88	-0.1	0.15	-0.6	1	0	1	0.4	1	0.5	0.0026	-0.7	1	-0.1	0.8	-0.5	0.94	-2.6	0.046	-0.4	0.019	-0.5	1	0	0.8	-0.5	0.42	-0.9	0.81	-0.5
uracil-DNA glycosylase CDS	LGG_RS04590	0.27	-0.3	0.24	-0.5	0.41	-0.6	1	-1000000	0.86	1.5	0.98	1.5	0.96	-0.1	0.21	0.8	0.88	0.8	0.57	1.5	0.99	0	0.21	0.3	0.43	-0.2	0.78	0.9	0.74	0.9	0.52	1.1
eutD CDS	LGG_RS04595	0.01	-0.6	0.71	0.1	0.55	-0.3	1	-0.9	0.97	0.6	1	0	0.17	-0.3	0.37	-0.8	0.75	-0.4	0.89	-1.5	1	0	0.56	-0.1	0.014	-0.5	0.79	-0.4	1	0.1	1	-0.1
tRNA threonylcarbamoyladenosine biosynthesis protein TsaE CDS	LGG_RS04600	0.011	-0.5	0.28	0.3	0.33	-0.4	1	0.7	1	-0.5	1	-0.2	0.16	-0.3	0.092	-1.4	1	-0.1	1	0	0.11	0.3	0.93	0	0.12	-0.3	0.97	-0.3	1	0.1	1	0
sodium ABC transporter ATP-binding protein CDS	LGG_RS04605	0.43	-0.2	0.36	-0.4	0.11	-1	1	-0.6	1	-0.8	1	-0.6	0.0098	-0.8	0.71	-0.7	0.97	-0.4	0.8	-1000000	0.037	-0.5	0.67	-0.2	0.017	-0.6	0.72	-0.7	0.9	-0.4	0.82	-0.5
ABC transporter permease CDS	LGG_RS04610	0.079	-0.5	0.38	0.3	0.86	-0.2	1	-1000000	0.92	0.9	1	0.4	0.16	-0.4	1	-0.1	1	0.2	1	0.7	0.78	-0.1	0.13	-0.4	0.3	-0.2	1	0.2	1	0.2	0.9	0.4
exonuclease CDS	LGG_RS04615	0.21	-0.5	0.59	-0.4	1	-0.1	1	-1000000	1	-1000000	1	0.8	0.23	-0.6	0.52	-4.6	1	1	1	-1000000	0.49	-0.3	0.077	-0.8	0.21	-0.5	0.98	0.9	0.69	1.2	0.78	1.1
exodeoxyribonuclease III CDS	LGG_RS04620	0.81	0.1	1	-0.1	0.091	0.9	0.92	1.5	1	0	1	0.5	1	0	0.92	-0.6	0.52	0.9	1	-0.5	0.54	0.2	0.7	0.2	0.92	0.1	0.96	0.4	0.99	0.4	0.99	0.4
hypothetical protein CDS	LGG_RS04625	1	0	1	0	1	0	1	0	1	1000000	1	1000000	1	0	1	0	1	0	1	0	1	0	1	0	1	0	1	0	1	0	1	0
murB CDS	LGG_RS04630	9.9e-10	0.7	0.65	0.1	0.0041	0.6	1	-0.5	0.36	0.6	0.49	0.5	0.27	0.1	0.89	0.1	0.049	0.7	0.34	0.7	0.18	0.2	0.11	0.2	8e-12	0.8	0.022	0.8	0.45	0.3	0.13	0.6
sodium:proton antiporter CDS	LGG_RS04635	0.082	0.5	1	0	1	-0.1	1	0.7	1	1	1	0.1	0.054	0.6	1	0.1	0.51	1.2	1	0.9	0.32	0.3	0.79	0.1	0.034	0.6	0.54	1.1	0.87	0.8	0.81	0.9
Cro/Cl family transcriptional regulator CDS	LGG_RS04640	0.23	-0.4	1	-0.1	0.14	-1.4	1	-1000000	0.88	-1000000	1	-0.3	0.018	-0.9	0.61	-1	0.84	-0.8	0.65	2	0.1	-0.5	0.24	-0.4	0.13	-0.5	1	-0.3	0.95	-0.5	1	-0.4
spermidine/putrescine ABC transporter ATP-binding protein CDS	LGG_RS04645	0.85	-0.1	0.68	-0.4	0.32	-1.2	1	-1000000	1	-1.4	1	-0.5	0.9	-0.1	0.98	-0.4	1	-1	1	0.7	0.97	-0.1	0.73	-0.2	0.76	-0.1	1	-0.1	1	0	1	-0.2
spermidine/putrescine ABC transporter permease CDS	LGG_RS04650	0.67	-0.3	0.76	-0.4	1	-0.2	1	1.1	1	0.5	1	-1000000	0.9	-0.2	0.73	0.6	1	0.2	1	0.9	1	0	0.98	0.1	0.78	-0.2	0.97	0.5	1	0.7	0.98	0.5
spermidine/purescine ABC transporter permease CDS	LGG_RS04655	0.97	0.1	1	0.2	0.91	0.4	1	-1.1	0.98	-0.9	0.83	-1.8	0.44	0.4	0.53	0.8	0.9	-0.4	1	-1	0.31	0.4	1	0.1	0.84	0.2	1	-0.2	0.94	-0.3	0.93	-0.3
spermidine/putrescine ABC transporter substrate-binding protein CDS	LGG_RS04660	1	-0.1	0.71	-0.3	1	0.1	1	-2.1	1	-0.4	0.98	-0.8	0.83	0.1	1	-0.1	0.97	-0.3	1	-0.7	0.35	0.3	1	0.1	1	0	1	0.2	1	0.1	1	0
hypothetical protein CDS	LGG_RS04665	0.62	-0.4	0.35	-1.1	0.44	-2.5	1	0	1	0	1	0	0.69	0.4	0.71	0.8	1	0	1	0	0.99	0.1	1	-0.1	1	0	1	0	1	0	1	0
hypothetical protein CDS	LGG_RS04670	0.43	-0.5	1	0.2	0.56	-1.2	1	0	1	0	1	0	0.97	-0.2	0.85	-2.9	1	0	1	0	0.37	-0.5	0.63	-0.4	0.11	-0.8	1	0	1	0	1	0
hypothetical protein CDS	LGG_RS04675	2e-08	1.9	0.056	1	0.087	1.2	0.0018	1000000	1	0	0.0099	1000000	0.00045	1.4	0.36	-1000000	6.3e-07	1000000	0.0032	1000000	1.2e-05	1.5	0.0097	1.1	9.8e-10	2	6.1e-05	1000000	0.0078	1000000	0.0012	1000000
haloacid dehalogenase CDS	LGG_RS04680	0.94	-0.2	1	-0.3	1	0	1	-1.3	1	0.1	1	0.6	0.91	0.2	1	0	1	0.4	1	0.1	0.43	0.3	1	0.1	1	0	0.99	0.4	0.56	1	1	0.4
TetR family transcriptional regulator CDS	LGG_RS04685	0.97	1.3	0.63	2.4	1	-1000000	1	0	1	1000000	1	1000000	1	1	1	2.2	0.93	1000000	1	0	1	1.1	1	0.8	1	1	1	1000000	1	1000000	1	1000000
ABC transporter permease CDS	LGG_RS04690	0.91	-0.7	1	-0.4	1	-0.7	1	1000000	1	0	1	1000000	1	-0.4	1	0.9	1	1000000	1	0	0.89	-0.6	1	0.1	0.6	-1.1	1	1000000	1	1000000	1	1000000
ABC transporter ATP-binding protein CDS	LGG_RS04695	1	0.3	1	0.4	1	-0.4	1	0	1	1000000	1	0	1	0.3	1	1.8	1	1000000	1	1000000	0.98	-0.8	1	-1.3	1	-1.1	1	1000000	0.99	1000000	1	1000000
membrane protein CDS	LGG_RS04700	0.032	-0.4	0.86	-0.1	0.73	-0.2	0.99	-2.6	1	0	0.98	-0.7	0.0031	-0.7	0.099	-1.4	0.64	-0.5	1	-0.6	0.019	-0.4	0.021	-0.5	0.15	-0.3	0.38	-0.6	0.43	-0.6	0.31	-0.7
hypothetical protein CDS	LGG_RS04705	0.096	-0.2	0.2	0.2	0.7	0.1	1	0.5	0.91	-0.3	1	0	0.75	0.1	0.38	0.3	1	0	1	0	0.38	-0.1	0.32	-0.1	0.096	-0.2	0.75	-0.2	0.41	-0.3	0.84	-0.1
phosphoglucosamine mutase CDS	LGG_RS04710	0.35	-0.1	0.26	0.2	0.51	0.2	1	-0.2	1	0.2	0.72	0.3	0.11	0.2	0.38	0.3	0.23	0.4	0.5	0.5	0.41	0.1	0.85	0	0.52	0.1	0.36	0.4	0.17	0.5	0.23	0.4
glutamine--fructose-6-phosphate aminotransferase CDS	LGG_RS04715	0.03	-0.3	0.74	-0.1	0.67	-0.2	1	-0.5	0.62	-0.5	0.29	-0.7	0.02	-0.3	0.1	-0.7	0.083	-0.6	0.66	-0.6	0.24	-0.1	0.017	-0.3	0.74	0	0.91	-0.1	0.82	0.1	0.84	0.1
oligoendopeptidase CDS	LGG_RS04720	0.056	-0.3	0.36	-0.2	0.17	-0.4	1	-1.2	0.89	-0.8	1	0	0.6	0.1	0.99	-0.1	0.56	0.4	1	0.3	0.13	-0.2	0.59	-0.1	0.014	-0.3	1	0	0.36	0.5	1	0
membrane protein CDS	LGG_RS04725	1	-0.1	0.82	-0.6	1	-0.6	1	-1000000	1	1.2	1	-1000000	0.24	-1.1	1	-0.8	1	0.3	0.9	1.6	0.34	-0.6	0.6	-0.5	0.78	-0.3	1	0.1	1	0.8	1	0.8
transcriptional regulator CDS	LGG_RS04730	5.1e-05	-0.3	0.0085	-0.3	0.61	-0.1	0.71	-0.6	0.062	-0.9	0.51	-0.3	1.6e-07	-0.5	0.04	-0.5	0.23	-0.3	0.4	-0.5	1.6e-13	-0.6	1.6e-09	-0.6	4.6e-18	-0.7	0.038	-0.5	0.035	-0.5	0.0051	-0.6
type II secretory pathway protein CDS	LGG_RS04735	0.81	1000000	1	0	1	1000000	1	0	1	1000000	1	1000000	1	1000000	1	1000000	1	1000000	1	0	1	1000000	1	1000000	1	1000000	1	1000000	1	1000000	1	1000000
type II secretion system protein F CDS	LGG_RS04740	1	1.3	0.26	2.9	0.79	3.1	1	0	0.51	1000000	1	1000000	1	-0.1	1	-1000000	1	1000000	1	1000000	1	0	1	-1.1	1	-0.4	1	1000000	1	1000000	1	1000000
competence protein ComGC CDS	LGG_RS04745	1	1	1	-1000000	1	-1000000	1	0	1	0	1	0	1	1.4	1	-1000000	1	1000000	1	0	1	-0.6	0.92	2.3	0.95	2.2	1	1000000	1	1000000	1	1000000
competence protein ComGC CDS	LGG_RS04750	1	-0.3	0.6	-1000000	0.9	-1000000	1	0	1	0	1	0	0.66	-1.6	1	-1000000	1	0	1	0	0.33	-1.8	0.65	-1.4	0.7	-0.8	1	1000000	1	1000000	1	1000000
hypothetical protein CDS	LGG_RS04755	1	-1.4	1	0.1	1	0.2	1	-1000000	1	-1000000	1	-1000000	1	-2.2	1	-1000000	1	-1000000	1	-1000000	1	-0.1	0.92	-2.6	0.9	-1.5	1	-1.1	1	-2.9	1	-3.3
hypothetical protein CDS	LGG_RS04760	0.8	-1	1	-0.1	1	-1.2	1	-1000000	1	-1000000	1	-1000000	0.84	-1.2	1	-1000000	1	-1000000	1	-1000000	0.68	-1	0.71	-1.3	0.58	-1.1	1	-1.8	1	-1.3	1	-1.5
hypothetical protein CDS	LGG_RS04765	1	1000000	0.72	1000000	1	0	1	0	1	0	1	0	1	0	1	0	1	1000000	1	0	0.75	1000000	1	1000000	1	1000000	1	1000000	1	1000000	1	1000000
lactate dehydrogenase CDS	LGG_RS04770	0.14	-0.6	0.69	-0.3	0.34	-1	1	-0.2	1	-0.5	1	-0.1	0.094	-0.7	1	0.4	1	-0.6	1	-1000000	0.2	-0.5	0.41	-0.3	0.14	-0.5	1	0	1	0.1	1	0.2
hypothetical protein CDS	LGG_RS04775	0.027	-1.3	0.031	-2.2	0.91	-0.5	1	0.5	1	-0.6	1	-0.4	0.44	-0.6	1	-1.3	1	-0.1	0.84	-1000000	0.59	-0.3	0.049	-1.2	0.11	-0.8	0.77	-0.7	1	-0.4	0.95	-0.5
alanine glycine permease CDS	LGG_RS04780	0.27	0.5	0.62	0.5	1	-0.3	1	-0.3	1	0	0.86	-3	0.53	0.4	1	0.2	1	-0.1	1	-0.6	0.81	0.2	0.73	0.3	1	0.1	0.99	-0.4	1	0	0.81	-0.6
1-acyl-sn-glycerol-3-phosphate acyltransferase CDS	LGG_RS04785	0.58	0.2	0.58	-0.4	1	-0.3	1	-1000000	1	0	1	-2.1	1	0	1	-0.1	1	0.4	1	0.5	1	0	1	0	0.55	0.2	0.95	0.4	0.98	0.4	1	0
glycosyl transferase CDS	LGG_RS04790	0.38	0.4	0.76	-0.4	0.89	-0.4	0.38	4.3	1	-1000000	1	2.3	1	-0.1	1	-0.2	0.87	2	1	1.6	0.37	0.4	0.95	0.1	0.59	0.3	1	1.9	0.8	2.3	0.98	1.9
glycosyl transferase CDS	LGG_RS04795	0.61	0.3	1	-0.2	1	0.3	1	-1000000	1	-1000000	1	-0.4	1	0.1	1	-0.6	1	0.8	1	1	0.84	0.2	1	-0.1	0.46	0.3	0.99	0.5	1	0.5	1	0.3
1-acyl-sn-glycerol-3-phosphate acyltransferase CDS	LGG_RS04800	0.044	0.6	0.95	-0.1	1	-0.1	1	0.7	1	-1.6	1	0.8	0.31	0.4	1	-0.1	0.68	1	0.57	1.5	0.14	-0.5	0.11	-0.6	0.72	0.2	1	-0.1	1	0	1	-0.1
alpha-galactosidase CDS	LGG_RS04805	1	1.1	1	0.6	1	1	1	0	1	0	1	0	1	1	1	1.7	1	1000000	1	0	1	0.2	1	1.2	1	1.1	1	1000000	1	1000000	1	1000000
membrane protein CDS	LGG_RS04810	0.16	-0.3	0.8	-0.1	0.15	-0.5	0.88	-1000000	0.16	1.6	0.73	1.1	0.28	-0.2	0.9	-0.3	0.47	0.8	1	0.6	0.71	0.1	0.78	0.1	0.84	0	0.13	1.1	0.33	0.9	0.067	1.3
DNA-binding response regulator CDS	LGG_RS04815	1	0	0.31	-0.2	0.03	-0.6	0.93	-0.7	0.64	-0.5	0.75	-0.3	0.23	-0.2	1	0	0.087	-0.6	0.63	-0.6	0.2	0.2	0.3	0.1	0.49	0.1	1	0	1	0.1	0.94	-0.1
two-component sensor histidine kinase CDS	LGG_RS04820	0.16	0.2	0.47	0.2	0.75	0.2	1	0.5	1	0	1	-0.1	0.067	0.3	0.47	0.4	1	0.1	1	0.2	0.028	0.4	0.023	0.4	0.012	0.4	0.99	-0.1	1	0	1	0
acetyltransferase CDS	LGG_RS04825	0.044	0.3	0.77	0.1	1	0	0.31	-1000000	1	-0.1	0.31	-1.5	0.14	0.2	0.42	0.4	0.96	-0.2	1	-0.4	0.016	0.3	0.1	0.3	0.0027	0.4	0.63	-0.3	0.47	-0.4	0.58	-0.3
hypothetical protein CDS	LGG_RS04830	0.03	1	0.49	0.7	0.37	1	0.55	2.5	1	0.9	1	-0.1	0.25	0.7	0.045	1.9	1	0	1	-1000000	0.31	0.5	0.33	0.5	0.15	0.7	1	-0.1	1	-0.5	1	0.1
hypothetical protein CDS	LGG_RS04835	0.0071	-0.5	0.075	-0.5	0.3	-0.4	0.97	-1.9	0.99	0.1	1	-0.5	1.7e-05	-1	0.38	-0.6	0.99	-0.2	0.96	-0.6	5.4e-06	-0.8	3.1e-05	-0.9	4.2e-05	-0.7	1	0	0.55	-0.4	0.83	0.2
hypothetical protein CDS	LGG_RS04840	0.89	0.1	1	-0.2	0.56	-0.7	1	-2.7	0.99	-1.5	0.95	-1.6	0.33	-0.5	1	0.1	1	-0.3	0.98	0.5	0.97	0.1	0.97	0.1	0.83	0.1	1	-0.2	0.9	-0.4	0.82	-0.5
acetyl-CoA carboxylase CDS	LGG_RS04845	1	0.1	1	0.2	1	-0.6	1	-1000000	1	-1000000	1	-1.1	1	-0.1	1	0.7	1	-2.4	1	-1000000	0.41	-0.9	1	-0.2	0.57	-0.7	1	-0.4	1	-1	1	-0.6
type VI secretion protein ImpB CDS	LGG_RS04850	1	0	1	0.3	0.96	1.1	1	-1000000	1	-1000000	1	0.3	1	-0.6	1	-1000000	1	-0.6	1	-0.2	1	-0.1	1	-0.7	1	0.1	1	-1.5	1	-1.9	1	-1.6
hypothetical protein CDS	LGG_RS04855	0.27	-0.3	0.21	0.4	0.04	0.7	0.27	1.9	0.023	2.2	1	0.5	0.68	-0.1	0.96	-0.2	0.026	1.6	0.87	1.1	0.96	0	0.9	0.1	1	0	0.17	1.1	0.26	1	0.11	1.2
membrane protein CDS	LGG_RS04860	0.58	0.1	0.48	0.2	0.67	0.2	0.98	-0.4	1	-0.1	0.85	-0.4	0.17	0.3	0.76	0.3	0.25	0.5	1	0.2	0.21	0.2	0.21	0.3	0.2	0.2	1	0	0.2	-0.5	0.52	-0.3
lysophospholipase CDS	LGG_RS04865	0.51	-0.2	0.76	0.2	0.33	0.5	1	-1	0.89	-0.7	1	-0.1	0.31	-0.4	0.42	-1.1	0.34	0.7	0.93	-0.7	0.46	-0.2	0.12	-0.5	0.89	-0.1	0.54	-0.5	0.28	-0.7	0.47	-0.5
membrane protein CDS	LGG_RS04870	0.016	-0.9	0.039	-1.3	0.66	-0.5	1	-1000000	1	-0.7	1	-1.2	0.072	-0.8	0.31	-2.3	1	-0.1	0.83	-1000000	0.025	-0.7	0.061	-0.7	0.0038	-1	0.99	-0.3	0.55	-0.9	1	-0.2
ATP-dependent DNA helicase PcrA CDS	LGG_RS04875	0.91	-0.1	1	-0.1	1	-0.2	1	0.5	1	0.6	1	-0.1	0.84	-0.2	1	0	0.84	0.6	1	0.6	0.54	-0.3	0.95	0.1	0.66	-0.2	0.86	0.6	0.9	0.6	0.93	0.5
DNA ligase (NAD(+)) LigA CDS	LGG_RS04880	0.82	0.1	0.72	0.2	1	-0.2	1	-0.7	1	0.1	1	0.3	0.55	0.2	1	-0.1	0.72	0.6	1	0.4	0.4	0.3	0.58	0.2	0.4	0.3	0.95	0.5	0.47	0.9	0.69	0.7
CamS family sex pheromone protein CDS	LGG_RS04885	0.012	0.5	0.94	0	1	0	1	0	1	0	0.62	-1	0.062	0.4	0.62	0.4	0.4	0.5	0.93	-0.5	0.24	0.2	0.0056	0.5	0.03	0.4	0.83	0.3	0.49	0.5	1	0
asparaginyl/glutamyl-tRNA amidotransferase subunit C CDS	LGG_RS04890	0.0045	0.4	1	0	0.14	-0.4	0.97	0.5	0.4	-0.6	0.28	-0.7	0.57	0.1	0.83	0.2	0.49	-0.2	0.1	-1.4	0.66	0.1	0.1	0.2	0.16	0.2	0.66	-0.2	0.72	0.2	0.62	-0.2
gatA CDS	LGG_RS04895	0.16	0.2	0.77	0.1	0.94	-0.1	1	-0.5	1	-0.2	0.52	-0.8	1	0	0.68	0.3	1	0.1	0.95	-0.5	0.48	0.1	0.57	0.1	0.79	0.1	1	-0.1	0.73	0.3	0.78	-0.2
aspartyl/glutamyl-tRNA amidotransferase subunit B CDS	LGG_RS04900	0.52	0.1	0.61	-0.2	1	0	0.94	-0.9	0.98	-0.3	0.58	-0.7	0.68	0.1	1	-0.1	0.59	0.3	1	0.4	0.15	0.2	0.84	0	0.64	0.1	0.98	0.1	0.31	0.5	0.99	0.1
lipid kinase CDS	LGG_RS04905	0.43	0.2	1	0.1	0.5	0.4	1	-0.4	1	0.4	1	0	0.56	0.2	1	0.2	0.62	0.5	1	-0.5	1	0	1	0	1	0	0.98	0.2	0.98	0.3	1	0.1
23S rRNA (uracil-5-)-methyltransferase RumA CDS	LGG_RS04910	0.54	0.2	0.91	0.1	0.94	0.1	1	-0.6	0.64	1.3	1	0.6	0.45	0.2	1	0	0.27	1.2	1	0.7	0.84	0.1	0.73	0.1	0.68	0.1	0.48	1	0.4	1	0.38	1
hypothetical protein CDS	LGG_RS04915	1	0	1	0	1	0	1	0	1	0	1	0	1	0	1	0	1	0	1	0	1	0	1	0	1	0	1	0	1	0	1	0
transposase CDS	LGG_RS04920	0.32	-0.4	0.57	-0.4	0.97	-0.2	1	0	1	1000000	1	0	0.065	-0.8	1	-0.3	1	0	1	0	0.19	-0.4	0.19	-0.5	0.051	-0.6	1	0	1	0	1	0
DNA methylase CDS	LGG_RS04925	1	0	1	-0.3	1	0.8	1	0	1	1000000	1	0	1	-0.4	1	-1000000	1	0	1	0	1	0	1	0.1	1	-0.1	1	0	1	0	1	0
type III restriction endonuclease StyLTI CDS	LGG_RS04930	1	-1000000	1	-1000000	1	-1000000	1	0	1	0	1	0	1	-1000000	1	3	1	0	1	0	1	-1000000	1	-1000000	1	-1000000	1	0	1	0	1	0
transposase CDS	LGG_RS04935	0.029	0.5	0.7	0.2	0.092	0.7	1	-1000000	1	2.8	1	1.7	0.023	0.5	0.63	0.5	1	-1000000	1	-1000000	0.23	0.3	0.38	0.2	0.017	0.5	1	-1000000	1	-1000000	1	-1000000
MFS transporter permease CDS	LGG_RS04940	0.74	0.5	1	0	1	-0.2	1	-1	0.62	2.1	1	-1000000	0.92	0.3	1	-0.4	1	0.3	1	-0.2	0.95	0.3	0.65	0.6	0.69	0.5	0.85	1.1	1	0.6	0.93	0.8
haloacid dehalogenase CDS	LGG_RS04945	1	0.1	1	-0.6	1	-1	0.55	3.1	1	0.4	0.68	2.4	0.72	0.6	1	-0.5	0.94	0.8	0.91	1.9	0.97	0.3	1	0.3	0.87	0.4	0.99	0.9	0.97	0.8	0.89	1.2
hypothetical protein CDS	LGG_RS04950	0.45	-1	0.59	-1.6	0.99	-2.2	1	-1000000	1	-1000000	1	1.1	0.62	-1.3	1	-1000000	0.92	-1.6	1	-1000000	0.39	-1	0.94	-0.6	0.27	-1.3	0.88	-1.7	0.88	-1.6	0.95	-1.5
endopeptidase CDS	LGG_RS04955	0.16	-0.7	0.74	-0.4	0.43	-1.6	1	0.4	1	0.4	1	0.8	0.34	-0.6	0.86	-1.4	1	1	1	-0.8	0.71	-0.2	0.53	-0.4	0.31	-0.5	1	0.5	0.97	0.9	1	0.7
acetyltransferase CDS	LGG_RS04960	0.019	-0.6	0.85	-0.1	0.35	-0.5	1	-1000000	1	0.4	0.57	-1000000	0.15	-0.4	0.74	-0.5	1	0.2	1	-0.2	0.31	-0.2	0.0099	-0.7	0.053	-0.5	1	-0.1	1	0.2	1	0.1
hypothetical protein CDS	LGG_RS04965	0.13	-0.6	0.7	0.3	1	0.2	1	-1000000	1	-0.3	0.63	1.7	1	0.1	0.96	-0.8	1	0.1	1	-1000000	0.75	-0.2	0.41	-0.4	0.11	-0.6	1	0.3	1	0.7	1	0.1
hypothetical protein CDS	LGG_RS04970	0.13	-0.4	0.54	0.2	0.78	-0.3	1	-1000000	1	-1.1	1	-0.5	1	0	0.33	0.8	1	-0.3	1	-0.4	1	0	0.96	-0.1	0.4	-0.2	1	0.3	1	0.4	1	0.3
hypothetical protein CDS	LGG_RS04975	0.56	0.1	0.31	0.1	0.94	0	0.037	-1000000	1	0	0.12	0.7	0.0075	0.3	0.0046	0.7	0.1	-0.5	0.25	-0.9	0.88	0	0.0052	0.3	0.91	0	0.39	0.3	0.099	-0.5	0.87	-0.1
lysozyme M1 (1,4-beta-N-acetylmuramidase) CDS	LGG_RS04980	0.59	0.4	0.91	0.3	1	-0.3	1	-1000000	1	-0.4	1	-0.1	0.96	0.2	0.77	-1000000	1	-0.1	1	0.4	1	0	0.98	0.2	1	0.1	1	0.1	1	0.3	1	0.2
hypothetical protein CDS	LGG_RS04985	2e-06	-0.4	4.1e-08	-0.6	1.5e-06	-0.7	0.98	0.2	0.54	0.3	0.29	0.4	2.1e-14	-0.7	0.1	-0.3	0.0098	-0.6	0.15	-0.8	0	-1.4	0	-1.1	0	-1.2	0.087	-0.4	0.66	-0.1	0.27	-0.3
hypothetical protein CDS	LGG_RS04990	0.37	0.5	1	0.2	0.013	1.5	1	-0.3	1	-0.2	0.36	1.4	0.95	-0.2	0.93	-1.2	1	0.4	1	-0.5	0.1	-0.7	0.89	0.2	0.53	-0.3	0.92	-0.5	0.64	-0.8	1	-0.2
alanine-phosphoribitol ligase CDS	LGG_RS04995	0.12	-0.4	0.72	0.2	1	0.1	1	-0.9	0.94	0.3	1	0.2	0.31	-0.3	0.95	-0.5	0.62	0.4	0.59	0.8	0.76	-0.1	0.35	-0.3	0.2	-0.3	0.98	0.2	1	0	1	0.2
helicase CDS	LGG_RS05000	1	0	0.62	0.2	0.97	-0.1	0.95	-2	1	-0.1	1	0	0.078	0.4	0.16	0.6	1	0.2	1	0.5	0.14	0.3	0.083	0.3	0.34	0.2	1	0	0.49	-0.5	1	-0.1
PTS cellobiose transporter subunit IIA CDS	LGG_RS05005	0.48	0.1	0.00033	0.6	0.41	0.2	0.18	-2.2	0.7	-0.4	0.34	-0.7	7.1e-06	0.7	0.067	0.6	0.79	0.1	0.38	-0.8	0.0058	0.4	0.032	0.3	0.013	0.3	0.26	-0.4	0.011	-0.8	0.25	-0.4
hypothetical protein CDS	LGG_RS05010	0.24	0.3	0.16	0.4	0.06	0.7	0.81	2.6	0.73	1.2	0.49	1.9	0.0013	0.8	0.026	1.2	0.022	2.2	0.65	1.9	0.0062	0.6	0.0048	0.7	0.0047	0.6	0.022	2.2	0.13	1.8	0.079	1.9
hypothetical protein CDS	LGG_RS05020	0.78	-0.3	0.36	-1.4	1	0.1	1	-1000000	1	-0.2	0.86	-1000000	0.95	-0.2	1	1	0.69	-1.1	0.96	-1000000	1	0.2	1	0.2	1	0.1	0.84	-0.6	0.68	-0.9	0.79	-0.7
ATP-dependent DNA helicase RecQ CDS	LGG_RS05025	0.61	-0.5	0.35	-1.2	0.97	-0.7	1	-1	1	-2.6	1	-0.7	0.71	-0.5	0.95	-2.6	1	-0.2	1	-0.4	0.65	-0.3	0.3	-0.7	0.52	-0.4	1	-0.2	1	0.1	1	-0.2
peptidase CDS	LGG_RS05030	0.35	-0.5	1	-0.2	0.92	-0.6	1	-2.2	0.82	-2.8	1	-0.6	0.65	-0.3	1	-0.7	1	0.1	1	-0.6	0.51	-0.3	0.63	-0.3	0.42	-0.4	1	-0.2	1	0	0.89	-0.4
TetR family transcriptional regulator CDS	LGG_RS05035	5.1e-12	-0.7	0.34	-0.1	0.7	-0.1	0.84	-0.6	0.13	-0.9	1	-0.1	1e-08	-0.6	0.0033	-0.9	0.15	-0.4	0.11	-1.1	0.0033	-0.3	0.053	-0.2	3.9e-08	-0.5	0.6	-0.1	0.046	-0.5	0.35	-0.2
hypothetical protein CDS	LGG_RS05040	1	-0.1	0.85	-0.6	1	-0.2	1	0.5	1	-2.7	1	1.1	0.71	-0.5	1	-1.6	1	-0.2	1	-0.7	0.86	-0.2	0.97	-0.2	0.67	-0.3	1	-0.4	1	-0.4	1	-0.6
hypothetical protein CDS	LGG_RS05045	0.14	-0.4	0.65	-0.2	1	-0.1	1	-2.4	1	-0.4	1	-2.1	0.94	-0.1	0.52	-0.9	1	-0.5	1	-1	0.49	-0.2	0.12	-0.4	0.31	-0.3	0.61	-0.9	0.56	-1	0.39	-1.3
flavodoxin CDS	LGG_RS05050	0.055	0.9	1	-0.1	0.42	1	1	-1000000	1	-0.4	1	0.1	0.99	0.2	1	0.6	0.95	-0.7	1	-1.1	0.29	0.6	0.57	0.4	0.92	0.2	1	0	0.85	0.4	1	-0.3
type I methionyl aminopeptidase CDS	LGG_RS05055	1	0	0.57	-0.3	0.75	-0.3	1	-0.9	0.92	0.5	0.87	-1.2	0.17	-0.5	0.83	-0.7	1	0	1	0.4	0.57	-0.2	0.74	0.1	0.14	-0.4	0.97	0.2	0.39	0.8	1	0.2
glycosyl transferase family 2 CDS	LGG_RS05060	0.0045	-0.6	0.92	-0.1	0.18	-0.6	0.44	-2.2	0.57	-0.6	1	0.1	0.0026	-0.7	0.51	-0.5	0.16	-0.5	1	0	0.16	-0.3	1	0	0.084	-0.3	0.36	-0.3	0.24	-0.4	0.21	-0.5
hypothetical protein CDS	LGG_RS05065	0.22	1.6	0.48	1.5	1	0.6	1	-1000000	1	-1000000	1	-1	0.33	1.5	0.65	2.2	0.79	-1.9	1	-1000000	0.15	1.7	0.64	1.2	0.1	1.8	1	-0.2	1	0	1	-0.9
hypothetical protein CDS	LGG_RS05070	0.26	0.4	1	-0.1	0.85	0.3	1	-1000000	0.86	-1000000	0.45	1.5	1	0.1	1	0	1	-0.3	1	0.6	0.67	0.2	0.68	0.2	0.36	0.3	1	-0.1	1	0	1	-0.6
phosphomevalonate kinase CDS	LGG_RS05075	0.2	0.3	1	0	0.98	-0.2	1	-0.4	1	0.3	1	0.2	0.99	0	0.34	0.6	0.35	-0.8	0.65	-2.6	0.74	-0.1	0.23	0.3	0.37	0.2	1	0	0.75	-0.4	1	0
UTP--glucose-1-phosphate uridylyltransferase CDS	LGG_RS05080	0.031	-0.4	0.49	0.1	0.41	-0.3	1	-0.5	1	-0.1	1	-0.2	0.01	-0.5	0.16	-0.9	0.53	0.5	0.66	-1.5	0.73	-0.1	0.33	-0.2	0.093	-0.3	0.28	0.7	0.086	1	0.25	0.8
hypothetical protein CDS	LGG_RS05085	0.92	0.1	0.29	-0.4	0.25	0.5	1	-1000000	1	1.2	1	1.6	0.42	0.2	0.67	0.3	1	-1000000	1	1.6	0.55	0.1	0.72	0.1	0.22	0.3	1	-1000000	1	-1000000	1	-1000000
6-phospho-beta-glucosidase CDS	LGG_RS05090	1	0.3	1	-0.9	1	-1.7	1	0	1	0	1	1000000	1	0.4	1	-1000000	1	1000000	1	0	1	-0.1	1	-0.6	1	-0.1	1	1000000	1	1000000	1	1000000
PTS beta-glucoside transporter subunit EIIBCA CDS	LGG_RS05095	1	-0.8	1	-1.3	1	-0.9	1	0	1	0	1	0	1	-0.4	1	1.2	1	1000000	1	1000000	1	0.1	1	-0.6	1	0	1	1000000	1	1000000	1	1000000
membrane protein CDS	LGG_RS05100	0.65	-0.2	1	-0.1	0.96	-0.4	1	0.1	1	-0.8	1	0.4	0.78	0.2	1	0	0.95	0.5	1	1.1	0.88	0.1	0.48	0.3	1	0	1	0.2	0.6	0.8	1	0.3
hypothetical protein CDS	LGG_RS05105	0.36	-0.6	1	-0.2	0.93	-1.1	1	-1000000	1	-1	1	-0.1	0.41	-0.7	1	-0.4	1	-0.3	1	-1.2	0.4	-0.6	0.3	-0.8	0.22	-0.8	1	-0.5	1	-0.5	1	-0.8
glucosyl transferase family 2 CDS	LGG_RS05110	0.038	0.5	0.2	0.5	0.22	0.6	1	-0.3	1	0.3	1	0.6	0.001	0.8	0.35	0.7	0.28	0.9	1	0	0.0059	0.6	0.0025	0.8	1.3e-06	1.1	0.95	0.3	0.88	-0.3	1	0.1
hypothetical protein CDS	LGG_RS05115	5.4e-05	0.7	0.021	0.5	0.68	0.2	0.27	1.1	0.22	0.8	0.95	0.3	9.8e-10	1.1	0.13	0.7	0.00022	1.3	0.21	0.9	1.1e-05	0.7	1.1e-05	0.8	3.3e-10	1	0.27	0.4	0.3	-0.4	1	0
membrane protein CDS	LGG_RS05120	0.88	-0.3	1	-0.1	0.55	0.7	1	-1000000	1	-0.3	1	0.2	1	0.2	1	-0.6	0.96	0.5	1	-0.1	0.26	0.6	0.67	0.3	0.46	0.4	1	0	1	-0.1	1	-0.1
cold-shock protein CDS	LGG_RS05125	0	-1.2	0	-0.7	6.2e-23	-0.6	0.2	-0.7	0.0055	-0.8	0.081	-0.5	0	-1	3.4e-34	-1.3	0.0025	-0.5	1.1e-08	-2.9	0	-0.9	0	-1	0	-0.7	0.54	-0.1	0.00042	-0.5	0.39	0.1
hypothetical protein CDS	LGG_RS05130	1	0.2	1	0	1	1.2	0.1	3.9	0.61	2.3	1	-1000000	0.39	-1.3	1	-1000000	0.2	1.9	0.4	2.7	0.062	-1.9	0.75	-0.7	0.47	-0.8	0.99	0.6	1	0.3	0.89	1
GNAT family acetyltransferase CDS	LGG_RS05135	0.62	-0.2	1	0.1	0.92	-0.3	1	-1000000	1	0.4	0.94	-1.6	0.91	-0.1	0.85	-1.1	0.83	-0.6	0.8	-1000000	0.79	0.2	0.39	0.4	0.68	-0.2	1	-0.3	0.88	-0.4	1	-0.2
N-acetylmuramidase CDS	LGG_RS05140	0.0041	-0.7	0.88	-0.1	0.91	-0.2	1	-0.1	1	0.5	0.16	1.7	0.041	-0.5	0.35	-1	1	-0.2	1	-2.6	0.4	-0.2	0.038	-0.5	0.067	-0.4	1	0.2	0.89	0.3	0.99	0.2
xanthine phosphoribosyltransferase CDS	LGG_RS05145	5.1e-09	-1.5	0.0087	-0.9	0.0065	-1.5	1	-0.3	0.87	-1.9	0.93	-1.3	0.00012	-1.1	0.1	-1.5	1	0	1	-0.1	2.5e-08	-1.3	0.001	-0.8	8.6e-11	-1.5	0.45	-0.9	1	0.3	0.25	-1.2
xanthine permease CDS	LGG_RS05150	0.0011	-0.7	0.17	-0.4	0.0037	-1.5	1	0.2	1	-0.1	0.92	0.5	0.0031	-0.7	0.73	-0.3	0.62	0.5	1	0.1	0.0041	-0.5	0.27	-0.2	6.2e-05	-0.8	0.7	0.4	0.35	0.7	1	0.1
phosphoribosylaminoimidazole carboxylase CDS	LGG_RS05155	0.064	-0.4	0.12	-0.4	0.8	-0.2	1	-0.7	0.49	-1.1	0.94	-0.4	0.84	-0.1	1	-0.2	0.37	0.5	1	0.1	0.5	-0.1	0.92	0	0.024	-0.4	0.99	-0.1	1	0	0.61	-0.3
adenylosuccinate lyase CDS	LGG_RS05160	0.77	-0.1	1	-0.1	1	0.1	0.78	0.8	1	-0.4	1	-0.1	1	0	1	0	0.37	0.5	1	0.5	0.26	0.2	0.46	0.1	0.59	-0.1	0.9	0.2	1	0	1	0.1
branched-chain amino acid ABC transporter ATP-binding protein CDS	LGG_RS05165	0.034	0.4	0.57	-0.2	0.1	0.5	1	-0.5	0.33	1.2	0.95	-0.6	0.075	0.3	1	-0.1	0.51	0.7	0.72	1.2	0.1	0.3	0.0052	0.5	0.011	0.4	0.32	0.9	0.99	0.2	0.76	0.5
hypothetical protein CDS	LGG_RS05170	0.16	0.3	0.88	-0.1	0.18	0.4	1	-0.5	0.99	-0.4	0.89	-0.6	0.28	0.2	0.94	0.2	0.46	-0.5	0.77	-0.7	0.66	0.1	1	0	0.069	0.3	0.96	-0.1	0.47	-0.4	0.93	-0.2
alkaline phosphatase CDS	LGG_RS05175	0.72	-0.1	0.65	-0.2	1	0	0.98	-2.9	1	-0.1	1	-0.4	0.047	-0.6	0.93	-0.4	1	-0.1	1	0.4	0.016	-0.6	0.042	-0.6	0.012	-0.6	1	0.2	1	-0.2	0.98	0.2
glycopeptide antibiotics resistance protein CDS	LGG_RS05180	0.067	0.6	0.91	-0.1	0.99	0.2	0.87	-1000000	1	0.3	0.56	0.7	0.046	0.7	1	0.1	1	0	0.87	0.4	0.26	0.3	0.62	0.2	0.009	0.7	0.8	0.3	1	0.2	0.67	0.3
glucose transporter GlcU CDS	LGG_RS05185	0.68	-0.1	0.37	-0.4	0.54	-0.5	0.72	-1000000	1	-0.4	1	0.4	0.17	-0.4	0.93	-0.5	0.51	-0.5	1	0.3	0.41	-0.2	0.34	-0.3	0.97	0.1	0.88	-0.2	0.9	-0.2	0.99	-0.1
pgi CDS	LGG_RS05190	7e-06	-0.4	0.96	0	0.56	-0.1	0.8	-0.6	0.44	-0.4	0.95	-0.1	0.0019	-0.3	0.15	-0.4	1	0	0.88	-0.2	0.3	-0.1	0.069	-0.2	0.00051	-0.3	0.96	0	0.76	0.1	0.92	0.1
integrase CDS	LGG_RS05195	0.9	-0.1	0.82	0.3	0.87	-0.4	1	0.5	1	0.5	1	-1.2	0.36	-0.4	0.98	-0.4	1	0.3	1	-0.7	0.88	-0.1	0.34	-0.4	0.23	-0.4	1	0.6	1	0.1	1	0.6
hypothetical protein CDS	LGG_RS05200	0.00044	0.7	1	0	0.14	0.6	1	0.6	0.76	0.7	0.58	0.7	0.71	-0.1	0.67	-0.6	0.63	-0.4	1	-0.1	9.1e-06	-1	0.0021	-0.8	0.00042	-0.8	0.094	-1.1	0.055	-1.2	0.012	-1.7
hypothetical protein CDS	LGG_RS05205	0.045	-0.4	0.046	-0.6	0.1	-0.6	1	-3.3	1	-0.7	1	-0.3	5.2e-09	-1.5	0.15	-1	0.46	-0.7	1	-0.8	0.00021	-0.7	0.013	-0.5	3.4e-07	-1	0.36	-0.8	1	-0.2	0.42	-0.7
hypothetical protein CDS	LGG_RS05210	0.0003	-0.5	0.0053	-0.5	4e-06	-1.3	1	-0.5	0.096	-2.6	0.61	-0.7	3.6e-18	-1.5	0.036	-0.9	0.071	-0.9	0.57	-0.8	3.5e-16	-1	1.1e-10	-0.9	4.7e-16	-1	0.14	-0.6	0.1	-0.7	0.0093	-1.2
pyridoxamine 5'-phosphate oxidase CDS	LGG_RS05215	1.3e-05	-1	0.062	-0.6	0.0033	-1.5	1	-1000000	1	0	1	-0.5	1.9e-12	-2.2	0.015	-2.3	0.94	0.4	0.91	-1000000	3.3e-14	-1.7	4.7e-11	-1.8	6.6e-16	-1.9	0.99	0.4	0.98	0.4	1	0.6
hypothetical protein CDS	LGG_RS05220	0.17	-0.3	0.14	-0.5	0.29	-0.5	1	1.3	1	0.2	0.86	0.8	3e-10	-2.1	0.038	-2.4	0.93	0.4	0.54	-1000000	9.6e-11	-1.5	1.2e-06	-1.3	8.6e-07	-1.1	0.96	0.4	0.85	-0.3	0.97	0.3
hypothetical protein CDS	LGG_RS05225	0.34	-0.3	0.018	-1.2	0.51	-0.6	1	0.1	1	-0.5	1	0	4.3e-07	-2.3	0.12	-2.2	1	-0.5	1	-1.1	8.6e-07	-1.5	0.00016	-1.4	6e-05	-1.2	1	-0.2	1	-0.5	1	-0.4
hypothetical protein CDS	LGG_RS05230	0.34	0.1	0.9	-0.1	0.18	-0.3	0.25	-2	0.79	-0.3	1	-0.1	0.034	0.3	0.048	0.6	0.12	-0.5	0.91	-0.3	0.25	-0.1	0.45	0.1	0.63	0.1	0.21	-0.4	0.0089	-0.9	0.038	-0.7
toxin CDS	LGG_RS05235	0.059	0.4	1	0	0.87	0.1	1	-1000000	0.88	1.6	0.48	2	0.4	-0.2	1	0.1	0.63	1.2	1	0.7	0.68	0.1	0.32	0.2	0.091	0.3	0.46	1.3	0.67	1.1	0.93	0.7
transcriptional regulator CDS	LGG_RS05240	0.32	0.5	0.77	-0.3	0.82	0.3	1	1	1	0.4	1	-0.7	0.32	-0.5	0.74	0.7	0.63	-0.7	0.97	-1.3	0.63	0.3	0.96	0.2	0.18	0.5	0.8	-0.5	0.84	-0.4	0.75	-0.5
transcriptional regulator CDS	LGG_RS05245	0.68	-0.2	0.58	0.3	0.17	-1	0.76	1.8	1	0.2	0.92	-1000000	0.17	-0.5	0.95	-0.4	0.58	-1.6	1	-1000000	0.39	-0.3	0.54	-0.2	0.29	-0.3	0.24	-2.2	0.13	-2.5	0.31	-1.8
hypothetical protein CDS	LGG_RS05250	1	0.4	1	0.2	1	0.3	1	-1000000	1	-1000000	1	-1000000	1	0	1	-1000000	1	-0.8	1	-1000000	0.7	0.8	1	0	1	0.5	1	-5.6	1	-3.5	1	-1.7
hypothetical protein CDS	LGG_RS05255	1	0	1	0	1	0	1	0	1	0	1	0	1	0	1	0	1	0	1	0	1	0	1	0	1	0	1	0	1	0	1	0
hypothetical protein CDS	LGG_RS05260	0.025	0.7	0.66	0.3	0.081	0.9	1	1000000	1	1000000	0.55	1000000	0.00011	1.1	0.44	0.8	0.34	1000000	1	0	0.39	0.3	0.86	0.1	0.037	0.6	0.76	1000000	0.71	1000000	0.68	1000000
hypothetical protein CDS	LGG_RS05265	0.038	0.6	1	0	0.0012	1.4	1	-1000000	1	-1.4	1	0.6	0.00051	1	0.038	1.3	1	0.1	1	-1000000	0.14	0.4	0.032	0.6	0.0007	0.8	1	0	1	-0.8	1	-0.6
hypothetical protein CDS	LGG_RS05270	0.21	0.8	1	-0.4	0.18	1.4	1	0	1	0	1	0	0.21	0.9	1	0.7	1	1000000	1	0	0.28	0.7	0.27	0.8	0.1	1	1	1000000	1	1000000	1	1000000
hypothetical protein CDS	LGG_RS05275	1	0.8	1	0.6	1	-1000000	1	0	1	0	1	0	1	2	1	-1000000	1	0	1	0	1	0.4	1	0.8	1	1.3	1	1000000	1	1000000	1	1000000
DNA recombination protein RecT CDS	LGG_RS05280	1	0	1	-0.1	1	0.1	1	-1000000	1	-0.9	1	-1	0.69	0.2	1	0.2	1	0.4	1	0.7	0.42	-0.3	1	-0.1	1	-0.1	1	-0.3	1	-0.4	1	-0.4
hypothetical protein CDS	LGG_RS05285	0.26	0.5	0.12	0.9	0.94	0.3	1	-1000000	1	-1000000	1	0.5	0.24	0.6	1	-0.4	1	2.1	1	2.4	0.97	0.2	0.99	-0.1	0.31	0.5	1	1.7	1	1.6	1	1.2
phage protein CDS	LGG_RS05290	0.82	0.1	0.97	-0.1	0.99	-0.2	1	1.3	1	-1.3	1	-0.4	0.033	0.6	0.18	1	1	0	1	-2.5	0.2	-0.4	0.58	-0.2	1	0	1	0.2	1	-0.3	1	-0.4
single-stranded DNA-binding protein CDS	LGG_RS05295	0.71	0.2	0.99	-0.1	0.74	-0.5	1	0	1	0	1	1000000	0.34	0.4	0.95	-0.5	0.37	1000000	1	0	0.98	0	0.25	-0.5	0.81	-0.1	0.38	1000000	0.47	1000000	0.6	1000000
transcriptional regulator CDS	LGG_RS05300	0.35	0.7	0.79	-1.2	1	-0.8	1	-1000000	1	1.2	1	-1000000	0.72	0.5	0.38	1.5	1	0.5	1	-1000000	1	0.1	0.78	0.4	1	0	1	-0.5	1	-0.8	1	-0.9
transcriptional regulator CDS	LGG_RS05305	0.7	0.4	0.68	-0.9	0.94	0.6	1	0	1	0	1	0	1	-0.2	0.59	1.3	1	1000000	1	0	1	0	1	0.1	0.82	0.3	1	1000000	1	1000000	1	1000000
hypothetical protein CDS	LGG_RS05310	0.82	0.1	0.77	0.3	1	0.1	1	1000000	1	1000000	1	0	0.31	0.5	0.98	-0.4	1	1000000	1	0	0.51	-0.3	0.77	0.2	0.54	0.3	1	1000000	1	1000000	1	1000000
hypothetical protein CDS	LGG_RS05315	1	1000000	1	1000000	1	0	1	0	0.52	1000000	1	0	1	0	1	0	1	1000000	1	0	1	1000000	1	1000000	1	1000000	1	1000000	1	1000000	1	1000000
hypothetical protein CDS	LGG_RS05320	0.32	2.2	0.63	2.5	0.2	3.3	1	0	1	0	1	0	0.43	2.2	1	3	1	0	1	0	0.11	2.7	0.18	2.7	0.12	2.7	1	1000000	1	1000000	1	1000000
hypothetical protein CDS	LGG_RS05325	1	2	1	1.2	1	3	1	0	1	0	1	0	1	2.3	1	4.6	1	0	1	0	0.93	2.2	1	2.5	0.98	2.2	1	0	1	0	1	0
hypothetical protein CDS	LGG_RS05330	1	-0.1	0.32	-0.9	0.47	-1.3	1	-1000000	1	-1000000	1	-1000000	0.26	-0.7	0.00046	2.5	1	-1000000	1	-1000000	1	0	0.29	0.6	1	0	0.89	-1000000	0.85	-1000000	0.89	-1000000
hypothetical protein CDS	LGG_RS05335	0.97	-0.1	1	-0.1	0.71	-0.6	1	-1000000	1	-1000000	1	-1000000	1	0	0.85	0.4	1	-1000000	1	-1000000	0.4	-0.3	0.39	-0.4	0.59	-0.2	1	-1000000	1	-1000000	1	-1000000
hypothetical protein CDS	LGG_RS05340	0.073	-0.5	0.055	-0.7	0.17	-0.8	1	0	1	1000000	1	0	0.95	0	0.54	-0.6	1	0	1	0	0.0025	-0.7	0.16	-0.4	0.011	-0.6	1	0	1	0	1	0
hypothetical protein CDS	LGG_RS05345	0.36	-0.3	0.29	-0.6	0.49	-0.7	1	0	1	1000000	1	0	0.57	0.2	0.91	-0.5	1	0	1	0	0.049	-0.6	0.31	-0.4	0.21	-0.4	1	0	1	0	1	0
hypothetical protein CDS	LGG_RS05350	0.87	-0.3	0.9	-0.5	0.97	-0.7	1	0	1	1000000	1	0	0.92	0.2	1	-0.6	1	0	1	0	0.28	-0.7	0.86	-0.3	0.89	-0.2	1	0	1	0	1	0
hypothetical protein CDS	LGG_RS05355	1	0	1	0.2	0.96	-2.2	1	0	1	0	1	0	1	0	1	-1.5	1	0	1	0	0.98	-0.3	1	-0.4	0.94	0.4	1	0	1	0	1	0
hypothetical protein CDS	LGG_RS05360	1	-0.2	1	0	1	-0.9	1	0	1	0	1	0	1	-0.5	1	0	1	0	1	0	1	-0.5	1	-0.1	1	0	1	0	1	0	1	0
hypothetical protein CDS	LGG_RS05365	5.2e-05	3.1	0.0058	2.8	0.11	2.7	1	0	1	0	1	0	0.003	2.7	0.5	2.8	1	0	1	0	0.019	2.2	0.18	1.6	0.00056	2.7	1	0	1	0	1	0
transcriptional regulator CDS	LGG_RS05370	0.14	0.7	0.83	0.4	0.76	0.7	1	-1000000	0.99	-1000000	1	0.6	0.04	1	0.77	0.8	1	0.3	1	-0.1	0.25	0.6	0.35	0.5	0.028	1	1	0.5	1	0.5	0.98	0.6
hypothetical protein CDS	LGG_RS05375	0.87	0.6	1	0.7	1	-0.7	1	-1000000	1	-1000000	1	-1000000	1	-1	1	-0.1	1	-1.7	1	2.4	1	-0.5	1	-0.5	0.86	-1	1	0.1	1	-0.6	1	0.1
endonuclease CDS	LGG_RS05380	1	0	1	0	1	0	1	0	1	0	1	0	1	0	1	0	1	0	1	0	1	0	1	0	1	0	1	0	1	0	1	0
ribonucleoside-diphosphate reductase CDS	LGG_RS05385	1	0.3	1	-1.6	1	-1000000	1	0	1	0	1	0	0.55	-2.1	1	-1000000	1	1000000	1	0	0.65	-1.2	1	-0.1	0.79	-0.9	1	0	1	1000000	1	0
terminase CDS	LGG_RS05390	1	0.5	0.8	-2.2	0.91	1.5	1	0	1	0	1	0	0.74	-1.2	1	-1000000	1	1000000	1	0	0.75	-0.7	0.62	-1.5	1	0	1	1000000	1	1000000	1	1000000
terminase CDS	LGG_RS05395	1	-0.3	0.98	-0.8	1	-2.3	1	0	1	1000000	1	0	0.38	-1.5	1	-0.6	1	1000000	1	1000000	0.37	-1.2	0.53	-1.2	0.45	-1	1	1000000	1	1000000	0.99	1000000
hypothetical protein CDS	LGG_RS05400	1	-0.1	0.97	-0.4	1	0	1	-1000000	1	-1000000	1	2	1	-0.1	1	0.7	1	0.1	1	1.3	0.38	-0.8	0.55	-0.8	0.33	-1	1	-0.2	1	-0.5	1	-0.4
phage head morphogenesis protein CDS	LGG_RS05405	0.79	-0.5	1	0.1	0.78	-1.4	1	-1000000	1	1.4	1	-0.1	0.55	-0.8	1	-0.7	1	0.2	1	0.4	0.093	-1.2	0.46	-0.7	0.094	-1.3	1	-0.8	1	-0.1	1	-0.3
hypothetical protein CDS	LGG_RS05410	0.88	0.3	1	-0.6	1	-1.3	1	0.2	1	-0.5	0.51	-1000000	0.87	0.3	1	0.3	0.34	-1.2	1	-0.5	0.58	-0.7	1	-0.4	0.65	-0.7	0.2	-1.5	0.18	-1.5	0.16	-1.7
phage capsid protein CDS	LGG_RS05415	1	0	1	0	1	0	1	0	1	0	1	0	1	0	1	0	1	0	1	0	1	0	1	0	1	0	1	0	1	0	1	0
hypothetical protein CDS	LGG_RS05420	0.8	-0.3	0.95	-0.4	0.78	0.6	0.056	5.2	0.34	3.8	1	-1000000	0.62	0.3	1	0.6	0.33	2.9	1	-1000000	0.27	-0.6	0.52	-0.5	0.13	-0.8	0.84	2.3	0.95	1.9	0.89	1.9
hypothetical protein CDS	LGG_RS05425	1	-0.1	1	0.2	0.61	-2.4	0.42	5.7	0.34	4.9	1	-1000000	1	0	1	-0.2	0.56	3.7	0.54	4	0.41	-0.6	0.13	-1.3	0.13	-1.1	0.89	2.6	0.98	2.6	0.88	2.6
phage head-tail joining protein CDS	LGG_RS05430	0.66	0.4	1	0.2	0.68	0.6	1	-1000000	0.97	1.7	1	-0.2	0.83	-0.3	1	0.2	0.67	1.2	1	0.9	0.18	-0.7	0.15	-0.9	0.054	-1	1	0.4	1	0.4	1	0.4
hypothetical protein CDS	LGG_RS05435	0.88	-0.4	0.25	-1.8	1	-0.4	1	-1000000	1	-1	1	-1.7	0.89	0.2	0.66	1	1	-0.6	1	0.9	0.39	-0.7	1	0	0.26	-0.8	0.83	-1	0.67	-1.2	0.86	-0.9
phage tail protein CDS	LGG_RS05440	1	-0.1	0.4	-0.8	0.77	-0.8	0.89	-1000000	0.65	-3.1	0.78	-1.4	0.25	0.6	1	-0.3	0.92	-0.2	0.86	-1.4	0.11	-0.8	0.11	-0.9	0.06	-0.9	0.087	-1.6	0.11	-1.5	0.18	-1.2
hypothetical protein CDS	LGG_RS05445	0.58	-0.7	0.37	-1.5	1	-0.7	1	-1000000	1	0.1	1	-1000000	0.73	-0.7	0.86	-1000000	1	-0.3	1	-1000000	0.019	-1.8	0.17	-1.4	0.011	-2.1	0.6	-1.8	0.82	-1.1	0.74	-1.4
hypothetical protein CDS	LGG_RS05450	0.64	-0.2	0.66	0.4	0.89	-0.5	1	2.8	1	-1000000	1	-1000000	0.91	-0.2	0.68	0.9	1	1	0.83	3	0.018	-1.1	0.0094	-1.5	0.011	-1.2	1	1.3	1	1.2	1	0.5
phage tail tape measure protein CDS	LGG_RS05455	0.69	0.8	1	0.7	1	0.9	1	1.2	1	-0.4	1	-0.5	0.87	0.6	1	0.5	1	0.5	1	0.1	1	-0.1	1	-0.1	1	0.1	1	-0.2	1	-0.2	1	-0.1
phage tail protein CDS	LGG_RS05460	1	-0.4	1	0.2	1	-0.4	1	0	1	1000000	1	0	1	1	1	1.4	1	1000000	1	0	1	-0.6	1	-0.4	1	-0.7	1	1000000	1	1000000	1	1000000
phage tail protein CDS	LGG_RS05465	1	-0.6	1	-1000000	1	-1000000	1	0	1	0	1	0	1	-1000000	1	-1000000	1	0	1	0	1	-0.8	1	-1.1	1	-1	1	0	1	0	1	0
phage infection protein CDS	LGG_RS05470	1	1000000	1	0	1	0	1	0	1	0	1	0	1	1000000	1	0	1	0	1	0	1	0	1	0	1	1000000	1	0	1	0	1	0
hypothetical protein CDS	LGG_RS05475	1	1000000	1	1000000	1	1000000	1	0	1	0	1	0	1	1000000	1	1000000	1	0	1	0	1	1000000	0.78	1000000	1	1000000	1	1000000	1	1000000	1	1000000
holin CDS	LGG_RS05480	0.73	0.7	0.25	1.4	0.82	1.2	1	0	1	0	1	1000000	0.26	1.2	1	0.2	1	1000000	1	0	1	-0.2	1	-0.5	1	-0.2	1	1000000	1	1000000	1	1000000
1,4-beta-N-acetylmuramidase CDS	LGG_RS05485	1	1000000	1	0	1	0	1	0	1	0	1	0	1	0	1	0	1	0	1	0	1	1000000	1	0	1	0	1	0	1	0	1	0
antibiotic biosynthesis monooxygenase CDS	LGG_RS05490	1	0	0.75	0.4	1	0.1	0.34	3.5	0.99	-1000000	1	0.1	1	0.1	0.59	-1000000	0.68	1.2	0.79	1.6	0.1	0.7	1	0	0.55	0.3	0.68	1.2	0.54	1.4	0.47	1.4
XRE family transcriptional regulator CDS	LGG_RS05495	0.00051	0.6	0.1	0.4	0.5	0.2	1	0.7	1	-0.4	1	0.4	0.16	0.3	0.91	0.1	0.038	1.2	0.46	1.1	0.066	0.3	0.038	0.4	0.00063	0.6	0.77	0.4	0.6	-0.5	1	0.1
hypothetical protein CDS	LGG_RS05500	0.00085	1.2	0.11	0.8	0.013	1.4	1	2	1	1.5	1	1.4	0.93	0.1	0.82	-1	0.19	2	1	2	0.044	0.7	0.089	0.7	0.062	0.7	0.67	1.2	0.99	0.5	0.91	0.9
glycosyl transferase CDS	LGG_RS05505	0.81	0.3	0.95	0.3	1	0.3	1	-1000000	1	2.6	1	-1000000	0.73	-0.6	1	-0.2	1	1.9	1	1.6	0.61	-0.5	0.89	-0.3	0.64	-0.5	1	1.5	1	0.9	1	1.5
alanine-phosphoribitol ligase CDS	LGG_RS05510	0.33	-0.2	0.034	-0.6	0.99	-0.1	0.93	-0.8	1	-0.1	0.94	0.2	0.045	-0.4	0.5	-0.5	0.044	-0.8	1	-0.1	3.6e-05	-0.7	0.0094	-0.5	0.012	-0.4	1	0	0.72	-0.2	0.96	-0.1
tRNA-specific adenosine deaminase CDS	LGG_RS05515	0.36	0.2	0.91	-0.1	1	0	1	0.2	0.23	-0.8	0.26	-0.7	0.46	0.1	0.081	0.8	0.024	-0.7	0.68	-0.5	0.5	-0.1	0.68	0.1	0.76	-0.1	0.66	-0.1	0.001	-1	0.47	-0.2
hypothetical protein CDS	LGG_RS05525	0.53	1.2	1	0	0.61	2.1	1	0	1	0	1	1000000	0.77	-1.3	1	-1000000	1	0	1	0	1	-0.2	1	-0.1	0.78	-0.7	1	1000000	1	1000000	1	1000000
hypothetical protein CDS	LGG_RS05530	3e-06	0.9	0.0058	0.7	1.3e-06	1.4	0.99	-1000000	0.59	1.2	0.52	-1000000	2.9e-11	1.3	2.1e-05	1.7	0.19	-1.8	1	0.6	0.1	0.3	0.00065	0.7	0.00089	0.6	0.032	-2.7	0.043	-2.4	0.12	-1.9
hypothetical protein CDS	LGG_RS05535	0.12	0.6	0.87	0.3	1	0	0.59	-1000000	0.47	0.8	0.99	-0.3	0.96	-0.1	0.28	-1000000	0.81	0.3	0.86	-0.8	0.34	0.4	1	0	0.85	-0.1	1	0.2	0.94	0.3	1	0
transposase CDS	LGG_RS05540	0.78	1000000	1	1000000	0.38	1000000	1	-1000000	1	-1000000	1	3.4	0.045	1000000	1	1000000	1	2.1	1	-1000000	0.16	1000000	0.13	1000000	0.072	1000000	1	1	1	1.2	1	2.4
hypothetical protein CDS	LGG_RS05545	0.46	-1.1	0.19	-1000000	0.63	-1000000	0.78	1.8	1	-0.4	0.72	0.8	0.022	-1000000	1	-1000000	0.97	0.2	1	0.1	0.22	-1.4	0.22	-1.9	0.95	-0.4	1	0	0.87	-0.7	1	-0.2
hypothetical protein CDS	LGG_RS05550	1	-0.5	1	-1	0.65	-1000000	1	-1000000	1	-1000000	1	0.1	0.62	-1.3	1	-1000000	1	-1.4	1	-1000000	0.24	-1.3	0.74	-0.9	0.17	-1.5	1	-0.5	1	-1	0.96	-1.3
MFS transporter CDS	LGG_RS05555	0.12	-1.1	0.82	-0.5	0.95	-0.5	1	2.1	1	-1000000	1	0.4	0.42	-0.7	1	0.2	1	0.7	1	0.9	0.34	-0.6	0.51	-0.6	0.19	-0.7	1	0.5	1	0.8	1	0.9
peptidase C69 CDS	LGG_RS05560	0.27	-0.3	1	0	0.74	0.2	1	1.1	1	0.2	0.53	1.2	0.0098	-0.8	0.73	-0.7	1	-0.1	1	0.1	0.02	-0.6	0.07	-0.5	0.0051	-0.7	1	0	1	-0.2	0.78	-0.4
hypothetical protein CDS	LGG_RS05570	0.24	-0.7	0.17	-1.5	0.19	-2.4	1	-1000000	0.79	-1000000	1	0.8	0.012	-1.8	0.38	-1000000	0.93	0.6	0.86	-1000000	0.022	-1.1	0.13	-0.9	0.13	-0.8	1	-0.2	0.77	-0.6	1	-0.2
hypothetical protein CDS	LGG_RS05575	0.24	-0.4	0.0037	-2	0.65	0.4	1	-1000000	0.94	4.4	0.042	5.4	0.054	-0.8	0.7	-0.9	0.13	4.4	1	-1000000	0.0014	-1.1	0.013	-1	0.092	-0.5	0.24	4.1	0.41	3.8	0.29	4
phosphoglycerate mutase CDS	LGG_RS05580	0.73	0.3	0.23	0.8	0.046	1.4	0.55	2.7	1	0.4	1	0.3	0.38	0.6	1	-0.5	0.47	1.2	1	1.5	0.66	0.3	0.91	0.2	0.28	0.5	0.4	1.2	1	0.3	0.52	1
TetR family transcriptional regulator CDS	LGG_RS05585	0.52	0.2	0.39	-0.4	1	-0.1	0.89	1.6	0.59	-1000000	0.68	1.1	0.15	0.5	0.91	-0.5	0.8	-0.6	0.79	1.2	0.42	0.2	0.49	0.2	0.39	0.3	1	0.2	1	0	1	0.1
multidrug ABC transporter ATP-binding protein CDS	LGG_RS05590	0.86	0.1	1	0.1	0.45	0.7	1	0.5	1	-0.1	1	-0.6	0.14	0.6	0.64	0.8	0.93	0.8	1	1.3	0.51	0.3	1	0.1	0.88	0.1	0.57	1.3	0.53	1.4	0.67	1.2
multidrug ABC transporter ATP-binding protein CDS	LGG_RS05595	0.16	-0.4	0.95	-0.1	0.9	0.1	1	-0.3	0.91	1.2	1	0.6	0.82	0.1	0.99	0.3	1	-0.1	1	-0.1	0.96	0.1	0.21	-0.4	0.79	-0.1	1	0.2	1	0.2	1	0.2
FMN reductase CDS	LGG_RS05600	0.34	2.1	1	1.6	1	-1000000	1	1	1	-0.6	1	-1000000	1	1.1	1	2.6	0.45	1.5	1	0.4	1	0.8	0.82	1.2	0.85	1.3	1	-0.3	1	0	1	-0.2
dioxygenase CDS	LGG_RS05605	1	-0.1	1	-0.2	1	0.3	1	-1000000	1	-1000000	1	-0.5	0.75	-1.1	1	-1.2	1	-1.7	1	-0.5	0.82	-0.7	1	-0.4	0.71	-0.9	1	-1	1	-0.5	1	-0.5
serine hydrolase CDS	LGG_RS05610	0.97	-0.2	0.91	-0.5	1	-0.5	1	-1000000	1	-1000000	1	-0.1	0.53	-0.7	0.9	-1000000	1	0	1	-1.5	0.82	-0.3	1	-0.1	0.76	-0.3	1	-1	1	0.2	1	-0.4
UDP-N-acetylmuramyl peptide synthase CDS	LGG_RS05615	0.065	-0.7	0.36	-0.5	0.34	-0.8	1	-1000000	1	-0.6	1	0	0.038	-0.9	0.4	-1.9	1	0.1	1	-0.2	0.061	-0.6	0.029	-0.9	0.024	-0.8	1	0.2	0.98	0.3	1	0.2
thymidine kinase CDS	LGG_RS05620	1	0	1	-0.6	1	-0.2	0.94	-1000000	0.56	-1000000	0.84	-1.5	1	0.1	1	-1.2	0.13	-2.3	0.74	-1000000	1	-0.1	1	-0.3	1	0	0.071	-2.1	0.072	-2.1	0.22	-1.4
peptide chain release factor 1 CDS	LGG_RS05625	0.56	0.3	0.93	-0.2	0.86	0.4	1	2	1	0.6	1	0.8	1	0	0.93	0.5	0.87	1.2	1	0.8	0.8	0.2	0.84	0.2	0.84	0.2	0.54	1.7	0.69	1.6	0.56	1.7
N5-glutamine S-adenosyl-L-methionine-dependent methyltransferase CDS	LGG_RS05630	0.78	-0.1	0.24	-0.7	0.57	-0.7	1	-1000000	1	1.6	1	1.4	0.44	-0.4	1	-0.1	0.68	1.2	0.8	2.1	0.71	-0.1	0.93	0.1	1	0	0.27	1.8	0.23	1.9	0.25	1.8
translation factor Sua5 CDS	LGG_RS05635	0.77	-0.1	0.25	-0.6	1	-0.2	1	-0.7	1	-0.6	0.5	-2.4	0.95	-0.1	0.68	0.5	0.63	-0.6	1	0	0.99	0	0.92	0.1	0.49	0.2	0.88	-0.3	0.94	-0.3	0.73	-0.4
glyA CDS	LGG_RS05640	0.55	0.2	0.96	-0.1	0.85	0.2	0.98	-0.5	0.96	-0.2	1	0.1	0.3	0.3	0.43	0.6	0.77	-0.2	0.68	-1.1	0.28	0.3	0.64	0.1	0.44	0.2	0.88	-0.1	1	0	0.81	-0.2
uracil phosphoribosyltransferase CDS	LGG_RS05645	0.033	0.3	0.34	-0.2	0.77	-0.1	1	0.2	1	0.1	0.33	-1.5	0.033	0.3	0.23	0.4	0.13	-0.9	0.98	0.3	3.4e-05	0.5	0.00039	0.5	2.8e-11	0.8	1	0	0.98	-0.1	0.54	-0.4
F0F1 ATP synthase subunit A CDS	LGG_RS05650	0.00049	0.3	0.26	-0.1	0.44	-0.1	0.85	-0.5	1	0	1	0	0.17	0.1	0.052	0.4	0.0027	-0.6	0.14	-0.6	0.58	0	0.0045	0.2	0.034	0.2	0.0094	-0.5	0.0023	-0.6	0.003	-0.6
F0F1 ATP synthase subunit C CDS	LGG_RS05655	0.22	-0.1	0.69	0.1	1	0	0.77	-0.7	0.059	-1	0.92	-0.1	0.45	0.1	0.95	0.1	0.085	-0.5	0.86	-0.2	0.042	-0.2	0.11	-0.2	0.63	0.1	0.2	-0.3	0.5	-0.2	0.55	-0.1
ATP synthase F0 subunit B CDS	LGG_RS05660	0.00052	-0.3	0.9	0	0.13	-0.2	0.28	0.8	0.73	0.2	0.2	-0.7	0.0081	-0.2	0.49	0.1	0.36	-0.3	0.66	-0.4	0.0018	-0.2	0.028	-0.2	0.0037	-0.2	0.42	-0.2	0.64	0.1	0.77	0.1
ATP synthase subunit delta CDS	LGG_RS05665	0.023	-0.1	0.89	0	0.16	-0.2	0.16	-0.9	0.11	-0.5	0.96	-0.1	0.049	-0.1	0.58	-0.1	0.0076	-0.4	0.1	-0.6	0.068	-0.1	0.23	-0.1	0.14	-0.1	0.18	-0.2	0.44	0.1	0.75	-0.1
ATP synthase subunit alpha CDS	LGG_RS05670	0.92	0	0.16	0.1	0.86	-0.1	0.72	-0.5	0.39	-0.4	0.41	-0.3	0.12	0.1	0.075	0.3	0.46	-0.2	1	0	0.48	0	1	0	0.0083	0.2	0.73	-0.1	0.067	0.3	0.91	0
F0F1 ATP synthase subunit gamma CDS	LGG_RS05675	0.68	0	0.78	0	0.1	-0.2	0.83	-0.3	0.96	0	0.99	0	0.001	0.2	0.012	0.4	0.75	0.1	0.91	-0.1	0.076	0.1	0.17	0.1	0.0037	0.2	0.64	0.1	0.31	0.2	0.16	0.2
ATP synthase subunit beta CDS	LGG_RS05680	0.056	0.1	0.066	0.2	0.83	0	0.96	-0.1	0.73	0.2	1	0.1	7.8e-06	0.3	0.21	0.2	0.98	0	1	0.1	0.00065	0.2	0.0081	0.2	0.0003	0.2	0.77	0.1	0.0028	0.6	0.27	0.2
F0F1 ATP synthase subunit epsilon CDS	LGG_RS05685	0.58	0	0.0051	0.2	0.18	0.1	0.87	-0.3	0.63	-0.2	0.67	0.2	8.8e-06	0.3	0.0047	0.4	0.1	0.3	1	0	0.053	0.1	0.68	0	8.7e-05	0.2	0.13	0.3	0.14	0.3	0.12	0.3
membrane protein CDS	LGG_RS05690	0.27	-0.6	1	-0.1	1	0	1	-1000000	1	1.2	1	1.1	0.21	-0.7	1	-0.6	1	0.7	1	-1000000	0.18	-0.6	0.067	-1	0.27	-0.5	1	0.1	1	-0.3	1	0.1
rod shape-determining protein CDS	LGG_RS05695	1	0	0.14	-0.6	0.25	-0.6	0.92	0.7	0.5	-0.8	0.93	-0.2	0.34	-0.3	1	0.2	0.4	-0.4	0.77	-0.7	0.04	-0.5	0.71	-0.1	0.37	-0.2	0.67	-0.2	0.54	-0.3	0.6	-0.3
DNA-directed RNA polymerase subunit beta CDS	LGG_RS05700	1	0	0.13	-0.8	0.54	-0.5	1	-0.3	0.62	-0.9	0.79	-0.8	0.18	-0.5	0.0009	1.8	1	-0.1	1	0.1	0.37	-0.3	0.22	-0.4	0.35	-0.3	0.61	-0.3	0.77	-0.2	0.71	-0.3
membrane protein insertion efficiency factor YidD CDS	LGG_RS05705	0.27	0.4	0.63	-0.4	1	0	1	0.5	1	0.4	0.74	-1.2	1	0	0.21	1.1	0.88	0.4	1	0	0.56	0.2	0.39	0.3	0.3	0.3	0.9	0.4	0.72	0.5	0.97	0.3
hypothetical protein CDS	LGG_RS05710	0.23	0.1	0.014	-0.4	0.17	-0.3	0.061	-1.8	0.16	-0.6	0.03	-1	0.23	-0.2	0.37	0.3	0.26	-0.3	0.92	-0.1	0.036	-0.2	0.059	0.2	0.97	0	0.46	0.2	0.77	0.1	0.28	-0.2
cell division protein FtsW CDS	LGG_RS05715	0.11	0.1	0.0021	-0.5	0.53	-0.2	0.96	-0.2	0.38	0.4	0.3	0.3	0.17	0.1	0.004	0.7	0.89	0.1	0.53	0.3	1	0	0.00044	0.3	0.0014	0.3	0.18	0.3	0.7	0.1	0.58	-0.1
glycine cleavage system protein H CDS	LGG_RS05720	0.095	-0.2	0.29	-0.2	1	0	0.2	-1.2	1	0	1	-0.1	0.019	-0.3	0.23	0.3	0.72	-0.1	0.73	-0.3	0.022	-0.2	0.12	-0.2	0.92	0	0.68	-0.1	1	0	0.21	-0.3
succinyl-diaminopimelate desuccinylase CDS	LGG_RS05725	0.8	-0.2	1	-0.1	1	-0.1	1	1.4	1	0	1	-0.3	0.44	-0.5	1	-0.1	1	0.4	0.91	-1000000	0.64	-0.2	0.18	-0.7	0.52	-0.3	1	0.3	0.97	0.5	1	0.2
ABC transporter substrate-binding protein CDS	LGG_RS05730	1	-0.1	1	-0.2	1	0.8	1	-1000000	0.98	1.2	1	-0.3	0.89	0.6	1	1.1	1	-0.2	1	1	1	-0.1	0.9	0.5	1	0	1	-0.4	1	-0.3	0.72	-1.4
ABC transporter substrate-binding protein CDS	LGG_RS05735	0.8	-0.1	0.92	0.1	0.67	-0.4	1	-0.3	1	-0.3	1	0.1	0.6	0.2	0.87	0.2	1	-0.1	1	0.4	0.46	-0.2	0.48	-0.3	0.29	-0.3	0.79	-0.4	1	-0.1	0.92	-0.3
methionine ABC transporter ATP-binding protein CDS	LGG_RS05740	0.92	0.2	0.28	0.8	0.64	0.7	1	0.8	1	0.2	1	0.4	0.41	0.5	1	-0.3	1	-0.4	1	-2.9	0.39	0.5	0.64	0.3	0.47	0.4	1	-0.4	1	0.1	1	-0.1
ABC transporter permease CDS	LGG_RS05745	1	0	1	0.5	1	-0.6	1	-1000000	1	1.6	1	-0.9	1	-0.1	1	-1.4	1	1.9	1	-1000000	1	0.1	0.89	0.3	0.99	-0.2	0.96	1.6	0.9	2.1	0.92	1.7
ABC transporter ATP-binding protein CDS	LGG_RS05750	0.59	-0.3	1	0.1	0.27	-1.6	1	-0.7	1	-0.3	1	-0.4	0.047	-1.1	0.82	-1.4	0.69	-1	1	-2.9	0.46	-0.4	0.38	-0.5	0.079	-0.8	1	-0.4	1	-0.1	1	-0.5
ABC transporter permease CDS	LGG_RS05755	0.4	-0.3	0.91	-0.2	0.79	-0.5	0.81	1.2	0.75	-3.7	1	-0.1	0.73	-0.2	0.36	-1.8	1	-0.1	0.88	-2.3	0.9	-0.1	0.42	-0.3	0.091	-0.6	0.89	-0.4	1	0.1	1	0
cysteine desulfurase CDS	LGG_RS05760	0.079	-0.6	1	-0.1	0.48	-0.8	1	-0.8	1	-0.4	0.73	0.8	0.6	-0.2	0.96	-0.6	1	0.1	1	0.1	1	0	0.89	-0.1	0.43	-0.3	1	0.1	0.76	0.5	0.98	0.2
iron-sulfur cluster scaffold-like protein CDS	LGG_RS05765	0.94	0.1	0.26	0.4	0.92	-0.2	1	1	0.22	1.4	1	-0.1	0.17	0.4	1	0	0.65	0.6	1	-0.3	0.058	0.5	0.2	0.4	0.099	0.4	0.63	0.6	0.11	1.2	0.99	0.3
Fe-S cluster assembly protein SufB CDS	LGG_RS05770	0.97	0	1	0	1	0	1	-1.2	1	-0.2	1	-0.2	0.81	0.1	1	-0.2	0.94	0.3	0.88	0.6	0.059	0.4	0.47	0.2	0.43	0.2	1	0.1	0.57	0.5	1	0.2
hypothetical protein CDS	LGG_RS05775	0.032	1.4	1	0	0.027	2.2	1	0	1	0	1	0	1	0	0.95	1.4	0.37	1000000	1	0	0.058	1.2	0.94	-0.7	0.033	1.3	1	1000000	0.8	1000000	1	1000000
hypothetical protein CDS	LGG_RS05780	0.36	-0.5	0.3	-1	1	-0.4	1	2.8	0.98	2	1	1.1	0.02	-1.5	1	-0.3	1	-1.1	1	1.6	0.0051	-1.3	0.034	-1.2	0.027	-1	1	0.9	1	1	1	0.6
membrane protein CDS	LGG_RS05785	0.98	-0.3	1	-0.5	1	-0.2	1	1.4	1	-0.8	1	-1000000	1	-0.3	1	0.1	1	0.3	1	-1000000	0.58	-0.5	0.9	-0.4	0.72	-0.4	1	0.3	1	1	1	0.1
transcriptional regulator CDS	LGG_RS05790	1	0	0.27	-0.2	0.58	-0.2	1	0	1	0	1	0	0.27	0.1	0.34	0.3	0.21	0.2	0.23	0.4	0.93	0	0.39	0.1	0.0093	0.3	0.1	0.3	0.31	-0.2	0.46	0.1
universal stress protein UspA CDS	LGG_RS05795	2.3e-20	0.7	0.017	0.2	0.35	0.1	0.036	1.1	0.077	0.6	1	0	2.3e-22	0.8	3.3e-05	0.7	0.00019	0.8	0.2	0.6	5.4e-23	0.7	1.2e-18	0.7	2.3e-48	1	0.039	0.4	1	0	1	0
hypothetical protein CDS	LGG_RS05800	0.68	-0.2	1	-0.1	0.82	-0.5	0.77	1.5	0.92	1.1	1	0.1	0.52	-0.3	0.026	1.6	1	-0.3	1	-1000000	0.039	-0.7	0.31	-0.4	0.048	-0.7	0.99	-0.7	0.82	-0.9	0.8	-1
recombinase RarA CDS	LGG_RS05805	0.99	0.1	1	0	1	0	1	0	1	1.2	1	-0.4	0.92	0.2	1	0	1	0.1	1	-2.2	0.68	0.2	0.23	0.5	0.58	0.3	1	0	1	-0.4	1	0.1
glutamate--cysteine ligase CDS	LGG_RS05810	1	-0.1	1	0.1	1	0.2	1	-1000000	1	-0.4	1	-0.5	0.84	-0.4	1	-1.1	1	-0.3	1	-1.4	0.93	-0.2	1	0	1	0	1	-0.3	1	0	1	-0.1
hypothetical protein CDS	LGG_RS05815	0.18	-0.2	0.88	0.1	0.1	-0.7	1	-0.6	1	-0.1	0.96	-0.3	0.00011	-0.9	0.11	-1.2	0.36	-0.5	1	-0.2	0.0028	-0.5	0.0081	-0.5	0.00079	-0.6	0.25	-0.5	0.031	-1	0.31	-0.5
hypothetical protein CDS	LGG_RS05820	0.41	-0.5	0.43	-1	1	-0.1	1	-1000000	1	0.4	1	-1.4	0.61	-0.5	1	-0.7	1	-0.6	0.8	-1000000	0.22	-0.7	0.52	-0.5	0.17	-0.7	0.7	-0.9	0.5	-1.1	0.37	-1.3
L-serine dehydratase, iron-sulfur-dependent subunit beta CDS	LGG_RS05825	1	0	1	-0.1	0.63	-0.6	0.85	1.4	0.83	-1	0.53	0.9	1	0.1	1	0.1	0.64	0.5	0.9	-0.8	0.95	-0.1	0.82	-0.2	0.34	-0.3	0.69	0.4	0.7	0.4	1	0.1
L-serine dehydratase, iron-sulfur-dependent subunit alpha CDS	LGG_RS05830	1	0	0.87	0.2	1	-0.1	1	-1000000	1	1	1	-0.5	0.27	0.4	0.45	0.8	0.5	1.2	1	1.3	0.49	0.3	0.23	0.5	0.74	-0.2	0.84	0.8	0.37	1.3	0.93	0.8
phosphoglycerate mutase CDS	LGG_RS05835	0.51	-0.5	0.71	-0.7	0.87	0.7	1	-1000000	1	1.1	1	0.9	1	0	0.93	-1.3	0.68	1.2	1	1.7	1	0.1	0.73	0.4	1	-0.1	1	0.7	0.82	0.9	0.74	1
peptide-methionine (S)-S-oxide reductase CDS	LGG_RS05840	0.014	1.3	0.31	0.9	0.93	0.7	0.94	1.4	1	-0.4	0.68	1.1	0.1	1	0.18	1.7	1	0.2	0.86	0.9	0.75	0.3	1	0.1	0.92	0.2	1	-0.4	1	-0.1	1	0
short-chain dehydrogenase CDS	LGG_RS05845	0.47	-0.6	1	0.1	0.84	0.5	1	-1000000	0.95	1.4	0.78	2	1	-0.1	1	0.7	1	0.7	0.79	1.6	0.95	-0.1	0.93	-0.2	0.86	-0.2	0.93	0.8	1	0.7	0.67	1.2
membrane protein CDS	LGG_RS05850	0.15	0.6	0.21	0.7	0.67	0.5	1	0.8	1	-0.8	1	-0.9	1	0.1	1	0.3	1	0	1	-0.8	0.93	0.1	0.87	0.2	1	0	1	0.1	1	-0.1	1	0.2
deoxynucleoside kinase CDS	LGG_RS05855	0.73	0.1	1	-0.1	0.21	0.6	1	-1000000	1	0.1	1	-0.1	0.84	-0.1	1	-0.2	1	0	1	-0.9	0.81	-0.1	0.59	-0.2	0.79	-0.1	1	0	0.99	0.1	1	0.2
histidinol-phosphatase CDS	LGG_RS05860	0.48	-0.5	1	-0.2	1	-0.1	1	-1000000	1	-1.2	1	-1000000	1	-0.1	0.96	-1.1	1	0.6	1	1	1	0	0.99	-0.1	0.97	-0.1	1	0.5	1	0.2	1	0.5
peptide ABC transporter substrate-binding protein CDS	LGG_RS05865	0.96	-0.1	1	0.1	1	-0.1	1	-0.8	1	0.6	1	-0.7	1	0	1	-0.6	1	0.2	1	0.9	0.47	-0.4	0.23	-0.7	0.37	-0.5	1	-0.1	1	0.3	1	0
two-component sensor histidine kinase CDS	LGG_RS05870	0.84	0.2	0.95	-0.2	1	0.1	1	0.4	1	-1.2	1	-0.8	0.78	-0.3	1	-0.6	1	-0.2	1	0.1	0.16	-0.6	0.26	-0.7	0.37	-0.4	0.32	-1.5	0.45	-1.2	0.63	-1
DNA-binding response regulator CDS	LGG_RS05875	1	0	1	-0.2	0.6	-1.1	1	-1000000	1	-0.5	0.89	-1000000	1	-0.1	0.99	0.5	1	0.3	1	-0.1	0.56	-0.4	0.73	-0.3	0.97	-0.2	1	-0.2	1	-0.2	1	0.2
ABC transporter CDS	LGG_RS05880	1	0.2	1	-0.2	1	-1.3	1	1.5	1	-0.5	1	0.4	1	-0.1	0.99	1.1	1	0.5	1	0.9	1	-0.2	1	0.2	1	-0.3	1	0.3	1	0.4	1	0.3
ABC transporter CDS	LGG_RS05885	0.093	-1.5	0.99	-0.4	0.78	-1.5	1	0.4	1	-1000000	1	-1000000	0.27	-1.3	1	-2.3	0.99	-1.6	1	-1000000	0.029	-1.7	0.065	-1.8	0.023	-1.8	1	-0.5	1	-0.6	1	-0.4
LysR family transcriptional regulator CDS	LGG_RS05890	0.96	-0.3	0.54	-1.1	1	-0.4	0.93	-1000000	0.95	-0.8	1	0.4	1	0	1	0.3	0.99	0.3	1	0.1	0.28	-0.9	0.93	-0.3	0.99	0.2	0.98	0.2	0.76	-0.4	1	-0.1
cupin CDS	LGG_RS05895	0.31	1.1	0.71	0.9	0.8	1.5	1	-1000000	1	-0.5	1	0.2	0.34	1.2	0.045	3	1	0.2	1	-1000000	0.55	0.8	0.55	0.9	0.63	0.7	1	-0.8	1	-0.6	1	-0.8
4-carboxymuconolactone decarboxylase CDS	LGG_RS05900	0.2	-0.7	0.32	-0.8	1	-0.3	1	-1000000	1	0.8	1	1.8	0.44	-0.5	1	0.6	1	0.5	1	-1000000	0.021	-1.2	0.033	-1.4	0.19	-0.6	1	0.1	1	0.5	1	-0.3
hypothetical protein CDS	LGG_RS05905	0.048	1.2	0.36	1	0.29	1.4	1	-1000000	1	-1000000	1	-1000000	0.71	0.6	0.35	2.1	1	-0.1	1	-1000000	0.17	0.9	0.23	0.9	0.0084	1.5	1	-0.3	1	-0.6	1	-0.7
acetyltransferase CDS	LGG_RS05910	0.19	0.6	0.78	-0.3	0.83	-0.6	0.95	-1.5	0.89	-0.7	0.84	-0.8	0.54	0.4	0.72	0.6	0.77	-0.3	0.8	0.7	0.97	0.1	1	0	0.087	0.7	1	-0.1	1	0	0.99	-0.1
GNAT family acetyltransferase CDS	LGG_RS05915	0.33	0.9	0.44	1	1	0.1	1	-1000000	1	-1.2	1	-0.4	0.35	0.9	1	0.8	1	-0.2	0.53	1.1	0.35	0.8	0.28	0.9	0.16	1	1	-0.1	1	0.2	1	0
hypothetical protein CDS	LGG_RS05920	1	-0.3	1	0.6	1	-1000000	1	1000000	1	0	1	0	1	-1	1	-1000000	1	1000000	1	0	1	-0.8	1	-1.3	1	-0.5	1	1000000	1	1000000	0.99	1000000
hypothetical protein CDS	LGG_RS05925	1	0.1	0.73	-0.5	0.48	-1	1	0	1	0	1	0	0.95	0.1	0.36	-1000000	1	0	1	0	0.79	-0.2	0.95	-0.1	0.44	-0.4	1	0	1	1000000	1	0
DNA-binding response regulator CDS	LGG_RS05930	0.85	0.3	0.64	0.6	1	-0.3	1	0	1	1000000	1	1000000	1	-0.1	0.77	-1000000	0.78	1000000	1	0	1	-0.1	1	0	1	0	0.51	1000000	0.66	1000000	0.55	1000000
two-component sensor histidine kinase CDS	LGG_RS05935	0.96	-0.2	0.96	-0.4	0.97	-0.8	0.62	2	1	-3	1	-1.5	1	0.3	1	-1.1	1	-0.3	1	-0.3	1	0	0.58	-0.7	0.97	-0.2	1	-0.4	1	-0.3	1	-0.5
multidrug ABC transporter permease CDS	LGG_RS05940	1	1.2	1	2.4	1	-0.3	1	0	1	0	1	0	1	-1000000	1	-1000000	1	1000000	1	0	1	0.9	1	0.8	1	1.3	1	1000000	1	1000000	1	1000000
multidrug ABC transporter ATP-binding protein CDS	LGG_RS05945	1	1.1	0.81	2.3	1	-1000000	1	0	1	1000000	1	1000000	1	1.8	1	4.2	1	1000000	1	0	0.96	1.6	1	-1.1	1	0.8	0.99	1000000	0.98	1000000	1	1000000
hypothetical protein CDS	LGG_RS05950	0.67	-0.4	1	0.2	0.95	-0.6	1	2	0.85	1.9	1	-0.7	0.26	-1.1	0.99	-1.1	1	0.5	1	1.8	0.23	-0.8	0.36	-0.8	0.11	-1.1	1	0	1	0.3	1	0.2
hypothetical protein CDS	LGG_RS05955	0.99	0.3	0.95	0.9	1	0.7	1	-1000000	1	-2.7	1	-0.8	1	0.2	1	-1000000	1	0.2	1	-1000000	0.75	0.8	0.76	0.9	1	0.1	1	-0.3	1	-0.1	1	-0.4
chromosome segregation ATPase CDS	LGG_RS05960	1	1000000	1	1000000	1	0	1	-0.1	1	0.1	1	-0.5	1	0	1	0	0.93	0.6	1	-0.3	1	0	1	0	1	0	1	0.3	1	0	1	0.1
hypothetical protein CDS	LGG_RS05965	1	0	1	0	1	0	1	0.9	1	-0.7	1	0.5	1	0	1	0	1	-0.2	1	0.7	1	0	1	0	1	0	1	0.3	1	0.2	1	0.3
hypothetical protein CDS	LGG_RS05975	0.51	-0.7	0.74	-1.2	0.85	-2	1	-1000000	1	-1000000	1	1.1	1	-0.2	1	-0.7	1	-2.4	1	-1000000	0.79	-0.4	0.97	-0.3	0.27	-0.9	1	-1	1	-1.2	1	-2
hypothetical protein CDS	LGG_RS05980	1	0	1	0	1	0	1	0	1	0	1	0	1	0	1	0	1	0	1	0	1	0	1	0	1	0	1	0	1	0	1	0
hypothetical protein CDS	LGG_RS05985	1	0	1	0	1	0	1	0	1	0	1	0	1	0	1	0	1	0	1	0	1	0	1	0	1	0	1	0	1	0	1	0
hypothetical protein CDS	LGG_RS05990	1	0	1	0	1	0	1	0	1	0	1	1000000	1	0	1	0	1	0	1	0	1	0	1	0	1	0	1	0	1	1000000	1	0
transposase CDS	LGG_RS05995	0.00032	0.6	0.46	0.2	0.14	0.5	1	-1000000	1	1	1	-1.9	0.0064	0.5	0.39	0.4	1	-5.4	1	-1.4	0.022	0.4	0.079	0.3	3.8e-06	0.7	0.89	-1000000	1	-9.3	0.89	-1000000
RNA-binding transcriptional accessory protein CDS	LGG_RS06000	0.93	0.1	0.35	-0.4	0.98	-0.1	1	-2.1	1	-0.3	1	-0.3	0.6	-0.2	0.94	0.3	0.94	-0.4	1	-0.8	1	0	0.19	0.4	0.45	0.2	1	0	1	-0.1	1	-0.2
hypothetical protein CDS	LGG_RS06005	1	0	1	0	1	1000000	0.34	-1000000	0.25	-1.4	0.37	0.8	1	0	1	0	0.022	-1.3	0.52	-1	1	0	1	0	1	0	0.0079	-1.4	0.0015	-1.7	0.0021	-1.6
gamma-glutamyl-gamma-aminobutyrate hydrolase CDS	LGG_RS06010	0.26	-0.6	0.24	-1.1	0.99	-0.4	1	0	1	1000000	1	1000000	0.38	-0.6	0.92	-2	0.57	1000000	1	0	0.027	-1.1	0.12	-1	0.016	-1.3	1	1000000	0.73	1000000	0.98	1000000
amino acid permease CDS	LGG_RS06015	0.6	-0.5	0.61	-1	1	-0.7	1	0	1	1000000	1	0	1	-0.1	1	-0.8	0.96	1000000	1	0	0.14	-0.9	0.61	-0.5	0.022	-1.5	1	1000000	0.96	1000000	1	1000000
transcriptional regulator CDS	LGG_RS06020	1	0	1	0	1	0	1	0	1	0	1	0	1	0	1	0	1	0	1	0	1	0	1	0	1	0	1	0	1	0	1	0
DNA helicase CDS	LGG_RS06025	1	0	1	0	1	0	1	0	1	0	1	0	1	1000000	1	0	1	0	1	0	1	0	1	0	1	0	1	0	1	1000000	1	0
30S ribosomal protein S4 CDS	LGG_RS06030	0.26	-0.1	0.45	-0.1	0.12	0.2	0.56	0.5	1	0.1	0.54	-0.4	0.018	-0.3	0.42	-0.2	0.018	-0.7	0.18	-0.8	0.00035	0.3	0.33	0.1	1.2e-15	0.7	0.092	0.4	0.14	0.4	0.03	0.5
sensor histidine kinase CDS	LGG_RS06035	0.0081	0.9	0.76	0.3	0.41	0.7	0.79	-1.7	0.95	-0.3	0.24	-1.2	0.57	-0.3	0.57	0.8	0.082	-0.8	0.12	-2.9	0.12	-0.6	1	0	0.36	-0.3	0.017	-1.1	0.05	-0.9	0.059	-0.8
septation ring formation regulator EzrA CDS	LGG_RS06040	0.72	0.1	1	-0.1	1	0	0.99	-0.7	1	0.1	0.9	-0.5	0.57	-0.2	1	-0.1	0.7	-0.3	1	0	0.88	-0.1	0.64	-0.2	0.98	-0.1	1	0.1	1	0	1	0.1
aminotransferase V CDS	LGG_RS06045	1	-0.1	0.77	-0.4	1	0	1	-0.9	0.88	-0.9	0.71	-1.9	0.44	-0.6	1	0	0.28	-1.1	0.79	-2.1	1	0	1	0	1	-0.1	0.41	-0.8	0.53	-0.6	0.36	-0.9
tRNA sulfurtransferase ThiI CDS	LGG_RS06050	0.52	-0.2	1	0	0.43	0.5	0.74	1.5	1	0	0.93	0.9	1	0	0.69	-1.2	1	0.4	0.64	1.3	0.71	0.1	0.9	-0.1	1	0	0.66	0.8	0.69	0.8	0.75	0.7
redox-sensing transcriptional repressor Rex CDS	LGG_RS06055	1e-05	-0.9	0.016	-0.7	9.3e-06	-2.3	0.23	-1000000	0.11	-2.1	0.078	-1.9	5.8e-10	-1.6	0.015	-1.8	0.022	-1.1	0.28	-1.5	0.00051	-0.6	6.7e-07	-1.1	0.69	-0.1	0.18	-0.6	1	0	0.071	-0.8
valS CDS	LGG_RS06060	0.19	-0.2	0.98	0.1	0.93	-0.1	1	-0.1	1	0	1	0	0.56	-0.1	0.18	-0.9	0.39	0.6	0.96	0.4	0.65	0.1	0.25	-0.2	0.14	-0.2	0.75	0.3	0.095	0.9	0.78	0.3
bifunctional folylpolyglutamate synthase/dihydrofolate synthase CDS	LGG_RS06065	0.017	0.7	0.82	-0.3	0.85	0.2	1	-1000000	0.83	0.9	1	0.3	1	0.1	1	-0.2	0.95	0.4	1	-0.3	0.96	0.1	0.22	0.4	0.092	0.5	0.98	0.5	1	0	1	0.1
haloacid dehalogenase CDS	LGG_RS06070	0.082	0.6	1	-0.2	1	0	1	-1.3	0.63	1.1	1	-0.2	0.5	0.3	0.48	0.9	1	-0.2	1	0.4	0.34	0.3	0.086	0.6	0.077	0.6	1	0	1	-0.3	1	-0.3
DNA repair protein RadC CDS	LGG_RS06075	0.12	0.4	0.12	0.5	0.18	0.6	0.8	1.8	0.18	1.8	1	0.1	0.16	0.4	0.99	-0.1	0.11	1.5	0.65	1.3	0.027	0.5	0.21	0.3	0.008	0.6	0.2	1.3	0.54	0.8	0.21	1.3
rod shape-determining protein CDS	LGG_RS06080	0.97	0	0.035	-0.5	0.79	-0.2	0.51	0.7	1	0	0.7	0.3	0.022	-0.4	0.53	-0.4	0.67	-0.2	0.12	-1.4	0.023	-0.3	0.0079	-0.4	0.03	-0.3	0.42	-0.3	0.78	-0.1	0.5	-0.2
rod shape-determining protein MreC CDS	LGG_RS06085	0.99	-0.1	0.71	-0.2	0.68	-0.4	1	0.7	0.82	-1.3	1	-0.1	0.00013	-1.3	0.38	-1.4	1	0	1	-0.3	0.026	-0.6	0.051	-0.6	0.013	-0.6	1	0.1	0.85	0.3	1	0
rod shape-determining protein MreD CDS	LGG_RS06090	0.59	0.2	0.47	-0.3	0.47	-0.4	0.78	0.7	1	-0.7	1	-0.4	0.017	-0.7	0.71	-0.5	0.72	-0.4	1	-0.3	0.13	-0.4	0.19	-0.3	0.16	-0.3	1	0	1	-0.2	1	-0.1
cell division inhibitor CDS	LGG_RS06095	0.25	-0.2	0.011	-0.9	0.06	-1	1	-0.2	1	-0.2	1	0	8.7e-06	-1.3	0.56	-0.6	1	0	1	-0.3	1.4e-08	-1.3	6e-05	-1.1	4.1e-06	-1.1	0.57	-0.4	0.24	-0.7	0.37	-0.5
septum site-determining protein MinD CDS	LGG_RS06100	0.054	-0.5	0.12	-0.6	1	-0.1	1	-2	1	0.4	1	-0.6	2.9e-05	-1.4	0.13	-1.9	1	0.1	1	0.1	0.00074	-0.8	0.04	-0.5	0.016	-0.6	1	0.2	1	-0.1	0.95	0.2
amino acid ABC transporter permease CDS	LGG_RS06105	0.14	-0.3	0.76	0.1	1	0	1	-1.5	1	-0.1	1	-0.5	0.37	0.2	1	0.1	0.0047	-2.1	1	0.2	0.41	0.2	0.12	0.3	0.9	0.1	0.43	-0.5	0.41	-0.6	1	-0.1
polar amino acid ABC transporter ATP-binding protein CDS	LGG_RS06110	0.038	-0.4	1	0.1	1	0	0.87	-1.8	1	0	1	0	0.15	0.3	0.41	-0.6	0.00058	-2.1	1	0.3	0.049	0.3	0.11	0.3	0.88	0.1	0.73	-0.2	0.7	-0.2	1	0
amino acid ABC transporter substrate-binding protein CDS	LGG_RS06115	0.95	0	0.41	0.2	0.24	0.4	1	0.1	0.95	-0.3	1	-0.1	0.08	0.3	1	0.1	0.0018	-1.8	1	0.1	0.00012	0.6	0.019	0.4	0.13	0.3	1	0.1	0.96	0.2	0.68	0.3
cardiolipin synthase CDS	LGG_RS06120	0.48	0.5	1	0.1	1	0.2	1	-0.8	0.97	1	1	-2.5	1	0.2	1	0.7	1	0.6	1	-0.9	0.33	0.6	0.47	0.5	0.14	0.8	1	0.6	1	0.3	1	0.6
hypothetical protein CDS	LGG_RS06125	1	-0.1	0.9	0.5	0.97	-0.4	0.98	2.8	1	-1000000	1	-1000000	1	0	1	-0.2	0.027	2.8	1	-1000000	0.64	0.4	0.94	0.2	0.46	0.5	0.19	2.1	0.57	1.5	0.48	1.6
division/cell wall cluster transcriptional repressor MraZ CDS	LGG_RS06130	6e-05	0.6	0.021	-0.6	0.35	0.3	0.74	-0.9	1	-0.1	1	-0.1	1.6e-09	-1.4	0.75	-0.2	0.0073	-0.8	0.06	-1.5	6.3e-05	-0.7	0.0036	-0.5	0.5	0.1	0.13	-0.4	0.0032	-0.9	0.0084	-0.8
16S rRNA (cytosine(1402)-N(4))-methyltransferase CDS	LGG_RS06135	0.0014	0.4	0.00055	-0.7	0.65	-0.2	0.37	-1.1	0.65	-0.3	1	0	7.4e-09	-0.9	0.044	-0.8	0.017	-0.6	0.29	-0.7	5.5e-09	-0.7	0.025	-0.3	0.55	0.1	0.39	-0.2	0.067	-0.4	0.061	-0.5
cell division protein FtsL CDS	LGG_RS06140	0.0043	-0.6	0.029	-0.6	0.17	-0.6	0.63	-1.6	0.84	-0.5	0.67	-0.6	1.5e-08	-1.5	0.027	-2	0.051	-0.9	0.17	-2	4.5e-10	-1.3	5.1e-06	-1	0.00029	-0.7	0.088	-0.7	0.085	-0.7	0.076	-0.7
penicillin-binding protein 2B CDS	LGG_RS06145	1	0	0.38	-0.5	1	0	1	-1.5	1	-0.6	1	-1.2	0.063	-0.8	1	-0.2	1	0	1	-0.3	0.4	-0.3	0.41	-0.3	0.37	-0.3	0.91	-0.4	1	-0.2	0.97	-0.3
phospho-N-acetylmuramoyl-pentapeptide- transferase CDS	LGG_RS06150	0.53	-0.2	0.053	-1.1	1	-0.2	1	0.1	1	0.6	1	-0.1	0.019	-0.9	0.63	-1.4	1	0.1	1	0.4	0.029	-0.7	0.053	-0.7	0.12	-0.5	1	-0.1	0.87	-0.3	0.97	-0.2
UDP-N-acetylmuramoylalanine--D-glutamate ligase CDS	LGG_RS06155	0.27	-0.3	0.84	-0.2	0.32	-0.7	1	-0.2	0.85	-0.7	0.94	-0.4	0.0001	-1.6	0.96	-0.3	0.26	-0.8	0.54	-1.4	0.037	-0.6	0.035	-0.7	0.014	-0.7	0.18	-0.8	0.52	-0.4	0.46	-0.5
UDP-N-acetylglucosamine--N-acetylmuramyl- (pentapeptide) pyrophosphoryl-undecaprenol N-acetylglucosamine transferase CDS	LGG_RS06160	0.23	0.3	1	0	0.25	0.5	1	0.4	1	-0.2	0.96	-0.5	0.83	0.1	0.55	0.4	1	-0.1	0.86	0.5	0.23	0.3	0.85	0.1	0.1	0.3	1	0	0.68	0.2	1	-0.1
cell division protein FtsQ CDS	LGG_RS06165	0.0094	0.6	0.12	0.5	0.18	0.6	0.95	-0.9	1	-0.1	0.92	0.3	0.1	0.4	0.15	0.9	0.99	0.2	0.81	0.5	0.18	0.3	0.21	0.3	0.19	0.3	1	-0.1	1	0	1	0
cell division protein FtsA CDS	LGG_RS06170	0.075	0.2	0.57	0.1	0.73	0.1	1	0.3	1	0.2	0.6	-0.5	0.03	0.3	0.44	0.3	0.44	0.3	0.96	0.3	0.17	0.2	0.15	0.2	0.0076	0.3	0.98	0.1	0.99	0	0.99	0
cell division protein FtsZ CDS	LGG_RS06175	0.032	0.2	0.38	0.1	0.45	0.2	0.96	-0.7	0.58	0.3	0.68	-0.4	0.0013	0.4	0.2	0.4	0.35	0.3	1	-0.1	1.9e-05	0.4	0.0016	0.4	6.9e-06	0.5	0.72	0.1	0.18	0.4	0.99	0
cell division protein SepF CDS	LGG_RS06180	0.24	-0.1	0.91	0	0.85	-0.1	0.82	0.6	1	0	0.82	0.3	1	0	0.99	0	0.012	0.8	0.99	-0.2	0.22	0.1	0.96	0	0.17	-0.1	0.13	0.5	0.0053	0.8	0.095	0.5
cell division protein CDS	LGG_RS06185	0.91	0	0.99	0	0.45	0.2	1	-0.2	0.51	-1.1	0.59	0.5	0.82	0	0.032	0.7	0.063	0.8	1	-0.1	0.17	0.2	0.99	0	0.77	0	0.52	0.3	0.36	0.4	0.38	0.4
RNA-binding protein CDS	LGG_RS06190	1.9e-09	0.6	0.14	0.2	0.32	0.2	1	-0.1	0.82	-0.3	0.79	-0.2	2.7e-14	0.8	0.00013	0.8	0.58	0.2	0.56	0.3	1.7e-16	0.7	4.7e-19	0.9	2.8e-19	0.8	0.68	0.1	0.26	-0.3	0.93	-0.1
cell division protein DivIVA CDS	LGG_RS06195	0.36	0.1	0.068	0.2	0.21	0.2	0.51	-0.8	1	0	0.78	-0.2	8.9e-07	0.4	0.0024	0.5	0.62	0.1	1	0.1	0.00034	0.2	0.00071	0.3	2.5e-08	0.4	1	0	0.81	0.1	0.91	0.1
ileS CDS	LGG_RS06200	0.94	0	0.68	0.1	0.97	-0.1	1	-0.1	1	0.1	1	0.1	0.027	0.4	0.36	0.4	0.98	0.2	1	0.3	0.017	0.3	0.059	0.3	0.02	0.3	0.87	0.3	0.43	0.6	0.87	0.3
cold-shock protein CDS	LGG_RS06205	0.83	0	0.62	0.1	0.91	-0.1	0.27	-1000000	0.95	0.3	0.79	-0.5	0.016	0.3	0.083	0.5	0.35	0.4	0.88	0.3	0.034	0.2	0.91	0	0.00054	0.4	0.46	0.3	0.14	0.6	0.54	0.3
phosphate ABC transporter substrate-binding protein CDS	LGG_RS06210	0.0023	-1	0.39	-0.4	1	-0.1	1	0.7	1	-0.9	1	-1000000	0.15	-0.5	0.48	-1	1	-0.5	1	-1000000	0.0035	-0.9	0.017	-0.8	9.7e-06	-1.4	1	-0.4	1	0.5	1	-0.1
multidrug MFS transporter CDS	LGG_RS06215	0.87	-0.4	1	-0.5	1	-0.2	1	-1000000	1	-1.2	1	-0.3	1	-0.2	1	-0.2	1	-0.4	1	0.1	1	-0.2	0.93	-0.5	1	0.1	1	-0.2	1	-0.2	1	0
tellurite resistance protein TelA CDS	LGG_RS06220	0.00013	-0.8	1	0	0.22	-0.4	1	-0.1	0.88	0.4	0.99	0.3	0.029	-0.4	0.9	-0.2	0.11	0.7	1	-0.1	0.037	-0.4	0.023	-0.4	6.3e-08	-1	0.65	0.3	0.23	0.5	0.56	0.3
MFS transporter CDS	LGG_RS06225	0.28	-0.2	0.069	0.5	0.28	-0.5	0.94	0.7	0.72	0.5	0.12	1.1	0.72	-0.1	0.63	-0.5	0.27	0.5	1	0	0.16	-0.3	0.27	-0.3	0.004	-0.6	0.33	0.5	0.13	0.7	0.49	0.4
NUDIX hydrolase CDS	LGG_RS06230	0.33	-0.3	0.11	-0.7	1	-0.1	1	-0.9	1	0.2	1	0.1	0.088	-0.6	1	-0.3	0.44	-0.5	1	-0.3	0.49	-0.2	0.38	-0.3	0.33	-0.3	0.8	-0.3	1	0	1	-0.1
membrane protein CDS	LGG_RS06235	0.31	-0.2	0.00028	-1.2	0.087	-0.8	0.43	1.2	0.46	0.8	0.12	1.1	0.011	-0.6	0.044	-1.9	1	-0.1	1	0.2	0.34	-0.2	0.73	0.1	0.2	-0.2	0.23	0.6	0.43	0.5	0.45	0.5
5'-methylthioadenosine/S-adenosylhomocysteine nucleosidase CDS	LGG_RS06240	0.47	-0.2	0.96	-0.1	0.76	-0.4	1	-1.2	1	-0.7	1	-0.3	0.085	-0.6	0.7	-0.8	1	-0.2	1	-0.4	0.84	0.1	0.76	-0.1	0.45	-0.2	0.87	0.3	0.14	0.9	0.42	0.6
cysteine desulfurase CDS	LGG_RS06245	0.28	-0.3	0.56	0.3	0.96	-0.1	0.79	-1000000	1	0.3	1	0.1	0.76	-0.1	0.85	-0.6	0.23	0.7	1	0	0.59	0.2	0.88	-0.1	0.43	-0.2	0.24	0.7	0.16	0.8	0.13	0.9
cysteine desulfurase CDS	LGG_RS06250	0.019	-0.3	0.65	0.1	0.57	-0.2	1	-0.4	0.49	0.4	0.77	-0.4	0.014	-0.3	0.46	-0.2	0.62	0.2	0.34	0.6	0.79	0	0.65	-0.1	0.15	-0.1	0.33	0.3	0.46	0.3	0.87	0.1
daunorubicin resistance protein DrrC CDS	LGG_RS06255	1	-0.1	1	-0.2	1	0	1	0.2	1	-2.9	1	-2.1	1	-0.3	1	0.1	1	-0.7	1	-0.5	0.68	-0.4	0.48	-0.6	0.44	-0.6	1	-0.5	1	-0.5	1	-0.5
tRNA(5-methylaminomethyl-2-thiouridine)- methyltransferase CDS	LGG_RS06260	0.24	-0.2	1	0	0.3	-0.4	0.84	-0.3	0.18	-0.4	0.074	-0.5	0.95	0	1	0	0.034	-0.3	0.48	-0.3	0.22	-0.2	1	0	0.3	-0.2	0.31	0.2	0.31	0.2	0.5	0.1
phosphoglycerate mutase CDS	LGG_RS06265	1	0	1	0.1	1	0	0.98	-1.5	1	0.3	1	0.2	0.9	-0.1	1	0	1	0.2	0.79	-2.1	0.75	0.2	1	0	1	0	1	-0.1	0.91	-0.2	1	0
hypothetical protein CDS	LGG_RS06270	0.39	-0.4	1	-0.2	0.15	-2.4	1	0.2	0.82	1	0.99	-0.7	0.49	-0.4	0.95	-1	0.83	-0.4	0.78	-3.8	0.63	-0.2	0.83	-0.2	0.35	-0.5	0.88	-0.3	1	-0.2	0.55	-0.7
hypothetical protein CDS	LGG_RS06275	0.55	0.2	0.8	0.2	0.95	-0.3	0.93	-1.8	0.89	-0.7	0.93	0.4	0.76	0.2	0.64	0.6	0.62	0.4	0.92	0.7	0.71	-0.1	0.92	0.1	0.99	0.1	0.63	0.5	0.84	0.3	1	0.1
GNAT family acetyltransferase CDS	LGG_RS06280	0.023	0.5	1	0	0.58	0.3	1	0.7	1	-0.4	1	-0.3	0.57	0.1	0.45	0.5	0.63	0.4	0.85	0.5	0.86	0.1	0.74	0.1	0.19	0.3	0.56	0.5	1	0.1	1	0.2
diacylglycerol kinase CDS	LGG_RS06285	0.27	2	0.88	1.5	1	0.6	1	0	0.44	1000000	1	1000000	1	0.8	1	2.5	0.82	1000000	1	1000000	0.51	1.5	0.32	1.9	0.28	1.9	1	1000000	0.99	1000000	1	1000000
ribonuclease J CDS	LGG_RS06290	0.0015	-0.7	0.41	-0.2	0.16	-0.6	1	-0.7	1	-0.4	1	-0.4	0.00063	-0.8	0.27	-0.8	0.99	-0.3	1	-0.4	0.018	-0.4	0.014	-0.5	0.013	-0.5	1	-0.3	1	0	1	-0.1
hypothetical protein CDS	LGG_RS06295	0.73	-0.1	0.38	-0.5	0.37	-0.8	1	-0.7	1	0.1	0.95	-1.6	0.0044	-1.2	0.63	-1.6	0.081	-2.1	1	-0.1	0.042	-0.6	0.14	-0.5	0.01	-0.8	0.39	-1	0.48	-0.9	0.22	-1.3
hypothetical protein CDS	LGG_RS06300	3.3e-06	-0.6	0.28	-0.2	0.00032	-0.9	0.97	-0.8	0.19	0.7	0.19	0.6	1.4e-22	-1.6	0.00042	-1.5	0.0055	-1.1	0.027	-3.1	0	-1.2	1.6e-05	-0.6	4.5e-13	-0.9	1	0	0.088	-0.7	0.018	-0.9
hypothetical protein CDS	LGG_RS06305	1.7e-05	1	0.46	-0.3	0.028	0.9	1	0.7	0.89	0.6	0.99	0.7	0.061	0.5	0.17	0.9	0.3	1	1	-0.5	0.022	0.6	0.018	0.6	3.6e-08	1.2	0.59	0.7	1	0	0.77	0.5
hypothetical protein CDS	LGG_RS06310	1.7e-15	1.3	1	0.1	0.073	0.6	0.79	1.2	0.066	2.2	0.091	1.9	3e-10	1.2	0.00087	1.3	0.64	0.6	1	0.1	4.6e-09	1	2.1e-12	1.2	4.8e-35	1.8	0.18	1.2	1	0.2	0.49	0.8
peptide deformylase CDS	LGG_RS06315	1	0.1	0.2	-0.8	1	0.1	1	-0.1	0.91	-0.7	1	-0.3	1	0	0.89	-1.4	0.88	-0.3	0.95	-0.8	0.022	-0.8	0.3	-0.4	0.13	-0.5	0.13	-1	0.03	-1.4	0.049	-1.3
ATPase CDS	LGG_RS06320	0.084	0.2	0.42	0.2	0.0073	0.6	0.91	-1.2	0.12	1.1	0.49	-1.1	0.00023	0.6	0.046	0.7	0.28	0.6	1	-0.2	3.8e-05	0.5	0.17	0.2	3.5e-05	0.5	0.094	0.8	0.68	-0.2	0.11	0.8
pyruvate dehydrogenase (acetyl-transferring) E1 component subunit alpha CDS	LGG_RS06325	0.45	0.1	0.11	0.3	0.19	0.3	0.98	0.5	1	0.2	0.94	0.3	0.25	0.1	0.52	-0.3	0.84	0.2	0.76	0.4	1.4e-05	0.5	0.23	0.1	1.2e-05	0.5	0.29	0.5	1	0.1	0.12	0.6
2-oxoisovalerate dehydrogenase subunit beta CDS	LGG_RS06330	0.11	0.2	0.099	0.3	0.22	0.3	1	0.1	0.98	0.3	1	-0.2	1.6e-05	0.6	0.86	-0.1	1	0	1	-0.2	6.8e-09	0.6	0.0015	0.4	1.7e-13	0.8	0.47	0.4	1	0	0.64	0.3
dihydrolipoamide acetyltransferase CDS	LGG_RS06335	4.4e-05	0.4	0.00016	0.5	0.0019	0.5	0.99	-0.6	0.98	0.2	1	0	6.4e-15	0.8	0.077	0.5	1	0	0.43	0.6	1.1e-20	0.9	5.3e-12	0.7	3.2e-23	0.9	0.21	0.4	0.82	-0.1	0.32	0.4
dihydrolipoyl dehydrogenase CDS	LGG_RS06340	1.7e-05	0.6	0.00013	0.7	0.051	0.5	1	0.3	0.46	0.8	1	0.2	1.4e-11	1	0.08	0.6	0.77	0.3	1	0.5	2.7e-15	1	1.1e-08	0.8	2.4e-19	1.2	0.31	0.6	0.67	-0.3	0.46	0.5
lactate dehydrogenase CDS	LGG_RS06345	0.23	0.4	0.54	0.4	0.18	0.8	1	-1000000	1	0.1	1	1.2	0.13	0.6	0.3	0.9	0.72	0.8	1	1.1	0.1	0.5	0.23	0.4	0.0013	1	0.75	0.9	0.75	0.8	1	0.3
hypothetical protein CDS	LGG_RS06350	0.99	0	1	-0.1	0.84	0.2	1	-1000000	1	0.5	1	1	1	0	0.98	-0.3	0.37	1.1	0.96	-1.8	0.98	0	0.62	0.1	0.045	0.4	0.76	0.7	0.94	0.6	0.43	1
fructose 1,6-bisphosphatase CDS	LGG_RS06355	0.18	-0.4	0.41	-0.3	0.69	0.2	1	0.8	1	-0.1	1	0.1	1	0	0.53	-0.9	0.9	0.5	0.75	0.9	0.21	-0.3	0.14	-0.4	0.73	-0.1	1	0.2	1	0.3	1	0.2
GTP-binding protein CDS	LGG_RS06360	0.87	-0.1	0.17	-0.4	0.59	0.2	1	-0.9	0.88	0.3	1	-0.1	0.034	-0.5	1	0.1	0.85	-0.2	1	0	0.079	-0.3	0.29	-0.2	0.38	-0.1	0.38	0.4	0.59	0.3	0.45	0.4
cell division protein FtsW CDS	LGG_RS06365	0.12	-0.7	1	-0.1	0.74	-0.6	1	-0.7	1	0	1	-0.4	0.26	-0.6	0.64	-3.6	1	-0.3	1	-0.9	0.64	-0.2	0.54	-0.4	0.18	-0.6	1	0.2	1	-0.3	1	0.1
pyruvate carboxylase CDS	LGG_RS06370	0.64	0.1	0.57	0.2	1	-0.1	1	-0.8	1	-0.5	0.89	-0.9	0.65	0.1	0.82	-0.4	1	-0.1	1	-0.6	0.68	0.1	1	0	0.84	0.1	1	-0.1	0.93	-0.2	0.82	-0.3
hypothetical protein CDS	LGG_RS06375	0.11	0.4	0.59	-0.2	1	-0.1	0.094	2.2	0.85	1	0.97	0.8	0.027	0.5	0.63	0.4	0.051	1.4	0.093	1.9	0.1	0.4	0.79	0.1	0.024	0.5	0.023	1.5	0.0099	1.6	0.038	1.4
rRNA methyltransferase CDS	LGG_RS06380	0.31	0.3	0.22	0.4	0.85	0.2	0.73	1.2	0.46	0.8	1	-0.1	0.0085	0.7	0.75	0.3	0.065	1	0.19	1.3	0.09	0.4	0.55	0.2	0.031	0.5	0.091	0.9	0.5	0.5	0.2	0.7
coaD CDS	LGG_RS06385	0.23	0.3	0.74	-0.2	0.28	0.5	1	0.5	0.62	1.2	1	0.4	1	0.1	0.45	0.6	0.39	0.9	1	0.4	0.11	0.4	1	0	0.082	0.4	0.54	0.7	0.75	0.6	0.53	0.8
peptidase S16 CDS	LGG_RS06390	0.0014	0.6	0.39	0.2	0.57	0.2	1	0	0.7	0.6	1	-0.2	0.00084	0.7	0.51	0.4	0.44	0.4	0.9	0.5	0.0036	0.5	0.049	0.4	0.00033	0.6	1	0	0.68	-0.3	1	-0.1
transporter CDS	LGG_RS06395	1	-1.3	1	-1000000	1	0.2	1	0	1	0	1	0	1	-0.7	1	-1000000	1	1000000	1	0	0.8	-1.8	1	-1.7	0.95	-1.4	1	1000000	1	1000000	1	1000000
MBL fold hydrolase CDS	LGG_RS06400	1	-0.1	0.81	0.5	0.82	0.6	1	-0.5	1	-2.1	1	0.1	1	-0.1	1	0.4	1	-0.1	1	0.3	1	0	1	0.1	0.96	0.2	1	0.2	1	0	1	0.1
DNA polymerase III subunit delta CDS	LGG_RS06405	0.059	-0.7	1	-0.1	1	0.2	1	-0.2	1	-1.8	1	-0.4	0.13	-0.6	0.97	-0.6	0.85	-0.7	1	-2	0.37	-0.3	0.68	-0.2	0.23	-0.4	1	-0.4	1	-0.2	0.96	-0.4
30S ribosomal protein S20 CDS	LGG_RS06410	1.4e-10	-0.4	0.21	-0.1	0.88	0	0.81	-0.3	0.9	-0.1	0.23	-0.3	5.5e-27	-0.7	8.6e-07	-0.8	3.1e-08	-0.9	0.0023	-0.9	0	-0.7	0	-0.7	1.2e-07	-0.3	0.11	-0.2	2.2e-08	-0.8	0.053	-0.3
30S ribosomal protein S15 CDS	LGG_RS06415	0	-1.4	7.8e-12	-0.7	1.4e-06	-0.6	0.017	-1000000	0.94	-0.2	0.0085	-1.6	0	-1.3	9.5e-08	-1.1	2.3e-06	-1.6	0.094	-1.3	0	-1.3	0	-1.3	0	-1.4	0.026	-0.6	0.0076	-0.8	0.012	-0.7
hypothetical protein CDS	LGG_RS06420	0.055	-2	1	-0.4	1	-0.3	1	-1000000	1	-1000000	1	-1000000	0.75	-0.6	0.97	-1000000	0.53	-4.2	1	-1000000	0.74	-0.4	1	-0.1	0.64	-0.5	0.49	-3	0.45	-2.7	0.9	-1.7
RNase J family beta-CASP ribonuclease CDS	LGG_RS06425	0.82	0.1	1	0.1	1	-0.1	1	-0.2	1	0.2	0.75	-1	0.84	-0.1	1	-0.1	0.37	-0.7	0.98	-0.5	0.73	0.1	0.55	0.1	0.97	0.1	0.8	-0.3	0.52	-0.5	0.65	-0.4
hypothetical protein CDS	LGG_RS06430	0.96	0.1	0.36	-0.7	1	0.2	1	1.4	0.62	1.5	1	-0.1	0.9	0.2	1	0.3	1	-0.1	1	1	0.35	0.4	0.88	0.2	0.08	0.7	1	0.3	0.9	0.6	1	0.3
tuf CDS	LGG_RS06435	0	-0.7	0.022	-0.1	2.6e-06	-0.3	0.16	-0.6	0.035	-0.4	0.14	-0.2	0	-0.6	3.9e-10	-0.7	6.8e-05	-0.4	0.052	-0.4	0	-0.6	0	-0.6	0	-0.7	0.00019	-0.4	0.0015	-0.3	0.04	-0.2
hydrogenase CDS	LGG_RS06440	0.65	1	0.93	1.1	1	-0.9	1	-1000000	0.75	3.2	1	-1000000	0.93	0.8	1	0.3	1	1.8	1	1.6	0.5	1	0.42	1.1	1	0.4	1	0.8	0.98	1.9	1	1.1
NAD-dependent deacetylase CDS	LGG_RS06445	0.73	-1.1	1	0	1	0.9	1	0	1	1000000	1	0	0.55	-2.1	1	1.2	1	1000000	1	0	0.83	-0.6	0.95	-0.6	0.51	-1.3	1	1000000	1	1000000	1	1000000
carboxymuconolactone decarboxylase CDS	LGG_RS06450	1	0.2	1	1.4	1	-1000000	1	0	1	1000000	0.52	1000000	1	0.4	1	1	1	1000000	1	0	1	0.3	1	-0.3	1	0	1	1000000	1	1000000	1	1000000
MerR family transcriptional regulator CDS	LGG_RS06455	0.78	1.1	1	0	1	0.1	1	-1000000	1	-1000000	1	-1000000	1	0.1	1	-1000000	1	-0.5	1	1.6	0.91	0.8	0.85	1	1	0.2	1	-0.6	1	-1.4	1	-1.3
multidrug ABC transporter ATP-binding protein CDS	LGG_RS06460	0.14	-0.6	1	0	0.99	-0.3	1	0	1	1000000	1	1000000	1	0	1	-0.1	0.81	1000000	1	1000000	0.21	-0.4	0.31	-0.4	0.43	-0.3	0.63	1000000	0.62	1000000	0.67	1000000
tig CDS	LGG_RS06465	3.2e-06	-0.5	0.22	-0.2	0.63	-0.1	0.48	0.7	1	-0.1	0.94	-0.1	1.6e-06	-0.6	0.01	-0.8	1	0	0.69	-0.4	0.0031	-0.3	0.0049	-0.3	1.5e-09	-0.6	1	0	0.62	0.2	0.76	0.1
ATP-dependent Clp protease ATP-binding subunit ClpX CDS	LGG_RS06470	0.00013	-0.3	0.4	0.1	0.1	-0.3	0.59	0.4	1	-0.1	1	-0.1	0.2	-0.1	0.26	-0.3	0.46	0.2	0.71	0.3	1	0	1	0	0.0077	-0.2	0.92	0.1	0.93	0	1	0
YihA family ribosome biogenesis GTP-binding protein CDS	LGG_RS06475	0.48	0.2	0.85	0.1	0.72	-0.3	1	0.1	0.6	-1.5	0.9	0.3	0.4	0.2	0.74	0.3	0.48	-0.7	0.91	-1.5	0.82	-0.1	0.18	0.3	0.97	0	0.62	-0.6	0.64	-0.5	0.39	-0.8
nucleotide pyrophosphohydrolase CDS	LGG_RS06480	8.8e-05	-1	0.48	-0.2	0.073	-0.9	0.94	0.8	0.37	-1000000	0.27	1.6	0.0018	-0.9	0.33	-1.1	1	-0.2	0.89	-1.4	7.9e-06	-1	7e-05	-1.1	3.7e-07	-1.2	0.96	-0.2	0.94	-0.2	0.93	-0.2
ABC transporter permease CDS	LGG_RS06485	0.31	-0.2	0.28	-0.4	0.91	-0.2	1	-1000000	1	-0.3	0.96	-1.2	0.13	-0.4	0.82	-0.5	0.54	-1.3	1	-0.1	0.67	-0.1	0.26	-0.3	0.18	-0.3	1	-0.3	1	0.1	0.93	-0.4
glnQ CDS	LGG_RS06490	0.024	-0.3	0.91	-0.1	0.6	-0.2	1	-1	0.79	-1.5	0.7	-1.7	0.11	-0.3	0.6	-0.3	0.19	-1.4	1	-0.6	0.49	-0.1	0.73	-0.1	0.0012	-0.5	0.5	-0.7	0.89	-0.3	0.5	-0.7
excinuclease ABC subunit C CDS	LGG_RS06495	0.4	-0.3	1	0	1	-0.2	1	-0.4	1	-0.8	1	-0.5	0.67	-0.2	1	0	1	-0.6	1	0.6	0.16	-0.4	0.53	-0.2	0.16	-0.4	0.97	-0.5	1	-0.3	1	-0.3
PTS fructose transporter subunit IIC CDS	LGG_RS06500	0.62	0.2	1	0	0.33	0.6	0.98	-0.7	0.97	-0.3	1	0.2	1	0	1	0.2	0.16	-1	0.99	-0.3	0.073	0.5	0.85	0.1	0.067	0.5	0.99	-0.1	0.43	-0.5	0.77	-0.2
1-phosphofructokinase CDS	LGG_RS06505	0.23	0.3	1	0	1	-0.1	0.77	-1000000	1	-0.3	0.8	-0.9	0.73	0.1	0.51	0.4	0.064	-1.5	1	-0.6	0.078	0.4	0.029	0.5	0.036	0.4	1	-0.1	0.41	-0.7	0.7	-0.4
DeoR family transcriptional regulator CDS	LGG_RS06510	1	0	1	0	1	-0.1	1	0.4	1	-0.4	1	-0.5	0.79	-0.1	0.73	0.7	0.71	-1	1	-0.8	0.59	-0.2	0.99	0.1	1	0	1	0.2	0.96	-0.5	1	0.4
obgE CDS	LGG_RS06515	0.98	0.1	0.64	-0.2	0.93	0.2	1	0	1	0	1	-0.4	0.56	-0.2	0.99	-0.3	1	0.2	1	0.6	0.62	0.2	0.61	0.2	0.39	0.2	1	0.2	1	0.1	1	0.1
acyltransferase CDS	LGG_RS06520	0.42	0.2	0.83	-0.2	1	0.1	1	-1000000	0.086	2.4	1	0.4	0.7	0.1	0.92	0.2	0.36	1.1	1	0.9	0.58	0.1	1	0	0.14	0.3	0.39	1.1	0.62	0.8	0.56	0.9
ribonuclease Z CDS	LGG_RS06525	1	0	1	-0.1	0.98	-0.2	1	-0.5	0.92	-0.6	0.66	-1.4	0.53	-0.2	1	0.1	1	-0.1	0.92	0.7	1	0	1	0	0.44	0.2	0.72	0.4	1	0.2	1	-0.1
short-chain dehydrogenase CDS	LGG_RS06530	0.17	0.3	1	0	0.39	0.4	0.97	-1.9	0.99	-0.6	0.35	-1.4	0.22	0.3	1	0.2	0.85	-0.2	1	0.4	0.14	0.3	0.73	0.1	0.23	0.3	1	0	0.47	0.4	0.94	-0.2
membrane protein CDS	LGG_RS06535	0.22	0.2	0.47	-0.2	0.08	-0.8	1	0.3	0.16	-2.3	0.86	0.5	0.23	0.2	0.21	0.6	0.67	-0.3	0.35	1	0.3	0.2	0.4	-0.2	0.35	0.2	1	0	0.99	0.2	0.98	-0.1
ATP-dependent chaperone ClpB CDS	LGG_RS06540	1	0	1	-0.2	1	0.1	1	-1000000	0.99	-1.6	1	-0.3	1	-0.1	1	-0.6	0.98	-0.4	1	-1.8	0.98	0.1	0.87	-0.3	1	0	0.74	-0.7	1	-0.2	0.87	-0.5
50S ribosomal protein L32 CDS	LGG_RS06545	1.4e-15	-0.8	0.023	-0.3	0.01	-0.4	0.94	0.1	0.0049	-1.5	0.011	-1.3	4.4e-22	-1.1	0.00045	-1	0.00014	-1	0.0097	-1.6	0	-1.1	1.3e-21	-1	0	-0.9	0.006	-0.6	0.00029	-0.9	0.11	-0.4
hypothetical protein CDS	LGG_RS06550	0.0017	-1.3	0.74	-0.3	0.48	-0.8	1	0.6	1	-0.7	1	-1.5	0.0077	-1.2	0.78	-0.9	1	0.3	1	0.6	0.0088	-0.9	0.0095	-1	0.004	-1	1	0.4	1	0.2	1	0.2
2',3'-cyclic-nucleotide 2'-phosphodiesterase CDS	LGG_RS06555	0.13	-0.6	1	0.1	1	-0.1	1	0.3	0.96	-1.7	1	0.3	0.11	-0.7	0.5	-1.4	1	-0.2	1	-0.7	0.68	-0.2	0.3	-0.4	0.36	-0.3	0.55	-0.8	0.44	-0.9	0.65	-0.7
hypothetical protein CDS	LGG_RS06560	0.39	-0.2	0.91	-0.1	0.4	-0.4	1	-1.3	1	-0.2	0.74	0.9	0.78	-0.1	0.94	-0.3	1	0.1	1	-0.1	0.44	0.2	0.98	0	0.93	0.1	0.98	0.4	1	0.1	1	0.1
hypothetical protein CDS	LGG_RS06565	0.021	-0.2	0.65	-0.1	0.0011	-0.5	0.79	-0.8	0.31	0.5	1	0.1	1.1e-09	-0.6	0.077	-0.4	0.45	0.2	0.36	0.5	0.91	0	0.92	0	0.29	0.1	0.00017	0.8	0.14	0.4	0.00014	0.8
dnaE CDS	LGG_RS06570	0.13	0.5	0.48	0.4	0.56	0.5	1	-0.6	1	0.4	1	0.5	0.23	0.5	0.94	0.4	1	0.6	1	0.4	0.02	0.7	0.18	0.5	0.0029	0.9	0.95	0.6	1	0.3	0.98	0.6
6-phosphofructokinase CDS	LGG_RS06575	1	0	0.23	-0.2	0.9	0	0.17	-1.5	0.88	-0.2	0.04	-1	0.098	-0.2	0.32	-0.4	0.00074	-0.9	0.94	-0.1	0.25	0.1	0.29	0.1	0.035	0.2	0.072	-0.4	0.016	-0.6	0.023	-0.6
pyruvate kinase CDS	LGG_RS06580	2.2e-05	-0.3	0.58	-0.1	0.8	-0.1	0.66	-0.5	0.18	-0.5	0.59	-0.2	0.47	-0.1	0.097	-0.3	0.74	0.1	0.53	-0.3	0.074	-0.1	0.061	-0.1	0.0017	-0.2	0.86	0	0.014	0.4	0.85	0
membrane protein CDS	LGG_RS06585	0.38	0.3	0.67	-0.3	0.54	-0.8	0.38	3.2	0.3	2.8	0.78	2	0.81	0.2	1	0.2	0.44	1.5	1	0.9	0.89	0.1	0.46	0.3	0.32	0.4	0.45	1.4	0.43	1.5	0.44	1.5
S1 RNA-binding protein CDS	LGG_RS06590	0.96	0.1	0.88	-0.3	1	-0.2	1	-1000000	1	0.7	1	-0.6	0.53	0.3	1	-0.4	0.89	1	1	-1000000	0.88	0.1	0.74	0.2	0.74	0.2	0.53	1.4	0.37	1.6	0.53	1.3
site-specific tyrosine recombinase XerD CDS	LGG_RS06595	0.47	0.3	0.72	-0.5	0.76	0.4	1	-0.9	1	-0.4	1	-0.2	0.68	0.2	0.86	0.6	1	-0.2	1	-1.5	1	0.1	1	0.1	0.76	0.2	1	0.2	1	0.1	1	0.1
GNAT family acetyltransferase CDS	LGG_RS06600	0.96	0.1	1	0	0.28	0.6	1	-1000000	0.6	1.2	1	-0.2	0.93	0.1	1	-0.2	1	-0.5	1	-0.3	0.76	-0.1	1	0	0.59	-0.2	1	-0.2	1	0.1	0.89	-0.7
segregation and condensation protein A CDS	LGG_RS06605	0.62	0.3	1	0	0.98	0.4	1	-0.6	1	0	1	-1.3	0.93	0.1	1	0	1	0.1	1	0.7	0.93	0.1	1	0.1	0.83	0.2	1	0.2	0.99	0.5	1	0.1
SMC-Scp complex subunit ScpB CDS	LGG_RS06610	0.04	0.6	1	0.1	1	0.2	0.94	1	0.59	-2.1	1	-0.3	0.36	0.3	0.76	0.6	0.47	-0.8	0.87	-1.2	0.37	0.3	0.035	0.6	0.088	0.5	0.92	-0.4	0.96	-0.3	0.79	-0.5
pseudouridine synthase CDS	LGG_RS06615	0.32	0.2	1	0	1	0	1	0.1	1	0.1	1	0.2	0.53	0.2	0.71	0.4	1	-0.2	1	-0.8	0.39	0.2	0.11	0.4	0.23	0.3	1	0	0.9	-0.3	0.98	-0.2
membrane protein CDS	LGG_RS06620	0.048	0.7	0.51	0.4	1	0.1	1	-0.1	1	-1.1	1	0.2	0.11	0.6	0.18	1.1	1	-0.2	1	-1.3	0.0016	1	0.015	0.8	0.00085	1	1	-0.3	0.87	-0.7	1	-0.2
ferredoxin CDS	LGG_RS06625	0.65	0.2	0.78	0.2	1	0	0.4	-1000000	0.3	-2	0.5	-1.2	0.23	0.4	0.48	0.8	0.13	-0.9	0.62	-1.1	0.21	0.4	0.18	0.4	0.025	0.6	0.055	-1	0.017	-1.3	0.16	-0.8
hypothetical protein CDS	LGG_RS06630	0.97	0.2	1	0.4	1	-0.6	1	-1000000	1	-1000000	0.92	1.6	0.96	0.2	0.98	-1000000	1	-0.1	1	-1000000	0.98	0.4	1	0.3	0.59	0.7	1	0.3	1	0.3	1	0
ATP-dependent DNA helicase RecQ CDS	LGG_RS06635	1	0.1	1	-0.2	1	-0.2	1	-0.1	1	-0.7	1	-0.2	0.61	0.4	1	0.3	1	0.3	1	-2.3	0.81	0.3	0.87	0.3	0.61	0.3	1	0.4	1	0.5	1	0.5
peptidase M23 CDS	LGG_RS06640	0.0045	-0.4	0.12	-0.3	0.11	-0.4	0.77	0.3	0.9	0.2	0.58	-0.3	3.5e-05	-0.6	0.12	-0.6	0.11	-0.4	0.88	-0.2	0.0017	-0.4	0.016	-0.3	0.02	-0.3	0.5	-0.2	0.2	-0.3	0.44	-0.2
cytidylate kinase CDS	LGG_RS06645	0.00028	-0.5	0.0042	-0.6	0.023	-0.6	0.88	0.6	0.92	-0.4	1	0.1	2.8e-08	-1	0.14	-0.6	1	-0.1	0.47	-1.1	1.4e-06	-0.6	0.0018	-0.5	4.2e-05	-0.5	1	-0.1	1	0	1	0
30S ribosomal protein S1 CDS	LGG_RS06650	3.7e-17	-0.7	0.046	-0.2	0.0037	-0.4	0.59	-0.5	0.14	-0.6	0.38	-0.3	3.8e-21	-1	4.2e-05	-1.1	0.0019	-0.7	0.051	-0.9	4.9e-10	-0.5	2e-09	-0.5	0	-0.8	0.016	-0.5	1	0	0.054	-0.4
engA CDS	LGG_RS06655	0.36	-0.2	0.5	-0.2	0.81	-0.1	0.87	-1000000	1	-0.4	1	0	0.13	-0.3	0.26	-0.7	1	-0.1	1	-0.6	0.99	0	0.81	0.1	1	0	1	0	1	0.1	1	0.1
transcriptional regulator CDS	LGG_RS06660	0	-0.5	0.17	-0.1	0.86	0	0.46	0.2	0.21	0.2	0.14	0.3	0.005	0.1	0.00081	-0.3	6.4e-09	0.6	0.12	0.3	2.9e-46	0.4	0.00077	0.1	0.94	0	5.4e-19	0.9	2.3e-22	1	2.9e-29	1.1
hypothetical protein CDS	LGG_RS06665	0.92	-0.1	1	0	0.6	-0.5	1	-0.9	1	0.4	0.49	1.3	0.76	-0.2	1	0.3	1	0.2	1	-0.5	0.45	0.2	0.34	0.3	0.44	0.2	1	0.4	1	0.2	1	0.3
membrane protein CDS	LGG_RS06670	0.41	0.2	0.61	-0.2	1	0.1	1	-2.1	1	-0.7	1	-0.4	0.2	0.3	0.22	0.6	0.76	-0.4	1	-0.5	0.11	0.3	0.035	0.4	0.08	0.3	0.53	-0.5	0.5	-0.6	0.67	-0.4
CCA tRNA nucleotidyltransferase CDS	LGG_RS06675	0.61	0.2	0.81	-0.3	0.55	0.5	1	-1000000	1	0.6	1	1.1	0.14	0.6	0.47	0.9	0.55	1.4	0.79	1.9	0.02	0.7	0.047	0.7	0.077	0.6	0.47	1.6	0.44	1.7	0.33	1.8
hypothetical protein CDS	LGG_RS06680	0.0094	0.3	0.0022	0.4	0.49	0.1	0.36	0.8	0.09	0.7	0.92	-0.1	4.1e-05	0.4	0.33	0.3	0.74	-0.1	0.89	-0.2	6.3e-18	0.8	4.1e-09	0.6	4.8e-12	0.6	0.099	0.4	0.9	-0.1	0.18	0.4
ABC transporter ATP-binding protein CDS	LGG_RS06685	0.43	-0.2	1	0	0.83	-0.2	1	-0.1	1	0.2	1	0.2	0.91	0.1	0.68	0.5	1	-0.1	1	-0.1	0.88	0.1	0.46	0.2	1	0	1	-0.1	1	-0.1	1	-0.1
thymidylate synthase CDS	LGG_RS06690	0.015	-0.6	0.21	-0.4	0.35	-0.5	0.96	-0.7	0.96	-0.3	1	-0.1	0.29	-0.3	0.98	-0.1	1	0	1	0.2	0.2	-0.3	0.43	-0.2	0.011	-0.6	0.93	-0.1	0.52	0.4	1	0
dihydrofolate reductase CDS	LGG_RS06695	0.04	-0.5	0.68	-0.2	0.38	-0.5	1	0.3	0.15	-3.9	0.94	-0.6	0.71	0.1	1	-0.2	0.91	0.2	1	-0.1	0.42	0.2	0.67	0.1	1	0	1	-0.1	0.64	0.3	0.86	-0.2
hemolysin III CDS	LGG_RS06700	1	-0.4	0.22	1.2	1	-0.3	1	-1000000	0.89	2.7	1	-1000000	1	0	1	0.4	1	0.9	1	-1000000	1	0	1	0	1	-0.3	1	0.6	1	-0.1	1	0.8
hypothetical protein CDS	LGG_RS06705	0.0014	-0.7	0.53	-0.2	0.016	-1.1	1	-0.1	1	-0.4	1	0	0.00078	-0.8	0.44	-0.7	0.91	0.2	0.77	-0.8	0.00025	-0.7	0.086	-0.4	8.1e-05	-0.8	0.83	-0.2	0.68	-0.3	0.67	-0.3
lipase/acylhydrolase CDS	LGG_RS06710	0.17	-0.5	0.75	-0.3	0.51	-0.6	1	-1000000	1	0	1	-0.2	0.9	-0.1	0.36	-1.6	0.43	-1.7	1	-1000000	0.16	-0.5	0.69	-0.2	0.22	-0.4	0.56	-1.1	0.71	-0.9	0.84	-0.7
hypothetical protein CDS	LGG_RS06715	1	0	0.5	-0.5	0.33	-0.9	1	-1000000	1	0.9	1	0.7	0.79	-0.2	1	0.2	1	-0.4	1	-1000000	0.45	-0.3	0.42	-0.3	0.77	-0.1	1	-0.4	1	0	1	-0.7
peptide-methionine (S)-S-oxide reductase CDS	LGG_RS06720	0.93	0	0.14	0.3	0.54	0.2	0.52	0.7	1	0.1	0.23	-1.2	0.41	-0.2	0.92	-0.2	1.3e-05	-2.3	0.057	-2.5	0.91	0	0.59	0.1	0.42	-0.1	0.0011	-1.4	0.023	-0.9	0.00066	-1.5
hypothetical protein CDS	LGG_RS06725	0.24	-0.3	0.08	-0.8	0.32	-0.7	1	-1000000	1	0.6	1	-0.1	0.26	-0.3	1	0.2	1	-0.1	0.99	-1.2	0.19	-0.3	0.078	-0.5	0.03	-0.6	0.63	-0.6	1	-0.1	0.58	-0.7
peptidase S41 CDS	LGG_RS06730	0.22	0.3	0.82	0.1	0.48	0.3	0.89	-2.9	0.8	-0.7	0.63	-1.2	0.042	0.4	0.39	0.5	0.6	-0.4	1	0	0.039	0.4	0.013	0.5	0.07	0.4	0.45	-0.5	1	0	0.66	-0.3
hypothetical protein CDS	LGG_RS06735	1	0	1	0	1	0	1	0	1	0	1	0	1	0	1	0	1	1000000	1	0	1	0	1	1000000	1	0	1	1000000	1	1000000	1	1000000
hypothetical protein CDS	LGG_RS06740	1	0	1	0	1	0	1	-1000000	0.91	-1000000	1	-1.3	1	0	1	0	1	-0.6	1	-1000000	1	0	1	0	1	0	1	-0.7	0.82	-0.9	0.8	-1.1
hypothetical protein CDS	LGG_RS06745	0.33	0.8	1	0.2	0.29	1.5	0.89	-1000000	0.95	-0.6	0.97	-0.5	0.2	1.1	0.4	1.6	0.42	-0.8	0.83	-1.7	0.67	0.6	0.83	0.4	0.16	1	0.41	-0.8	0.3	-1	0.3	-1
rbgA CDS	LGG_RS06750	1	0	0.84	0.3	0.92	-0.6	1	-0.7	0.77	1.1	0.92	1.2	1	0	1	0.4	1	-0.3	1	-0.9	0.59	0.4	0.7	0.4	0.53	0.4	1	0.1	1	0.2	1	0.1
ribonuclease HII CDS	LGG_RS06755	0.79	-0.2	0.8	-0.4	1	-0.2	1	-1000000	1	1.1	1	-1000000	0.52	-0.4	0.95	0.4	0.57	1.4	1	-1000000	1	-0.1	0.95	0.1	1	0	0.97	1	0.81	1.1	0.74	1.2
DNA processing protein DprA CDS	LGG_RS06760	1	0.1	1	-0.1	0.67	0.9	1	-1000000	1	-0.9	1	-0.5	1	-0.1	1	0.5	1	-0.2	1	-0.5	1	0	0.87	-0.3	1	0.1	1	-0.7	1	-0.1	1	-0.3
DNA topoisomerase I CDS	LGG_RS06765	0.36	-0.3	0.12	-0.8	0.82	-0.3	1	-1.4	1	-0.3	1	-0.5	0.28	-0.4	0.8	-0.8	1	-0.5	1	-0.3	0.65	-0.2	0.42	-0.3	0.8	-0.1	1	-0.2	1	0	1	-0.4
tRNA (uracil-5-)-methyltransferase Gid CDS	LGG_RS06770	0.065	-0.7	0.5	-0.5	0.57	-0.7	1	0	1	0.3	1	-0.4	0.095	-0.7	0.39	-2.1	0.81	-0.3	1	-0.6	0.22	-0.4	0.1	-0.7	0.15	-0.5	0.86	-0.3	1	0.1	0.99	-0.2
tyrosine recombinase XerC CDS	LGG_RS06775	0.65	0.1	0.97	-0.1	0.48	-0.5	0.83	-1000000	1	0.3	1	0.4	0.66	-0.2	0.88	-0.4	0.98	0.2	0.87	-1	0.4	-0.2	1	0	0.96	0.1	1	0.1	1	-0.1	1	0
ATP-dependent protease subunit HslV CDS	LGG_RS06780	1	0	1	-0.1	0.8	-0.5	0.56	2.5	0.56	1.7	1	-1000000	0.39	-0.4	1	-0.4	0.59	1.4	1	-1000000	1	0.1	1	0	0.9	-0.1	0.53	1.4	0.29	1.7	0.27	1.7
ATP-dependent protease ATP-binding subunit HslU CDS	LGG_RS06785	0.86	-0.1	0.93	0.1	0.73	-0.3	0.99	-1.4	1	-0.1	1	-0.1	0.32	0.2	1	-0.1	0.88	0.3	0.92	0.4	0.23	0.2	0.32	0.2	0.95	0	1	0	0.68	0.4	1	0.1
aldose 1-epimerase CDS	LGG_RS06790	0.49	0.2	0.16	0.5	0.35	0.5	0.92	-1.5	1	0.1	1	-0.1	0.02	0.6	1	0.2	0.38	0.6	0.96	-0.5	0.027	0.5	0.6	0.2	0.15	0.4	0.59	0.4	0.44	0.5	0.79	0.3
membrane protein CDS	LGG_RS06795	1	0	0.15	-0.6	0.94	-0.2	0.78	1.3	1	-0.3	0.47	1.4	0.47	0.2	0.71	-0.8	0.58	0.7	0.63	1.4	0.32	0.3	0.34	0.3	0.95	0.1	0.25	1.1	0.43	0.9	0.17	1.2
gyrB CDS	LGG_RS06800	0.51	-0.2	0.58	-0.3	1	-0.2	1	-2.6	0.91	-1.2	0.87	-1.3	0.33	-0.3	0.83	-0.8	0.85	-0.4	1	-0.9	0.48	-0.2	0.98	-0.1	0.46	-0.2	1	0.1	1	0.1	1	0
DNA topoisomerase IV subunit A CDS	LGG_RS06805	0.96	0	0.59	-0.2	0.56	0.2	1	-0.3	0.99	-0.4	1	-0.1	0.98	0	0.49	0.4	1	0	1	-0.3	0.73	0.1	0.57	0.1	0.36	0.2	0.67	0.3	1	0	0.77	0.3
formate acetyltransferase CDS	LGG_RS06810	5e-08	-0.3	6.1e-11	0.5	0.17	0.1	0.71	-0.3	0.12	-0.3	0.52	-0.1	0.00085	0.2	0.75	0.1	0.0038	-0.4	1	0	7.4e-24	0.5	1.6e-07	0.3	0.012	0.1	0.14	0.2	0.36	-0.1	0.15	0.2
pflA CDS	LGG_RS06815	7.6e-17	-0.7	0.24	0.1	0.018	-0.3	0.95	-0.2	0.22	-0.4	0.19	-0.4	0.033	-0.2	0.12	-0.3	9.2e-12	-1.4	0.02	-0.9	0.21	0.1	0.097	0.1	0.0066	-0.2	0.0018	-0.5	3.5e-10	-1.1	0.00015	-0.6
LysR family transcriptional regulator CDS	LGG_RS06820	9.1e-05	-0.6	0.7	-0.1	0.018	-0.8	0.95	-0.6	0.9	-0.3	0.91	-0.3	0.011	-0.4	0.9	-0.2	0.033	-1	0.27	-1.3	0.15	-0.2	0.0012	-0.6	9.4e-05	-0.6	0.28	-0.5	1	0	0.35	-0.4
manganese-dependent inorganic pyrophosphatase CDS	LGG_RS06825	0.0047	-0.3	0.99	0	0.12	-0.3	1	-0.2	0.54	-0.4	1	-0.1	0.64	0	0.57	-0.2	1	-0.1	0.59	-0.6	0.21	0.1	1	0	0.44	-0.1	1	0	0.059	0.5	0.8	0.1
tyrosine recombinase XerS CDS	LGG_RS06830	1	0.2	0.65	0.6	0.66	0.7	1	-1000000	1	2	1	1.9	1	-0.1	1	0.6	1	1.3	1	-1000000	0.95	0.2	0.95	0.2	1	0.1	1	0.9	1	1.2	1	1.6
ABC transporter permease CDS	LGG_RS06835	0.95	0.2	1	0.3	1	0.3	1	-1000000	0.89	-2.1	0.91	-1.6	0.41	0.6	1	0.4	0.71	-0.8	0.97	-1.7	0.55	0.4	0.32	0.6	0.41	0.5	0.37	-1.5	0.42	-1.3	0.5	-1.1
ABC transporter ATP-binding protein CDS	LGG_RS06840	0.71	-0.3	0.99	-0.2	0.97	-0.4	1	1.8	1	-0.8	1	-1000000	1	0.1	1	0.5	1	-0.2	0.8	2.2	1	0	1	0	0.69	-0.3	1	0.3	1	0.7	1	0.1
signal transduction histidine kinase CDS	LGG_RS06845	0.24	-0.7	0.071	-2.2	0.99	-0.5	1	-1000000	1	-0.4	1	1.1	0.33	-0.8	0.97	-1.5	0.96	0.9	1	0.6	0.37	-0.5	0.074	-1.2	0.11	-0.9	1	0.2	1	0.1	1	0
DNA-binding response regulator CDS	LGG_RS06850	0.87	-0.5	1	0.1	1	-0.5	1	-1	1	0.1	1	-1.7	0.53	-1.2	1	-2.9	0.39	-1.9	1	-1.2	0.45	-0.9	0.42	-1.3	0.23	-1.2	0.34	-1.9	0.48	-1.5	0.41	-1.7
MFS transporter permease CDS	LGG_RS06855	0.58	-0.9	1	-0.6	1	-0.5	1	-1000000	1	-1.1	1	0.1	0.62	-1.1	1	0.3	0.63	-1.9	1	-0.7	0.5	-0.8	0.53	-1	0.39	-1	0.68	-1.4	0.86	-0.9	0.74	-1.2
GCN5 family N-acetyltransferase CDS	LGG_RS06860	9.8e-06	-1.6	0.0088	-1.3	0.13	-1.3	1	-1000000	1	-0.3	1	0.5	3.9e-09	-3	0.15	-2.4	0.85	-0.8	1	-1000000	8.2e-08	-1.7	1.1e-05	-1.7	7e-10	-2.1	1	-0.5	1	0	1	0.1
acetyltransferase CDS	LGG_RS06865	0.16	-0.5	0.49	-0.4	0.48	-0.6	1	-1000000	1	-0.5	0.93	0.9	0.0025	-1.2	0.23	-2.1	1	-0.2	1	-0.1	0.18	-0.4	0.021	-0.8	0.091	-0.5	1	-0.1	1	0.2	1	0.3
nitroreductase CDS	LGG_RS06870	0.9	-0.1	0.63	-0.2	0.25	-0.6	1	-1000000	0.3	1.6	1	0.8	0.13	-0.4	0.98	0.1	0.73	0.6	1	0.3	0.81	0.1	0.088	-0.4	0.78	-0.1	0.71	0.6	0.23	1.1	0.4	0.9
fumarylacetoacetate hydrolase CDS	LGG_RS06875	0.0029	0.7	0.13	0.5	0.56	0.3	0.69	1.8	1	1	0.87	1.2	0.039	0.6	0.03	1.3	0.38	1.4	0.028	2.9	0.098	0.4	0.017	0.6	0.11	0.4	0.33	1.4	0.67	1	0.4	1.3
histidinol-phosphate transaminase CDS	LGG_RS06880	0.18	0.6	0.6	0.5	0.58	0.5	1	-0.4	1	0.2	1	0	0.0012	1.2	1	0.1	1	-0.3	1	0.7	0.0077	0.9	0.013	1	0.1	0.6	0.93	0.4	1	0.3	0.76	0.6
phosphoribosyl-ATP pyrophosphatase CDS	LGG_RS06885	1	-0.1	0.26	0.8	1	0	1	-1000000	0.78	2.4	0.0016	5.1	0.052	1	1	0.2	0.72	2.1	0.83	3.3	0.072	0.8	0.3	0.6	1	0.1	0.13	3.1	0.18	3	0.061	3.3
phosphoribosyl-AMP cyclohydrolase CDS	LGG_RS06890	0.088	0.6	0.024	0.9	0.67	0.4	1	-1000000	0.0037	2.8	0.85	1.1	1.5e-06	1.5	0.17	1.1	0.42	0.9	0.027	2.6	0.00021	1	0.00053	1.1	0.022	0.7	0.049	1.6	0.11	1.4	0.028	1.7
imidazole glycerol phosphate synthase cyclase subunit CDS	LGG_RS06895	0.86	-0.2	1	-0.1	0.92	-0.4	1	-1000000	1	-0.1	1	-0.8	0.57	0.4	0.97	-0.6	0.31	-1.6	0.38	1.3	0.65	0.3	0.91	0.2	1	0	1	0	1	0.2	0.66	0.5
1-(5-phosphoribosyl)-5-((5- phosphoribosylamino)methylideneamino)imidazole-4- carboxamide isomerase CDS	LGG_RS06900	0.45	-0.4	0.6	-0.4	0.15	-1.6	1	-1000000	0.81	-2.2	0.96	-1	0.62	-0.3	1	-0.2	0.16	-1.6	1	-0.8	0.58	0.2	1	0	0.32	-0.4	0.89	-0.4	1	-0.1	1	0.2
hisH CDS	LGG_RS06905	0.52	-0.6	1	0	0.44	0.8	1	-1000000	1	-2.6	1	-0.2	0.96	0.2	1	0.7	0.52	-1.6	1	0.6	0.7	0.3	0.77	0.3	0.87	0.2	1	-0.5	1	0.3	1	0.1
hisB CDS	LGG_RS06910	0.66	-0.2	0.3	0.6	0.98	0.4	1	-1.2	0.46	0.8	0.54	-1.8	0.11	0.7	0.8	0.6	0.034	-1.5	1	0.4	0.093	0.6	0.24	0.5	0.77	0.2	0.73	-0.3	0.63	0.4	0.87	0.3
histidinol dehydrogenase CDS	LGG_RS06915	0.28	-0.6	0.57	0.5	1	0.1	1	-1000000	1	0.9	1	0.1	0.52	0.4	1	0.4	0.45	-1.3	0.77	1	0.31	0.5	0.33	0.5	1	0	1	0.3	0.48	0.9	0.49	0.9
ATP phosphoribosyltransferase CDS	LGG_RS06920	1	0	0.83	0.5	1	0.1	0.99	-1000000	0.97	0.8	1	-0.1	0.21	0.7	1	-0.8	0.43	-1	1	0.9	0.091	0.8	0.15	0.8	1	0.1	0.92	-0.3	0.51	1	0.95	0.5
ATP phosphoribosyltransferase regulatory subunit CDS	LGG_RS06925	0.081	-1.1	1	-0.1	1	-0.1	1	-1000000	1	-0.6	1	-1.4	0.9	-0.2	1	0.2	0.11	-2.4	1	-1.3	0.79	-0.2	0.62	-0.4	0.074	-1	1	-0.5	1	-0.1	1	0.2
histidinol-phosphate transaminase CDS	LGG_RS06930	0.16	-0.6	0.72	-0.4	0.41	-1.1	1	-1000000	1	-1.1	1	0.8	0.11	-0.8	1	-0.8	1	-0.1	1	1.6	0.12	-0.7	0.4	-0.5	0.033	-0.9	1	-0.3	1	0.5	1	0.2
NUDIX hydrolase CDS	LGG_RS06935	1	0.1	0.96	0.3	1	-0.2	1	-1000000	1	-1000000	1	-1000000	0.88	-0.9	0.3	1.8	0.79	-1.9	1	-1000000	1	0	0.88	0.3	0.84	-0.7	0.49	-2.5	0.89	-1.2	0.81	-1.4
hypothetical protein CDS	LGG_RS06940	0.28	-0.4	0.87	-0.2	0.32	-1	1	0.7	1	0.1	1	0.7	0.013	-1.1	0.85	-0.8	1	-0.2	0.96	-1000000	0.2	-0.4	0.36	-0.3	0.13	-0.5	1	-0.1	1	0.2	1	0.1
hypothetical protein CDS	LGG_RS06945	9.7e-06	1.5	0.48	0.5	0.26	0.9	0.79	1.2	1	0	0.97	0.8	0.65	0.3	1	0.4	1	0.3	1	0.4	0.83	0.2	0.37	0.4	0.051	0.7	1	0.2	0.71	-0.5	0.98	0.3
hypothetical protein CDS	LGG_RS06950	0.71	-0.1	0.51	-0.3	0.69	-0.4	1	-0.3	0.3	1.4	1	0.2	0.14	-0.5	1	-0.4	1	-0.3	1	-0.5	0.61	-0.2	0.98	0	0.35	-0.3	1	0.1	1	0	1	0
pyrophosphatase CDS	LGG_RS06955	0.91	-0.1	1	0	0.92	0.1	1	0.6	0.16	1.4	0.0048	2.2	0.2	0.3	0.0064	-5.3	0.96	0.3	1	0.4	0.094	0.3	0.026	0.4	0.38	0.2	0.26	0.8	0.84	0.4	0.48	0.6
membrane protein CDS	LGG_RS06960	0.17	-1.1	0.83	-0.6	0.59	-2.1	1	-1000000	1	-1000000	1	-1000000	0.63	-0.6	0.74	-1000000	0.65	1.5	1	-0.2	0.68	-0.4	1	-0.1	0.81	-0.3	0.98	1.1	0.86	1.4	0.84	1.4
orotate phosphoribosyltransferase CDS	LGG_RS06965	0.46	0.3	0.74	-0.3	0.49	0.6	1	-1000000	1	-0.8	1	0.8	0.13	0.6	1	0.4	1	-0.2	1	1.4	0.2	0.4	0.72	0.2	0.062	0.6	1	0.6	1	0.1	1	0.1
orotidine 5'-phosphate decarboxylase CDS	LGG_RS06970	0.12	0.4	0.19	0.5	0.36	0.5	1	-1000000	1	0.3	1	-0.8	0.09	0.5	0.99	0.3	0.95	-2	1	-1	0.061	0.5	0.28	0.3	0.03	0.6	1	-0.7	0.99	-1.1	1	-0.6
dihydroorotate dehydrogenase CDS	LGG_RS06975	0.36	0.3	0.89	0.2	0.76	0.3	1	-1000000	1	1.1	1	0.8	0.037	0.7	1	0.1	1	-0.8	0.78	2.5	0.042	0.6	0.34	0.4	0.046	0.6	1	0.8	1	0.2	1	0.4
carbamoyl phosphate synthase large subunit CDS	LGG_RS06980	1	0	1	-0.1	1	-0.3	1	0.5	1	0.5	1	0.1	0.62	-0.3	0.93	0.4	1	-0.3	1	-0.7	0.94	0.1	0.99	0	0.89	0.1	1	0.3	1	-0.1	1	0.1
carbamoyl phosphate synthase small subunit CDS	LGG_RS06985	0.1	-0.7	0.93	-0.3	0.73	-0.5	1	-1000000	1	-1000000	1	-2.3	0.15	-0.7	0.94	-1.1	0.8	-1.5	1	-1.8	0.013	-1	0.23	-0.6	0.013	-1	0.63	-1.7	0.53	-1.9	0.65	-1.6
dihydroorotase CDS	LGG_RS06990	0.0011	-0.9	0.14	-0.5	0.11	-0.9	1	-1000000	1	-1000000	1	-2.1	1	0	0.89	-0.4	1	-0.4	1	0.9	0.23	-0.3	1	0	6.8e-06	-1.1	1	-0.5	1	-0.7	1	-0.3
aspartate carbamoyltransferase CDS	LGG_RS06995	0.0014	-1.1	0.11	-0.9	0.91	-0.3	1	-1000000	0.88	1.4	1	0.5	0.16	-0.5	0.2	-2.3	1	-0.4	1	0.8	0.019	-0.7	0.076	-0.6	8.7e-07	-1.7	1	0	1	-0.2	1	0.3
uracil transporter CDS	LGG_RS07000	0.00056	-1.6	0.16	-0.9	0.23	-1.2	1	-1000000	1	-1.1	1	-0.2	0.11	-0.7	1	0	0.99	-1.5	1	-2.3	0.0066	-1	0.071	-0.8	1.1e-06	-2.1	0.56	-2.1	0.75	-1.6	0.99	-1.2
bifunctional pyr operon transcriptional regulator/uracil phosphoribosyltransferase CDS	LGG_RS07005	1.1e-06	-0.9	0.14	-0.3	0.062	-0.6	1	-1000000	1	0	0.35	1.7	1.5e-06	-1	0.07	-1	0.26	-1.6	0.8	-1000000	1.2e-13	-1.2	2.6e-08	-1.1	0	-2.5	0.083	-2.2	0.082	-2.1	0.19	-1.6
RNA pseudouridine synthase CDS	LGG_RS07010	0.57	0.6	0.67	0.6	0.97	0.5	1	-1	1	-1	1	-2.2	0.35	0.9	0.98	0.8	0.81	-1.2	1	-1000000	0.34	0.7	0.61	0.6	0.82	0.4	0.74	-1.2	0.71	-1.2	0.74	-1.2
signal peptidase II CDS	LGG_RS07015	0.96	-0.3	0.52	-1.6	0.8	-2.7	1	-0.8	1	-1	1	-1.5	0.8	-0.6	1	0	0.068	-2.7	0.81	-1000000	1	-0.2	0.59	-0.6	0.84	-0.3	0.32	-1.4	0.097	-2.1	0.13	-2.1
formate--tetrahydrofolate ligase CDS	LGG_RS07020	0.0058	-0.7	0.31	-0.3	0.91	-0.1	1	-0.3	1	0.1	0.96	-1.2	0.022	-0.6	0.34	-0.9	0.56	0.7	1	0.2	0.14	-0.3	0.08	-0.4	8.9e-05	-0.9	1	0.2	0.82	0.5	1	0.2
hypothetical protein CDS	LGG_RS07025	1	-0.2	0.99	-1.3	0.99	0.7	1	0	1	0	1	0	0.38	-1.5	1	-0.6	1	1000000	1	0	1	0.2	1	-0.2	1	-0.2	1	1000000	0.96	1000000	0.96	1000000
ribonuclease HI CDS	LGG_RS07030	0.87	0.4	0.86	-0.7	0.82	1	1	-1000000	1	-1000000	1	-1000000	0.26	0.9	0.93	-1000000	0.76	-2.4	1	-1000000	0.82	0.4	0.32	0.8	0.94	0.3	1	-1.2	0.81	-1.6	1	-0.8
nitroreductase CDS	LGG_RS07035	0.00072	-0.6	0.21	-0.3	0.92	-0.1	0.29	-1000000	0.96	-0.3	0.14	-1.6	0.093	-0.3	0.26	-0.7	0.31	-0.5	0.74	-1	0.35	-0.1	0.59	-0.1	0.29	-0.2	0.75	-0.2	0.98	-0.1	0.8	-0.2
cardiolipin synthase CDS	LGG_RS07040	0.94	-0.2	0.91	0.2	0.65	0.6	1	-1.6	1	0	0.96	-1.7	1	-0.1	1	-0.2	0.88	-0.6	1	-1.2	0.87	-0.2	1	0	0.89	-0.2	1	-0.2	1	-0.3	1	-0.2
hypothetical protein CDS	LGG_RS07045	0.43	-0.2	0.32	0.3	1	0.1	1	-0.8	0.89	-0.6	0.29	0.9	3.1e-05	-1.4	0.37	-1	0.92	0.2	1	-0.4	1.9e-05	-1.1	0.00017	-1.2	9.6e-05	-1	0.49	-0.4	0.8	-0.2	0.56	-0.4
transcriptional regulator CDS	LGG_RS07050	0.98	0.4	1	0.4	1	0.1	1	2.8	0.7	2.6	1	-0.9	1	0.1	1	0.4	1	0.2	1	-1000000	1	0.2	1	-0.1	0.99	0.3	1	1	1	0.7	1	0.9
NrdH-redoxin CDS	LGG_RS07055	2.2e-12	-0.6	0.91	0	0.0089	-0.4	0.63	-1	0.57	0.3	0.42	0.4	0	-2.3	3.1e-11	-2.2	2.8e-07	-2.1	0.16	-1.1	0	-1.9	0	-2	0	-2.4	7e-05	-1.3	0.003	-1	0.00013	-1.3
ribonucleoside-diphosphate reductase subunit alpha CDS	LGG_RS07060	0.33	-0.2	0.84	-0.1	0.69	-0.2	0.9	-1.5	0.94	-0.4	1	0	0.14	-0.3	0.28	-0.8	0.9	-0.2	0.83	-0.9	0.0026	-0.5	0.00077	-0.7	0.0018	-0.5	0.64	-0.3	0.65	-0.3	0.8	-0.2
ribonucleoside-diphosphate reductase CDS	LGG_RS07065	0.014	-0.4	0.43	-0.2	0.99	0.1	1	-0.6	0.81	-0.5	0.93	-0.3	0.013	-0.5	0.16	-0.8	0.09	-0.8	0.57	-1.1	0.0018	-0.5	0.0011	-0.6	4.6e-06	-0.8	0.23	-0.6	0.27	-0.5	0.13	-0.7
LysR family transcriptional regulator CDS	LGG_RS07070	0.94	-0.1	0.7	0.1	0.81	0.2	0.86	-2.5	1	0.4	1	-0.2	1	0	0.86	-0.3	0.95	0.2	0.83	-1	0.068	0.3	0.12	0.3	0.1	0.3	0.7	0.4	0.73	0.4	0.57	0.5
peptidase M13 CDS	LGG_RS07075	0.00031	-0.7	0.73	0.1	0.12	-0.6	1	-0.6	1	-0.3	1	0.2	0.018	-0.5	0.51	-0.6	1	0.1	0.95	0.2	0.0077	-0.5	0.015	-0.5	6.1e-07	-1	0.46	-0.5	1	0	0.75	-0.3
lipoate--protein ligase A CDS	LGG_RS07080	0.021	-0.6	0.78	0.1	0.91	-0.2	0.88	-1000000	1	0	1	0.2	0.3	-0.3	0.16	-1.6	0.31	-0.9	1	-0.4	0.57	0.1	0.68	-0.1	0.015	-0.6	0.83	-0.3	0.95	-0.2	1	-0.1
hypothetical protein CDS	LGG_RS07085	2.7e-05	-0.5	1	0	0.033	-0.5	1	-0.1	0.36	-0.4	1	0	0.08	-0.2	0.018	0.6	0.012	-0.6	1	-0.1	0.01	-0.3	0.0096	-0.3	0.0002	-0.4	0.22	-0.3	0.022	-0.5	0.68	-0.1
3-phosphoglycerate dehydrogenase CDS	LGG_RS07090	0.72	-0.1	0.78	-0.2	0.85	-0.4	1	-0.7	0.9	-1.9	1	-0.6	0.96	0.1	0.39	0.7	0.94	-0.4	1	-1.3	0.59	0.2	1	0	0.53	0.2	0.92	-0.4	1	-0.1	0.74	-0.5
RNA methyltransferase CDS	LGG_RS07095	0.11	-0.5	0.41	-0.4	0.42	-0.7	1	0.1	1	-0.6	1	0.1	0.055	-0.7	1	-0.1	0.39	-1	1	-0.1	0.0016	-1	0.18	-0.5	0.083	-0.5	0.45	-0.8	0.33	-1	0.24	-1.1
cell division protein GpsB CDS	LGG_RS07100	0.00011	-0.3	0.015	-0.3	0.63	0.1	0.72	-0.5	0.54	-0.2	0.035	-0.7	0.042	0.2	0.013	0.4	0.05	-0.4	0.14	-0.6	0.093	-0.1	0.092	-0.1	5.3e-05	0.3	0.17	-0.2	0.0017	-0.6	0.0067	-0.5
hypothetical protein CDS	LGG_RS07105	0.44	-0.8	0.23	-3.1	1	-0.6	1	-1000000	1	0.2	0.76	-1000000	0.3	-1.2	0.98	-1000000	0.58	-1.1	1	-1.1	0.3	-0.9	0.45	-0.9	0.89	-0.3	0.69	-0.8	0.83	-0.5	0.72	-0.7
recU CDS	LGG_RS07110	0.082	-0.7	0.22	-0.9	0.72	-0.6	1	-0.6	1	-0.2	1	-0.6	0.98	-0.1	1	-0.4	1	-0.2	1	0.1	0.42	-0.3	0.72	-0.2	0.65	-0.2	1	-0.1	1	0.2	1	0.1
penicillin-binding protein 1A CDS	LGG_RS07115	0.37	-0.2	0.89	-0.1	0.84	-0.2	1	-0.2	0.67	-0.8	0.54	-0.9	0.49	-0.2	0.93	-0.4	0.98	-0.1	0.93	-0.4	0.88	0.1	1	0	0.47	-0.2	0.82	-0.1	1	0	0.73	-0.2
hypothetical protein CDS	LGG_RS07120	0.28	-0.2	1	0	0.38	0.3	0.42	1.5	0.52	-2.1	0.74	-1.1	0.79	0.1	0.77	0.3	0.24	0.8	0.94	-0.6	0.94	0	0.55	-0.1	0.79	0	0.75	0.3	0.38	0.6	0.55	0.5
endonuclease III CDS	LGG_RS07125	0.092	0.2	0.76	-0.1	0.87	0.1	1	0.1	0.61	-0.7	0.28	-1.1	0.0016	0.5	0.19	0.5	0.9	-0.1	1	0	0.13	0.2	0.0037	0.4	0.0042	0.4	0.73	-0.2	0.98	0.1	0.45	-0.3
DNA replication protein DnaD CDS	LGG_RS07130	0.52	0.1	0.42	-0.2	0.95	0.1	1	0.5	1	-0.1	0.75	-0.6	0.051	0.3	0.51	0.4	0.78	0.2	1	-0.2	0.054	0.3	0.0032	0.5	0.031	0.3	1	0.1	1	0.1	1	0
asnC CDS	LGG_RS07135	0.96	0	0.38	-0.2	0.76	-0.2	0.93	0.5	1	-0.3	1	0.1	1	0	0.98	-0.1	0.4	0.5	0.96	0.3	0.27	0.2	0.49	0.1	0.5	0.1	0.35	0.5	0.04	0.9	0.28	0.6
aspartate aminotransferase CDS	LGG_RS07140	0.028	0.4	0.25	-0.4	0.93	0.1	0.89	-1	0.88	-0.4	0.78	-0.6	0.39	0.2	1	0	0.35	-0.5	1	-0.1	0.0062	0.5	0.0059	0.5	0.007	0.5	0.9	-0.1	0.97	0.1	0.52	-0.3
hypothetical protein CDS	LGG_RS07145	0.76	0.1	0.55	-0.4	0.65	0.3	0.98	-0.7	1	0.3	0.74	-0.8	0.97	-0.1	0.22	-2	0.97	-0.1	0.84	0.7	0.6	-0.2	0.83	0.1	0.73	0.2	0.99	-0.1	0.75	0.3	1	-0.1
DNA helicase CDS	LGG_RS07150	0.029	1.1	0.95	0.3	0.29	1.2	1	1	0.98	1.2	1	1.1	0.011	1.3	0.35	1.3	0.58	1.6	0.82	1.5	0.07	0.9	0.043	1.1	0.0038	1.3	0.9	1.3	0.99	1	0.92	1.1
helicase-exonuclease AddAB subunit AddA CDS	LGG_RS07155	0.2	0.6	1	-0.1	0.87	0.4	1	0.2	1	0.6	1	0.8	0.089	0.8	0.56	1	0.2	1.6	1	0.9	0.17	0.6	0.5	0.4	0.034	0.9	0.73	0.9	0.84	0.7	0.75	0.9
ATP-dependent helicase CDS	LGG_RS07160	0.92	0.2	1	0.2	1	0.2	1	0.4	1	0.8	1	0.6	0.88	0.3	1	0.2	0.64	1.1	1	0.8	0.74	0.4	1	0.2	0.95	0.2	1	0.6	0.96	0.7	1	0.6
mevalonate kinase CDS	LGG_RS07165	1	0	0.96	0.2	1	-0.1	1	-1.3	1	0.3	1	0.1	0.92	0.1	1	0	1	0.3	1	0.4	1	0	1	0	0.77	0.1	1	0.2	1	0.1	1	-0.1
diphosphomevalonate decarboxylase CDS	LGG_RS07170	0.42	-0.4	1	-0.1	1	0.1	1	-1000000	1	0.6	1	0.8	1	0.1	1	-0.5	1	0.7	0.62	1.7	0.32	-0.4	1	0	0.42	-0.3	0.94	0.6	0.97	0.5	0.9	0.8
type 2 isopentenyl-diphosphate Delta-isomerase CDS	LGG_RS07175	0.29	0.7	0.81	0.4	0.38	1.2	0.6	2.5	1	-0.7	1	1	0.43	0.6	0.99	1.1	1	0.5	1	-1.3	0.051	1.1	0.4	0.6	0.21	0.8	1	0.8	0.91	0.9	0.95	0.9
23S rRNA methyltransferase CDS	LGG_RS07180	0.87	0.2	0.76	-0.3	0.86	0.4	1	-1.3	1	0.2	1	-0.7	0.44	-0.5	0.85	-1.7	0.64	-1	1	-0.7	1	0	1	0	0.94	0.2	0.66	-0.8	1	-0.4	0.65	-0.8
membrane protein CDS	LGG_RS07185	0.24	-0.4	0.081	-0.9	0.75	-0.4	1	0	1	0	1	-0.1	0.0011	-1.2	0.67	-1	0.94	-0.5	1	0.4	0.016	-0.7	0.053	-0.6	0.11	-0.4	1	0.3	0.98	0.6	0.96	0.5
SAM-dependent methyltransferase CDS	LGG_RS07190	0.19	-0.7	0.69	-0.5	1	0.3	0.94	-1000000	0.56	-1000000	0.97	0.8	0.033	-1.3	1	-0.1	0.69	-0.7	0.74	-1000000	0.35	-0.4	0.091	-0.9	0.45	-0.4	0.6	-0.7	0.87	-0.3	0.81	-0.4
DNA methyltransferase CDS	LGG_RS07195	0.00013	-1	0.018	-0.9	1	0	0.88	-1000000	0.97	-0.5	0.67	-1.4	6e-05	-1.2	0.99	-0.3	0.99	0.4	1	0.8	0.0028	-0.7	0.00015	-1.1	1.8e-05	-1	0.93	-0.2	0.98	0.3	1	0.1
4-oxalocrotonate tautomerase CDS	LGG_RS07200	1.7e-06	-0.7	0.032	-0.4	0.0023	-0.9	0.12	-1000000	0.91	-0.3	0.49	0.5	7.6e-05	-0.6	0.59	-0.2	0.94	-0.1	0.11	-2.4	0.00037	-0.4	0.00049	-0.5	0.00029	-0.5	0.55	-0.3	1	0.1	0.35	-0.4
ABC transporter ATP-binding protein CDS	LGG_RS07205	0.76	0.7	1	0.3	1	1	1	-1000000	1	-0.4	1	-1000000	1	0.3	1	-0.3	0.83	1.7	0.67	2.4	1	0.1	1	0.4	0.62	0.8	1	0.7	1	1.1	1	0.3
ABC transporter ATP-binding protein CDS	LGG_RS07210	0.91	1.1	1	-0.4	1	0	1	-0.5	0.89	-2.1	0.76	-1000000	1	0.7	1	0.7	0.44	-1.5	1	-1.1	1	-0.1	1	0	0.99	0.5	0.25	-1.8	0.43	-1.2	0.23	-1.8
Nif3-like dinuclear metal center hexameric protein CDS	LGG_RS07215	0.047	-1.1	0.4	-0.7	0.74	-0.7	1	-1000000	1	1.3	1	1.6	0.12	-1	0.92	-1.1	1	0.2	1	-0.2	0.16	-0.6	0.15	-0.8	0.054	-0.9	1	0.3	1	0.6	1	0.4
SAM-dependent methyltransferase CDS	LGG_RS07220	0.63	-0.3	1	0.1	1	-0.1	1	-1000000	0.62	-1000000	1	-0.3	0.75	-0.3	1	-0.2	0.64	-1	0.83	-1000000	0.29	-0.5	0.93	-0.2	0.8	-0.2	0.32	-1.4	0.45	-1.1	0.42	-1.1
RNA polymerase sigma factor RpoD CDS	LGG_RS07225	0.65	0.1	1	0	0.74	-0.2	1	-0.4	1	0.2	0.97	0.2	1	0	0.99	-0.2	0.72	-0.3	1	-0.2	0.15	0.3	0.96	0	0.1	0.3	1	0	0.51	0.4	1	0
DNA primase CDS	LGG_RS07230	0.16	0.2	0.52	-0.1	0.49	-0.2	1	0.1	1	0.1	1	0.1	0.64	0.1	0.62	0.2	0.86	-0.1	0.61	-0.6	0.25	0.1	0.16	0.2	0.00012	0.5	0.79	0.2	0.99	0.1	0.93	-0.1
glycine--tRNA ligase subunit beta CDS	LGG_RS07235	0.98	0	0.62	0.3	0.98	-0.1	1	-2.2	1	-0.1	1	-0.6	1	0.1	1	-0.1	1	0.2	1	0.2	0.98	0	1	0	0.95	0.1	1	0.3	1	0.3	0.98	0.3
glycine--tRNA ligase subunit alpha CDS	LGG_RS07240	0.95	-0.1	0.91	0.1	0.94	-0.3	1	-0.5	1	0.2	0.92	0.4	0.69	-0.2	0.86	-0.8	0.77	-0.5	1	-0.9	0.32	-0.3	0.48	-0.3	1	0	1	0	0.99	-0.3	1	-0.2
integrase CDS	LGG_RS07245	1	0	1	0	1	0	1	0	1	0	1	0	1	0	1	1000000	1	0	1	0	1	0	1	0	1	0	1	0	1	0	1	0
transcriptional regulator CDS	LGG_RS07250	1	0	1	0	1	0	1	0	1	0	1	0	1	0	1	0	1	0	1	0	1	0	1	0	1	0	1	0	1	0	1	0
hypothetical protein CDS	LGG_RS07255	1	0	1	1000000	1	0	1	0	1	0	1	0	1	1000000	1	0	1	0	1	0	1	0	1	0	1	0	1	0	1	0	1	0
endolysin CDS	LGG_RS07260	1	0	1	1000000	1	0	1	0	1	0	1	0	1	0	1	0	1	0	1	0	1	0	1	0	1	1000000	1	0	1	0	1	0
phage holin CDS	LGG_RS07265	1	0	1	0	1	0	1	0	1	0	1	0	1	0	1	0	1	0	1	0	1	0	1	0	1	0	1	0	1	0	1	0
primase CDS	LGG_RS07270	1	0	1	0	1	0	1	0	1	0	1	0	1	0	1	0	1	0	1	0	1	0	1	0	1	0	1	0	1	0	1	0
phage infection protein CDS	LGG_RS07275	1	0	1	0	1	0	1	0	1	0	1	0	1	0	1	0	1	0	1	0	1	0	1	0	1	0	1	0	1	0	1	0
phage tail protein CDS	LGG_RS07280	1	-1.6	1	-1000000	1	-1000000	1	0	1	0	1	0	1	-1000000	1	-1000000	1	0	1	0	1	-1.6	1	-1.1	1	-3	1	0	1	0	1	0
tail protein CDS	LGG_RS07285	1	1000000	1	1000000	1	0	1	0	1	0	1	0	1	1000000	1	0	1	0	1	0	1	1000000	1	0	1	1000000	1	0	1	0	1	0
tail protein CDS	LGG_RS07290	1	0	1	0.6	1	-1000000	1	0	1	0	1	0	1	0.9	1	3	1	0	1	0	1	-0.1	1	-0.1	1	-0.4	1	0	1	0	1	0
hypothetical protein CDS	LGG_RS07295	1	-0.9	1	-1000000	1	-1000000	1	0	1	0	1	0	1	-0.7	1	-1000000	1	0	1	0	1	-1.5	1	-1000000	1	-1000000	1	0	1	0	1	0
tail protein CDS	LGG_RS07300	1	-1000000	1	-1000000	1	-1000000	1	0	1	0	1	0	1	-0.7	1	-1000000	1	0	1	0	1	-2.6	1	-1000000	1	-1000000	1	0	1	0	1	0
tail protein CDS	LGG_RS07305	0.99	1.7	1	-1000000	1	-1000000	1	-1000000	1	-1000000	1	-1000000	1	0.6	1	-1000000	1	-1000000	1	-1000000	1	0.4	1	1.5	1	-1.1	1	-1000000	1	-1000000	1	-1000000
tail protein CDS	LGG_RS07310	1	2	1	-1000000	1	-1000000	1	0	1	0	1	0	1	1.9	1	-1000000	1	0	1	0	1	0.6	1	-0.1	0.92	1.6	1	0	1	0	1	0
head-tail connector protein CDS	LGG_RS07315	1	1000000	1	1000000	1	0	1	0	1	0	1	0	1	1000000	1	0	1	0	1	0	1	1000000	1	1000000	1	1000000	1	0	1	0	1	0
head-tail joining protein CDS	LGG_RS07320	1	1000000	1	1000000	1	0	1	0	1	0	1	0	1	0	1	0	1	0	1	0	1	1000000	1	1000000	1	1000000	1	0	1	0	1	0
hypothetical protein CDS	LGG_RS07325	1	0	1	0	1	0	1	0	1	0	1	0	1	0	1	0	1	0	1	0	1	0	1	0	1	0	1	0	1	0	1	0
phage capsid protein CDS	LGG_RS07330	1	0	1	0	1	0	1	0	1	0	1	0	1	0	1	0	1	0	1	0	1	0	1	0	1	0	1	0	1	0	1	0
portal protein CDS	LGG_RS07335	1	0	1	0	1	0	1	0	1	0	1	0	1	0	1	0	1	0	1	0	1	0	1	0	1	0	1	0	1	0	1	0
hypothetical protein CDS	LGG_RS07340	1	0	1	0	1	0	1	0	1	0	1	0	1	0	1	0	1	0	1	0	1	0	1	0	1	0	1	0	1	0	1	0
terminase CDS	LGG_RS07345	1	0	1	0	1	0	1	0	1	0	1	0	1	0	1	0	1	0	1	0	1	0	1	0	1	0	1	0	1	0	1	0
terminase CDS	LGG_RS07350	1	0	1	0	1	0	1	0	1	0	1	0	1	0	1	0	1	0	1	0	1	0	1	0	1	0	1	0	1	0	1	0
resolvase CDS	LGG_RS07355	1	0	1	0	1	0	1	0	1	0	1	0	1	0	1	0	1	0	1	0	1	0	1	0	1	0	1	0	1	0	1	0
glycosyl transferase family 2 CDS	LGG_RS07360	0.8	-0.2	0.6	-0.6	0.77	-0.8	1	-1000000	1	2.2	1	-1000000	0.3	-0.6	0.91	-2.2	1	-1000000	1	-1000000	0.99	-0.1	1	0.1	0.34	-0.5	1	-1000000	1	-1000000	1	-1000000
transposase CDS	LGG_RS07365	0.00028	0.6	0.38	0.2	0.21	0.4	1	-1000000	1	-0.2	1	-0.8	0.00049	0.6	0.27	0.5	0.35	-5.9	1	-1000000	0.0063	0.4	0.046	0.4	3.2e-06	0.7	0.06	-1000000	0.031	-9.8	0.074	-1000000
hypothetical protein CDS	LGG_RS07370	1	0	1	0	1	0	1	0	1	0	1	0	1	0	1	0	1	0	1	0	1	0	1	0	1	0	1	0	1	0	1	0
hypothetical protein CDS	LGG_RS07375	1	0	1	0	1	0	1	0	1	0	1	0	1	0	1	0	1	0	1	0	1	0	1	0	1	0	1	0	1	0	1	0
DNA primase CDS	LGG_RS07380	1	0	1	0	1	0	1	0	1	0	1	0	1	0	1	0	1	0	1	0	1	0	1	0	1	0	1	0	1	0	1	0
single-stranded DNA-binding protein CDS	LGG_RS07385	1	0	1	0	1	0	1	0	1	0	1	0	1	0	1	0	1	0	1	0	1	0	1	0	1	0	1	0	1	0	1	0
hypothetical protein CDS	LGG_RS07390	1	0	1	0	1	0	1	0	1	0	1	0	1	0	1	0	1	0	1	0	1	0	1	0	1	0	1	0	1	0	1	0
hypothetical protein CDS	LGG_RS07395	1	0	1	0	1	0	1	0	1	0	1	0	1	0	1	0	1	0	1	0	1	0	1	0	1	0	1	0	1	0	1	0
hypothetical protein CDS	LGG_RS07405	1	0	1	0	1	0	1	0	1	0	1	0	1	0	1	0	1	0	1	0	1	0	1	0	1	0	1	0	1	0	1	0
hypothetical protein CDS	LGG_RS07410	1	0	1	0	1	0	1	0	1	0	1	0	1	0	1	0	1	0	1	0	1	0	1	0	1	0	1	0	1	0	1	0
GNAT family acetyltransferase CDS	LGG_RS07415	0.6	-0.2	0.21	-1	0.87	-0.5	1	-1000000	1	-1.7	0.89	-1000000	1	-0.1	1	-0.6	1	0.5	1	-0.1	0.98	0.1	0.79	0.2	0.52	-0.3	0.94	0.7	0.71	0.9	0.99	0.5
hypothetical protein CDS	LGG_RS07420	1	0.1	1	0	0.63	-1	1	0.5	1	0.2	0.97	-1000000	0.28	-0.6	0.28	-1000000	1	0	1	0.3	0.35	0.4	0.32	0.5	0.29	0.4	1	0.2	1	0.6	1	0.6
ABC transporter ATP-binding protein CDS	LGG_RS07425	0.37	0.8	1	0.5	0.81	1.1	1	0	1	0	0.55	1000000	1	0.3	1	-0.2	0.95	1000000	1	0	0.35	0.8	0.55	0.7	0.26	1	0.73	1000000	0.63	1000000	0.84	1000000
hypothetical protein CDS	LGG_RS07430	0.16	0.2	0.23	-0.3	0.8	-0.1	0.42	0.7	0.44	-0.5	0.61	-0.3	0.16	0.2	0.16	-0.8	0.025	-0.7	0.95	0.2	0.0087	0.3	0.00083	0.5	0.063	0.2	0.18	-0.4	0.00088	-0.9	0.036	-0.6
DNA repair protein RecO CDS	LGG_RS07435	0.87	0.3	0.4	1	1	0.2	1	-1000000	0.82	2.1	1	-1.5	0.93	0.3	1	-0.6	1	-0.1	1	-1000000	0.72	0.4	1	0.1	0.96	0.2	1	0.5	1	1.1	1	0.7
era CDS	LGG_RS07440	0.88	-0.1	0.6	-0.2	0.76	0.2	1	-1.4	1	-1	1	0.1	1	0	0.94	-0.3	1	0	1	-0.3	0.96	0	0.69	-0.1	1	0	1	0	0.84	0.4	1	0.1
cytidine deaminase CDS	LGG_RS07445	1	-0.1	0.96	-0.2	1	-0.1	0.85	-1000000	1	0	1	0.3	1	-0.1	0.97	-0.5	0.4	-0.7	1	-0.1	1	0	0.84	-0.1	1	0	0.49	-0.6	1	0	0.59	-0.5
diacylglycerol kinase CDS	LGG_RS07450	0.89	-0.3	1	0.1	1	0.2	0.58	2.6	1	0.6	1	-1000000	1	0.2	1	0.8	1	0.6	1	1.2	0.61	0.4	0.54	0.5	0.66	0.4	1	0.2	1	0.4	1	-0.1
rRNA maturation RNase YbeY CDS	LGG_RS07455	0.0096	-0.4	0.14	-0.3	0.45	-0.3	1	0.1	0.35	-0.7	0.82	0.3	0.00018	-0.7	0.34	-0.5	0.21	-0.4	0.3	-1	9.9e-05	-0.6	0.11	-0.3	0.00023	-0.5	0.3	-0.3	0.25	-0.4	0.081	-0.6
phosphate starvation protein PhoH CDS	LGG_RS07460	0.2	-0.4	1	0	0.16	-0.9	1	-0.4	1	0.1	1	0	0.017	-0.8	0.22	-1.6	0.63	-0.4	0.98	-0.8	0.036	-0.5	0.065	-0.5	0.013	-0.6	1	0	1	-0.1	1	0
hypothetical protein CDS	LGG_RS07465	1.1e-16	-0.7	0.73	0	0.75	-0.1	0.19	-0.9	0.12	-0.5	0.0089	-0.8	2.2e-21	-0.9	2.8e-07	-1.4	9.9e-06	-0.8	0.0071	-1	7.1e-05	-0.3	5.2e-10	-0.5	2.4e-15	-0.6	0.01	-0.4	0.66	0.1	0.0098	-0.4
30S ribosomal protein S21 CDS	LGG_RS07470	0	-0.6	0.68	0	0.2	-0.2	0.41	0.4	0.21	-0.4	0.16	-0.4	0	-0.9	2.9e-14	-1.5	0.09	-0.3	0.11	-0.5	1.3e-11	-0.4	1.9e-15	-0.5	0	-0.8	0.92	0	0.42	-0.1	0.52	0.1
hypothetical protein CDS	LGG_RS07475	0.0068	-0.8	0.76	-0.2	0.36	-0.5	1	-0.7	1	-0.3	1	-0.7	0.066	-0.6	0.55	-0.8	0.39	-1.1	1	-0.7	0.12	-0.4	0.061	-0.6	0.031	-0.6	0.91	-0.4	0.93	-0.4	0.92	-0.4
deoxyribonuclease IV CDS	LGG_RS07480	0.72	-0.1	0.76	-0.2	0.93	-0.3	1	-1000000	1	0.3	1	-0.4	0.4	-0.4	0.79	-0.9	1	0.1	1	0.5	1	0	1	0	0.96	0.1	0.52	0.6	0.84	0.4	0.66	0.5
membrane protein CDS	LGG_RS07485	0.28	0.6	0.44	0.7	1	0.4	1	-0.8	1	0.5	1	-0.1	0.97	0.2	1	-1.8	1	0.1	1	-2	0.57	0.4	0.84	0.3	0.3	0.6	0.99	0.1	1	0.2	1	-0.1
peptide-methionine (R)-S-oxide reductase CDS	LGG_RS07490	0.87	0.3	1	0.1	1	0	1	-1000000	1	1.6	0.97	-1000000	0.54	0.6	0.96	-1000000	0.082	2.3	1	-1000000	0.31	0.7	0.82	0.4	0.35	0.6	0.2	1.9	0.45	1.5	0.17	2
aspS CDS	LGG_RS07495	0.21	-0.3	0.42	-0.3	1	0.1	1	0	0.79	-1.8	1	-0.3	0.59	-0.2	0.76	-0.4	1	-0.2	1	-0.5	0.75	-0.1	0.62	-0.1	0.41	-0.2	1	-0.2	1	0	1	-0.2
histidine--tRNA ligase CDS	LGG_RS07500	0.68	-0.2	0.3	-0.5	0.68	-0.4	0.89	1.6	1	0.2	1	-0.7	1	0	0.87	-0.8	1	0.1	1	0.5	0.79	-0.1	0.75	0.1	0.89	0.1	1	0.1	1	0.2	1	-0.1
ABC transporter permease CDS	LGG_RS07505	1	0	1	0	1	0	1	0	1	1000000	1	0	1	1000000	1	0	0.99	1000000	1	0	1	0	1	0	1	0	1	1000000	0.92	1000000	1	1000000
ABC transporter ATP-binding protein CDS	LGG_RS07510	1	0	1	0	1	0	1	0	1	0	1	0	1	0	1	0	0.91	1000000	1	1000000	1	0	1	0	1	0	1	1000000	1	1000000	1	1000000
DeoR family transcriptional regulator CDS	LGG_RS07515	1	0	0.92	-2.4	1	0	1	-1000000	1	-1000000	1	1.1	1	0.3	1	1.3	1	0.3	1	-1000000	1	-0.2	0.65	-1.9	1	-0.4	1	0.5	1	1.2	1	1
N-acetylmuramoyl-L-alanine amidase CDS	LGG_RS07520	0.85	-0.1	1	0	0.68	-0.3	1	0.4	0.93	0.3	1	-0.1	0.5	-0.2	0.76	-0.5	0.56	-0.5	1	-0.6	0.57	0.1	1	0	0.47	0.2	1	0.1	1	-0.1	1	0
haloacid dehalogenase CDS	LGG_RS07525	0.69	0.2	0.51	0.4	0.29	0.7	1	-1000000	0.99	-2.4	0.99	-1.9	0.32	0.4	1	0.3	1	-0.4	1	-0.2	0.41	0.3	0.76	0.2	0.48	0.3	0.96	-0.4	1	-0.1	0.99	-0.4
D-tyrosyl-tRNA(Tyr) deacylase CDS	LGG_RS07530	0.053	0.5	1	0.1	0.25	0.6	1	0.1	0.46	0.8	0.89	0.4	0.43	0.2	0.2	0.9	0.84	0.3	1	-0.3	0.07	0.4	0.037	0.5	0.18	0.3	0.38	0.5	0.74	0.3	1	0.1
GTP pyrophosphokinase CDS	LGG_RS07535	0.64	-0.2	1	0.1	0.86	0.2	1	-0.6	1	-0.1	1	-0.1	0.66	-0.2	1	0.1	0.92	0.3	1	-0.4	0.97	0.1	0.91	0.1	0.69	-0.1	0.92	0.3	0.34	0.7	0.87	0.3
membrane protein CDS	LGG_RS07540	0.43	-0.3	0.27	0.5	0.64	0.4	0.87	-1000000	1	-0.5	0.52	-1.8	0.25	-0.5	1	0.2	0.75	-0.5	0.31	-1000000	1	0	0.61	-0.3	0.61	-0.2	0.74	-0.5	0.62	-0.6	0.76	-0.4
16S rRNA methyltransferase CDS	LGG_RS07545	0.42	-0.3	0.5	-0.4	1	0	1	-1.6	0.87	-1.9	1	-0.8	0.013	-1	1	-0.1	1	-0.2	0.95	0.6	0.4	-0.3	0.21	-0.4	0.11	-0.5	1	0	1	0	0.99	0.1
ribosomal protein L11 methyltransferase CDS	LGG_RS07550	0.12	-0.5	0.17	-0.6	0.33	-0.6	1	0.2	0.77	-0.6	0.99	0.3	0.0028	-1	0.25	-1.5	0.31	-0.6	1	-0.1	0.058	-0.5	0.27	-0.3	0.024	-0.6	1	0	1	0.1	1	0
hypothetical protein CDS	LGG_RS07555	0.23	-0.5	0.73	-0.4	1	0	0.87	-1.2	0.88	-0.4	0.43	0.7	0.045	-0.9	0.45	-3.7	0.31	-0.6	0.078	-1000000	0.35	-0.3	0.81	0.2	0.23	-0.4	0.81	-0.2	0.61	0.3	0.99	0.1
3-methyladenine DNA glycosylase CDS	LGG_RS07560	0.54	-0.3	0.93	-0.3	0.18	-1.6	0.69	-1000000	0.94	0.6	0.73	0.7	0.027	-1.2	0.65	-2.6	0.77	-0.3	0.61	-2.2	0.25	-0.5	1	0	0.11	-0.6	0.97	0.3	0.3	0.7	0.76	0.4
hypothetical protein CDS	LGG_RS07565	0.45	-0.2	0.042	0.6	0.68	-0.2	1	-0.1	0.92	-0.4	0.57	0.5	0.028	-0.6	0.058	-2.5	0.37	-0.6	0.11	-1000000	0.26	-0.2	0.038	-0.5	0.19	-0.3	0.89	-0.1	0.74	0.2	0.52	-0.4
membrane protein CDS	LGG_RS07570	0	-1.3	0.0013	-0.5	2.1e-05	-1	0.83	-0.2	0.0095	-0.5	0.46	-0.2	2.5e-26	-1.5	0.0003	-1.3	0.0003	-0.4	0.79	-0.1	0	-1.5	2.8e-20	-1.2	0	-1.7	1.2e-06	-0.6	0.055	-0.2	2.3e-05	-0.5
hypothetical protein CDS	LGG_RS07575	0.0084	-0.9	0.55	-0.3	0.92	-0.2	1	0.3	1	0.2	0.17	-3.5	0.042	-0.8	0.65	0.7	0.21	-0.8	0.51	0.7	0.024	-0.7	0.059	-0.6	0.027	-0.7	0.6	-0.4	0.14	-0.9	0.4	-0.5
hypothetical protein CDS	LGG_RS07580	0.82	0.1	1	0	1	-0.1	0.26	1.3	0.55	0.6	1	0.1	0.93	0.1	1	0.2	0.37	-0.5	1	0	1	0	1	0	0.95	0.1	0.4	0.4	1	-0.1	0.36	0.4
NAD(P)H dehydrogenase CDS	LGG_RS07590	0.026	-1	1	0	0.33	-1.4	1	0	1	0	1	0	0.1	-0.8	0.17	-1000000	1	0	1	0	0.0086	-1.1	0.077	-0.9	6e-06	-2	1	0	1	0	1	0
TetR family transcriptional regulator CDS	LGG_RS07595	0.97	-0.1	0.48	0.4	0.65	-0.9	1	0	1	0	1	0	0.052	-1.2	0.29	-1000000	1	0	1	0	0.006	-1.3	0.12	-0.8	2.9e-05	-2.2	1	0	1	0	1	0
transposase CDS	LGG_RS07600	0.00028	0.6	0.46	0.2	0.098	0.5	1	-1000000	0.75	2.7	1	0.7	0.0004	0.7	0.12	0.7	1	-3.4	1	-1000000	0.0061	0.5	0.029	0.4	3.2e-06	0.8	1	-1000000	1	-8.3	1	-1000000
oxidoreductase CDS	LGG_RS07605	0.65	0.7	0.49	1.3	1	0.7	1	0	1	0	1	0	1	0.2	1	0.8	1	0	1	0	1	0.4	1	0.1	1	0.1	1	0	1	0	1	0
hypothetical protein CDS	LGG_RS07610	0.9	0.2	0.84	0.4	0.46	-2.8	1	0	1	1000000	1	0	0.59	0.5	0.65	-1000000	1	0	1	0	0.72	0.3	0.41	0.5	0.98	0.1	1	0	1	0	1	0
transposase CDS	LGG_RS07615	0.0045	-0.9	0.57	-0.3	0.072	-1.3	1	-1000000	0.82	2.5	1	-1000000	0.0001	-1.6	0.031	-1000000	1	-1000000	1	-1000000	0.00022	-1.1	0.0034	-1	3.4e-05	-1.3	1	-1000000	1	-1000000	1	-1000000
transposase CDS	LGG_RS07620	0.95	-0.1	0.48	0.5	0.75	0.4	1	0	1	1000000	1	0	0.44	-0.5	0.86	-0.9	1	0	1	0	0.68	-0.2	0.54	-0.4	0.71	-0.2	1	0	1	0	1	0
glycosyl transferase family 1 CDS	LGG_RS07625	0.99	0.5	1	0.5	1	-0.7	1	0	1	1000000	1	0	1	0.7	1	-0.7	1	0	1	0	0.65	0.8	0.98	0.6	0.73	0.7	1	0	1	0	1	0
glycosyl transferase family 1 CDS	LGG_RS07630	1	-0.1	1	-0.1	1	0	1	0	1	0	1	0	1	0.1	1	0.8	1	0	1	0	1	-0.1	1	-0.3	1	-0.1	1	0	1	0	1	0
hypothetical protein CDS	LGG_RS07635	0.43	1.1	0.93	1	1	1	1	0	1	0	1	0	0.23	1.5	0.54	2.3	1	0	1	0	0.26	1.3	0.57	0.9	0.059	1.8	1	0	1	0	1	0
cell surface protein CDS	LGG_RS07640	1	0.7	1	1.2	1	-1000000	1	0	1	0	1	0	1	0.6	1	-1000000	1	0	1	0	1	-0.1	1	-0.5	1	-0.1	1	0	1	0	1	0
hypothetical protein CDS	LGG_RS07645	1	0	1	0	1	0	1	0	1	0	1	0	1	0	1	0	1	0	1	0	1	1000000	1	1000000	1	0	1	0	1	0	1	0
membrane protein CDS	LGG_RS07650	1	1000000	1	1000000	1	1000000	1	0	1	1000000	1	0	1	1000000	1	0	1	0	1	0	1	1000000	1	1000000	1	1000000	1	0	1	0	1	0
peptidase CDS	LGG_RS07655	1	1000000	1	0	1	0	1	0	1	0	1	0	1	1000000	1	0	1	0	1	0	1	1000000	1	1000000	1	1000000	1	0	1	0	1	0
hypothetical protein CDS	LGG_RS07660	0.72	1	0.67	1.1	1	1.2	1	0	1	0	1	0	0.81	1.1	1	-1000000	1	0	1	0	0.9	0.6	1	0.2	0.68	1.1	1	0	1	0	1	0
N-formylglutamate amidohydrolase CDS	LGG_RS07665	1	-0.1	1	-0.6	1	-1.1	1	1000000	1	1000000	1	1000000	0.53	-1.1	1	-1.8	1	1000000	1	0	0.96	-0.4	1	0	1	-0.2	0.79	1000000	0.97	1000000	1	1000000
GTP cyclohydrolase CDS	LGG_RS07670	0.12	-0.2	0.58	-0.1	0.058	-0.6	0.22	-1000000	0.46	-1.1	0.99	0.3	0.5	-0.1	0.3	-0.6	1	-0.1	0.096	-2.5	0.37	-0.1	0.83	0	0.16	-0.2	1	0	0.99	0.1	1	0
aminoacyl-tRNA deacylase CDS	LGG_RS07675	0.56	0.1	0.19	0.4	0.088	0.7	1	-0.3	1	0.8	0.41	1.1	0.47	-0.2	0.46	-1	0.35	0.8	1	0.2	0.077	0.4	0.3	0.3	0.92	0.1	0.57	0.6	0.2	1	0.49	0.7
adenine phosphoribosyltransferase CDS	LGG_RS07680	0.28	-0.2	0.87	-0.1	0.62	-0.2	0.91	-2	0.62	-1.1	0.86	-0.7	0.057	-0.4	0.48	-0.5	0.9	-0.2	1	-0.4	0.26	-0.2	0.23	-0.2	0.44	-0.1	0.42	-0.5	0.8	-0.2	0.56	-0.4
single-stranded DNA-binding protein CDS	LGG_RS07685	0.88	-0.2	0.9	-0.3	1	0.1	1	-0.9	1	-2.5	1	-0.3	0.95	-0.1	1	-0.3	1	-0.4	1	0.8	1	0	1	0	1	0	1	-0.1	1	-0.1	1	-0.1
hypothetical protein CDS	LGG_RS07690	4.3e-13	0.8	1.2e-16	1.1	0.00013	0.7	0.83	-0.5	1	0.1	0.51	0.3	9.4e-08	0.6	4.3e-06	1.1	0.59	0.2	0.92	0.2	4.3e-11	0.7	2.5e-10	0.7	5.2e-16	0.8	1	0	0.66	-0.1	0.59	-0.1
RNA-binding protein CDS	LGG_RS07695	0.21	-0.5	0.84	0.2	0.58	0.4	1	-1000000	1	-0.9	1	0.8	0.25	-0.5	1	-0.2	1	-0.5	1	0.2	1	0	1	0	0.23	-0.4	0.63	-0.9	0.61	-0.9	0.48	-1.1
hypothetical protein CDS	LGG_RS07700	0.026	-0.3	0.47	0.1	0.52	0.1	0.66	1.4	1	0.3	0.89	-0.7	0.59	-0.1	0.05	-0.8	0.96	-0.2	0.93	-0.7	0.53	0.1	0.45	0.1	0.83	0	0.42	-0.6	0.36	-0.6	0.25	-0.8
elongation factor 4 CDS	LGG_RS07705	0.4	-0.3	0.92	0.1	1	0.1	1	-0.3	1	0.6	1	0.3	0.15	-0.5	1	0	1	0.1	1	0.5	0.51	-0.2	0.92	-0.1	0.46	-0.2	0.97	0.2	1	0.3	1	0.2
molecular chaperone DnaJ CDS	LGG_RS07710	0.33	-0.3	0.2	-0.7	0.82	-0.3	1	-1000000	1	0.1	1	0.1	0.26	-0.4	1	-0.1	0.89	0.3	1	0.1	0.7	-0.1	0.14	-0.5	0.47	-0.2	0.97	0.3	0.52	0.6	0.84	0.4
dnaK CDS	LGG_RS07715	0.0013	0.3	0.51	0.1	0.29	0.2	1	-0.4	1	0	1	0	5.7e-05	0.5	0.0014	0.8	0.13	0.4	0.47	0.4	0.1	0.2	0.18	0.1	0.00095	0.3	0.99	-0.1	1	0	0.54	-0.2
nucleotide exchange factor GrpE CDS	LGG_RS07720	0.0043	0.4	1	0	0.085	0.4	0.95	0.6	1	0.2	1	0.2	0.0016	0.5	0.15	0.6	0.0019	1.2	0.62	0.5	0.14	0.2	0.1	0.2	0.038	0.3	0.38	0.4	0.5	0.3	0.5	0.3
heat-inducible transcriptional repressor HrcA CDS	LGG_RS07725	1.1e-09	0.7	1	0	0.052	0.4	0.25	1	0.88	-0.2	0.78	-0.3	5.3e-09	0.7	2.6e-05	1.1	0.001	0.9	0.0083	1.2	0.025	0.2	1.9e-06	0.6	9.4e-10	0.7	0.4	0.3	1	0	0.86	-0.1
coproporphyrinogen III oxidase CDS	LGG_RS07730	0.42	0.5	1	-0.1	0.93	0.4	1	-0.8	1	-1.1	1	-0.7	1	-0.1	1	-0.2	1	-0.4	1	-1.2	0.33	0.5	1	0.1	0.31	0.5	1	-0.4	1	0.1	1	-0.3
bifunctional riboflavin kinase/FMN adenylyltransferase CDS	LGG_RS07735	1	0.1	1	0	0.91	0.4	1	1.6	1	0.7	1	0.6	0.54	-0.7	1	0.1	0.82	1.4	1	-0.2	1	-0.2	0.89	-0.4	1	-0.2	1	0.9	0.79	1.5	0.94	1.2
tRNA pseudouridine(55) synthase TruB CDS	LGG_RS07740	0.91	-0.1	1	0	0.6	-1.1	0.94	-1000000	0.79	-2.1	1	-0.1	0.11	-0.9	0.76	-2.7	0.84	-0.4	0.89	-1.7	0.21	-0.5	0.63	-0.3	0.4	-0.4	1	-0.1	0.85	0.4	1	0.1
membrane protein CDS	LGG_RS07745	0.66	-0.5	1	-0.5	1	0.3	0.42	3.8	1	1.2	1	0.5	0.73	-0.6	1	-2.3	0.64	2	1	-1000000	0.25	-0.9	0.34	-0.9	0.48	-0.6	0.95	1.4	0.88	1.6	1	1.1
ribosome-binding factor A CDS	LGG_RS07750	0.2	0.2	0.13	-0.4	0.7	-0.2	0.52	-1000000	0.87	0.4	1	-0.2	0.57	0.1	0.73	-0.4	0.97	-0.1	1	0.1	0.26	0.2	0.69	-0.1	0.0039	0.4	0.72	0.3	0.79	-0.2	0.84	0.3
translation initiation factor IF-2 CDS	LGG_RS07755	1	0	0.9	0	0.96	0	1	-0.3	0.77	-0.5	0.88	-0.3	0.78	0	0.74	0.2	0.16	-0.6	1	-0.1	0.73	0	0.54	-0.1	0.18	0.2	0.87	-0.1	0.6	-0.2	0.83	-0.1
50S ribosomal protein L7ae CDS	LGG_RS07760	0.44	-0.1	1	0	0.13	0.3	0.9	-1	0.88	0.2	1	0.1	0.71	-0.1	0.43	0.3	0.096	-0.7	0.89	0.3	0.0041	-0.4	0.15	-0.2	0.65	-0.1	0.34	-0.4	0.15	-0.6	0.4	-0.3
DNA-binding protein CDS	LGG_RS07765	0.36	-0.2	0.6	-0.2	0.65	0.2	1	-0.1	0.59	0.6	0.94	-0.3	0.79	0.1	0.73	0.3	0.69	-0.2	0.6	-1	0.25	-0.2	0.43	-0.2	0.43	-0.1	1	0	0.99	0.1	1	0
transcription termination/antitermination protein NusA CDS	LGG_RS07770	0.42	0.1	1	0	0.68	0.1	1	0.7	0.95	0.6	0.73	0.6	0.089	0.3	0.7	0.3	0.52	0.5	1	0.4	0.34	-0.2	0.45	-0.1	0.8	0.1	0.42	0.5	0.28	0.7	0.44	0.5
ribosome maturation factor RimP CDS	LGG_RS07775	0.14	0.3	0.14	-0.4	0.75	0.1	1	0	0.83	-0.9	1	0.4	0.093	0.3	0.46	0.4	0.93	-0.2	0.41	-2.3	0.87	0	0.69	-0.1	0.17	0.2	1	-0.1	0.88	0.2	1	-0.1
polC CDS	LGG_RS07780	0.88	0.1	1	0	1	-0.1	1	0.5	1	-0.2	1	0.3	0.32	0.3	1	0	0.99	0.2	1	0	0.29	0.2	0.79	0.1	0.27	0.3	1	0.2	1	0.1	1	0.1
proline--tRNA ligase CDS	LGG_RS07785	0.79	0.1	0.55	-0.2	0.46	-0.4	0.94	-1	0.99	-0.3	0.87	-0.5	0.68	0.1	0.69	0.3	0.77	-0.2	0.93	-0.5	1	0	0.58	0.1	0.76	-0.1	0.8	-0.2	0.85	-0.2	0.62	-0.3
RIP metalloprotease RseP CDS	LGG_RS07790	0.96	-0.1	0.41	-0.6	0.61	-0.7	1	-0.3	1	-0.2	1	-0.9	1	-0.1	1	0	1	0.2	1	-3.5	0.43	-0.3	0.62	-0.2	0.58	-0.2	1	0.2	1	0.1	1	0
CDP-diglyceride synthetase CDS	LGG_RS07795	0.37	-0.4	0.13	-0.9	0.53	-0.7	1	1.4	1	1.6	0.7	2.4	0.034	-1	0.97	0.4	1	0.3	1	-0.2	0.042	-0.7	0.3	-0.5	0.06	-0.7	0.92	1	1	0.8	1	0.7
isoprenyl transferase CDS	LGG_RS07800	1	0.2	1	-0.2	1	0.1	1	-1000000	0.61	-1000000	1	-0.2	0.44	-0.9	1	-0.7	0.44	-1.3	1	-1.5	0.97	0.2	1	0.1	1	-0.1	0.55	-0.9	0.5	-1	0.57	-0.9
transposase CDS	LGG_RS07805	1	0	1	-0.6	1	-2.9	1	-1000000	1	-1000000	1	-1000000	1	-0.3	1	-1000000	1	-0.5	1	0.6	0.75	-1.1	1	-0.8	1	-0.5	1	-1.2	1	-0.6	1	-0.5
integrase CDS	LGG_RS07810	0.95	-0.2	0.97	-0.4	1	0	1	-1000000	1	-1000000	1	-1000000	1	-0.2	1	-0.3	1	-0.7	1	0.2	0.7	-0.5	1	0.2	0.61	-0.6	0.66	-1.6	0.76	-1.2	0.89	-1
ribosome recycling factor CDS	LGG_RS07815	6.1e-05	-0.7	0.21	-0.3	0.16	-0.4	1	0	0.62	0.6	1	-0.2	0.00015	-0.7	0.08	-1	0.96	0.2	0.71	-1.5	0.37	-0.1	0.03	-0.4	0.00083	-0.5	0.74	0.3	0.11	0.9	0.16	0.8
pyrH CDS	LGG_RS07820	0.011	-0.3	0.75	-0.1	0.35	-0.2	0.93	-0.3	0.03	0.9	0.19	0.6	0.022	-0.3	0.74	-0.1	0.36	-0.3	0.89	-0.2	0.6	-0.1	0.42	-0.1	0.049	-0.2	0.31	-0.3	0.21	-0.3	0.17	-0.4
elongation factor Ts CDS	LGG_RS07825	9.3e-06	-0.4	0.77	0	0.88	-0.1	0.65	-0.7	0.86	-0.2	1	0	0.081	-0.2	0.46	-0.2	0.089	-0.5	0.96	-0.1	0.14	0.1	0.78	0	0.36	-0.1	0.52	-0.2	0.68	0.1	0.75	-0.1
30S ribosomal protein S2 CDS	LGG_RS07830	1.1e-05	-0.2	8.7e-06	-0.3	1	0	0.84	-0.4	0.47	0.2	0.5	0.2	0.12	0.1	0.58	-0.1	0.94	0	0.069	-0.7	5.3e-14	0.3	2.5e-06	0.2	3.8e-29	0.5	0.0017	0.5	1.3e-05	0.6	0.002	0.5
hypothetical protein CDS	LGG_RS07835	0.076	0.3	0.92	-0.1	0.51	-0.3	0.64	-1.2	0.89	0.1	0.028	-1.7	0.0036	0.6	0.079	0.8	0.019	-0.8	1	-0.1	0.45	0.1	4.4e-05	0.7	0.01	0.4	0.17	-0.4	0.0081	-0.9	0.0045	-0.9
O-methyltransferase CDS	LGG_RS07840	1	-0.1	0.46	-0.8	1	-0.1	1	1.5	0.91	1.2	1	0.4	0.56	0.5	1	-0.4	0.57	1.3	1	0.9	1	0	0.76	0.3	0.57	0.4	0.47	1.4	0.57	1.3	0.72	1.2
1-acyl-sn-glycerol-3-phosphate acyltransferase CDS	LGG_RS07845	0.19	0.8	0.43	0.9	0.64	0.7	1	1.8	1	1.6	1	-0.4	0.5	0.6	0.66	1.2	1	0.3	1	0.2	0.55	0.5	0.15	0.9	0.97	0.2	0.94	0.7	1	0.8	1	0.5
amino acid permease CDS	LGG_RS07850	0.99	-0.4	1	-0.4	1	-0.6	1	1.8	1	-1000000	1	0.1	1	0	1	-0.5	1	1	1	-1000000	0.99	-0.4	0.73	-0.7	1	-0.2	1	0.4	1	0.9	1	0.4
cyclic nucleotide-binding protein CDS	LGG_RS07855	1	-0.1	0.48	-0.6	1	-0.2	1	0.7	0.43	1.2	0.92	0.5	0.48	0.3	1	-0.8	0.95	0.3	1	0.7	1	0	0.99	-0.1	1	-0.1	1	0.2	1	0.1	1	-0.2
ABC transporter ATP-binding protein CDS	LGG_RS07860	0.92	0.1	0.54	0.3	0.47	0.6	1	0.2	1	0.6	1	1.1	0.41	0.3	1	0.2	0.64	0.9	1	-1000000	0.25	0.4	0.82	0.1	0.42	0.3	0.91	0.7	0.75	0.8	0.73	0.8
multidrug ABC transporter ATP-binding protein CDS	LGG_RS07865	0.55	-0.3	0.6	-0.4	1	-0.1	1	-0.1	1	-1.3	1	-1.4	0.53	-0.4	0.97	-1.2	0.98	-0.6	1	0.1	0.66	-0.2	0.89	-0.2	0.35	-0.4	1	-0.3	1	0.1	1	-0.1
hypothetical protein CDS	LGG_RS07870	0.00036	-0.3	0.12	-0.2	0.63	-0.1	0.87	-0.4	0.37	-0.4	0.39	-0.4	0.048	-0.2	0.46	-0.2	0.0067	-0.6	0.64	-0.3	0.0003	-0.3	0.0014	-0.3	0.0022	-0.3	0.046	-0.4	0.0016	-0.7	0.25	-0.2
hypothetical protein CDS	LGG_RS07875	0.2	-0.1	0.009	-0.4	0.51	0.1	0.8	-0.6	0.075	-0.9	0.73	-0.3	0.049	-0.2	0.81	0.1	6.6e-07	-1.5	0.63	-0.4	0.18	0.1	0.14	0.2	0.049	0.2	0.0058	-0.7	0.0066	-0.7	0.0029	-0.8
rplS CDS	LGG_RS07880	0	-0.8	0.067	-0.2	2.9e-05	-0.5	0.95	-0.2	0.44	-0.3	0.0022	-1.1	2e-22	-0.7	5.2e-05	-0.7	1.1e-10	-1.3	0.038	-0.8	8.4e-09	-0.3	1.5e-09	-0.4	3.8e-10	-0.3	0.0021	-0.5	0.076	-0.3	0.011	-0.4
tRNA (guanine(37)-N(1))-methyltransferase CDS	LGG_RS07885	1	0	0.57	-0.2	1	0	1	-1.7	1	-0.6	1	0.5	0.5	-0.2	0.38	-0.8	0.5	-0.9	1	0.1	0.91	0	0.71	0.1	0.6	0.1	1	0	1	0	1	-0.2
ribosome maturation factor RimM CDS	LGG_RS07890	0.067	-0.5	0.26	-0.5	0.42	-0.6	0.95	-1000000	0.78	-1.3	1	-0.5	0.33	-0.3	0.068	-2.8	0.4	-0.8	0.83	-2.1	0.07	-0.5	0.34	-0.3	0.27	-0.3	0.77	-0.4	0.58	-0.6	0.79	-0.4
RNA-binding protein CDS	LGG_RS07895	5.8e-12	-0.5	0.0035	-0.3	0.12	-0.2	0.44	-0.9	0.89	0.1	0.98	-0.1	1e-18	-0.8	0.00063	-0.8	0.072	-0.4	0.66	-0.3	2.4e-17	-0.6	1e-13	-0.6	3.6e-13	-0.5	0.64	-0.1	0.018	-0.5	0.58	0.1
rpsP CDS	LGG_RS07900	2.6e-14	-0.5	0.0073	-0.2	0.53	-0.1	1	-0.1	0.081	-0.6	0.24	-0.4	1.3e-17	-0.6	1.2e-06	-1	0.015	-0.5	0.37	-0.4	5.1e-15	-0.5	9.3e-13	-0.5	6.3e-12	-0.4	0.59	-0.1	0.024	-0.4	0.71	0.1
signal recognition particle protein CDS	LGG_RS07905	0.58	-0.2	0.68	-0.2	0.99	-0.3	1	-1.1	1	-0.6	1	0.1	0.55	-0.3	1	0	0.49	-0.9	1	0.3	0.65	-0.2	1	-0.1	0.45	-0.2	0.98	-0.3	1	-0.1	1	-0.3
DNA-binding protein CDS	LGG_RS07910	0.0087	-0.5	0.17	-0.3	0.26	-0.4	1	-0.1	0.024	-1.4	0.026	-1.2	0.48	-0.1	0.059	0.8	4.5e-09	-1.9	0.15	-0.9	2.2e-05	-0.7	0.97	0	0.00087	-0.5	5.1e-08	-1.5	1.9e-14	-2.3	6.9e-11	-1.9
hypothetical protein CDS	LGG_RS07915	0.12	0.5	0.19	0.5	0.5	-0.6	1	-1000000	1	0.9	0.7	1.1	1	0	1	0.4	1	0.2	0.86	-1000000	0.96	0.1	0.88	-0.1	0.13	-0.5	1	0	0.92	-0.4	1	0.2
membrane protein CDS	LGG_RS07920	0.048	-0.4	0.56	0.2	0.33	0.3	0.99	0.8	0.58	0.8	0.72	0.6	0.017	-0.5	0.71	-0.5	0.98	0.1	0.22	-1000000	1	0	0.17	-0.3	0.48	-0.1	0.63	0.4	0.61	0.4	0.4	0.5
signal recognition particle-docking protein FtsY CDS	LGG_RS07925	0.78	0.1	1	0	0.28	0.5	1	-2.6	1	0.5	1	0	0.35	0.3	0.77	0.3	1	-0.1	1	0.5	0.042	0.4	0.075	0.4	0.022	0.5	0.95	0.3	0.91	0.5	1	0.3
chromosome segregation protein SMC CDS	LGG_RS07930	1	0	0.6	-0.3	1	0	0.96	0.8	1	0.1	0.99	-0.7	0.52	-0.2	1	0.2	0.9	-0.4	1	0.1	0.76	-0.1	0.98	0	0.73	0.1	1	-0.1	1	-0.1	1	-0.2
ribonuclease III CDS	LGG_RS07935	0.037	-0.4	0.013	-0.8	0.2	-0.5	0.32	-1000000	0.86	-0.4	1	0.3	5.7e-05	-1	0.99	-0.1	0.19	-0.7	0.79	-0.8	6.6e-14	-1.7	2.9e-07	-1.3	2.2e-05	-0.9	0.032	-1	0.00044	-1.8	0.0088	-1.3
peptide ABC transporter substrate-binding protein CDS	LGG_RS07940	4.3e-07	-0.6	0.35	-0.2	0.24	-0.3	0.95	-0.1	0.19	-0.3	0.51	-0.1	0.0029	-0.4	0.086	-0.6	0.46	0.1	0.59	-0.2	9.2e-06	-0.5	2e-06	-0.6	5.7e-12	-0.8	0.058	-0.2	0.057	-0.2	0.088	-0.2
peptide ABC transporter permease CDS	LGG_RS07945	0.026	0.5	0.51	0.3	0.93	0.2	1	-0.5	0.94	-0.4	0.3	-0.9	0.5	0.2	1	-0.2	0.75	0.2	0.81	-0.6	1.1e-05	1	0.02	0.6	0.0028	0.7	0.5	-0.3	0.97	0.1	0.46	-0.3
peptide ABC transporter permease CDS	LGG_RS07950	0.81	0	1	0	0.058	-0.5	1	-0.3	0.047	-1.2	0.52	-0.4	0.16	-0.2	0.29	-0.5	0.065	0.5	0.39	-0.6	0.56	0.1	0.59	-0.1	0.28	-0.1	0.39	-0.2	0.54	0.2	0.42	-0.2
peptide ABC transporter substrate-binding protein CDS	LGG_RS07955	7.7e-05	-0.4	0.047	-0.3	0.00033	-0.8	0.33	-1.3	0.35	-0.6	1	-0.1	5.5e-11	-0.9	0.0014	-1.2	0.66	-0.2	0.54	-0.5	1.3e-05	-0.4	1.4e-05	-0.5	2.4e-15	-0.9	0.064	-0.5	0.73	-0.1	0.22	-0.3
dipeptide/oligopeptide/nickel ABC transporter ATP-binding protein CDS	LGG_RS07960	6.8e-10	-0.9	0.18	-0.2	0.00024	-1.1	0.23	-1.5	0.13	-0.8	0.81	-0.2	2.4e-18	-1.7	0.00088	-1.8	0.00078	-1	0.052	-1.5	1.6e-10	-0.9	6e-11	-1.1	0	-1.5	0.00019	-1	0.01	-0.7	0.0014	-0.9
acyl carrier protein CDS	LGG_RS07965	0.68	-0.2	0.74	-0.3	0.77	-0.5	1	-1000000	0.89	-1000000	0.85	-1000000	0.71	-0.2	0.57	0.9	1	0.1	1	-1000000	0.64	-0.2	0.21	-0.6	0.46	-0.3	0.53	0.8	0.26	1.1	0.54	0.8
phosphate acyltransferase CDS	LGG_RS07970	0.42	-0.2	1	0	0.83	0.2	1	-0.3	1	0.1	0.79	-0.9	0.23	-0.4	0.5	-0.9	0.7	-0.3	1	0.1	0.85	-0.1	0.76	0.1	0.81	-0.1	1	0.1	0.99	0.1	1	-0.1
ATP-dependent DNA helicase RecG CDS	LGG_RS07975	0.94	0.1	0.8	-0.3	1	0.2	1	-1	0.91	-1.2	1	-0.5	0.62	-0.3	1	0.1	0.57	-0.7	1	-0.9	1	0	1	0.1	0.85	0.1	0.94	-0.3	1	0.1	0.93	-0.3
hypothetical protein CDS	LGG_RS07980	0.042	-0.5	0.38	-0.4	0.71	-0.3	1	0.2	0.95	0.3	1	0.3	0.034	-0.6	1	-0.1	1	0.2	1	-0.5	0.18	-0.3	0.51	-0.2	0.032	-0.5	0.9	0.3	0.58	0.5	0.74	0.4
hypothetical protein CDS	LGG_RS07985	0.01	-0.7	1	0.1	1	-0.1	1	-1.5	0.32	-1.6	0.47	0.6	0.00011	-1.2	0.52	-0.9	0.066	-1.1	0.26	-2.7	2.3e-05	-1	0.00013	-1.1	4.3e-05	-1	0.0038	-1.6	0.0065	-1.5	0.038	-1.1
50S ribosomal protein L28 CDS	LGG_RS07990	0.86	0	0.88	-0.1	0.0052	0.6	0.1	-1000000	0.15	-1.4	0.1	-1.5	0.54	-0.1	0.05	-1.1	0.014	-1	0.0039	-1000000	0.055	0.2	0.83	0	0.93	0	0.98	0	0.8	0.2	0.57	0.3
thiamine pyrophosphokinase CDS	LGG_RS07995	0.32	0.2	0.87	0.1	1	-0.1	1	-0.2	1	0.1	0.73	-1.4	0.029	0.4	1	0	1	0	1	0	0.0021	0.5	0.0051	0.5	4.9e-06	0.7	1	0	0.99	0.2	1	-0.1
ribulose-phosphate 3-epimerase CDS	LGG_RS08000	0.064	0.6	0.9	0.1	1	0	1	-1.4	1	-1	1	0.3	0.093	0.6	0.37	0.9	1	0	1	0	0.00064	1	0.014	0.8	0.0051	0.8	1	-0.1	0.98	0.3	1	0.1
ribosome small subunit-dependent GTPase A CDS	LGG_RS08005	0.057	0.5	0.33	0.4	0.86	0.2	1	0.6	0.61	1.9	1	-0.1	0.046	0.6	0.82	0.5	0.35	1.7	1	0.6	0.059	0.5	0.016	0.7	0.0027	0.7	0.37	1.6	0.66	1.2	0.56	1.4
protein kinase CDS	LGG_RS08010	0.073	0.4	1	0	0.75	0.2	1	0.2	1	0.6	1	0.5	0.06	0.5	0.51	0.5	0.9	0.5	0.66	1.6	0.13	0.3	0.17	0.3	0.011	0.6	0.68	0.8	0.91	0.7	0.72	0.8
protein phosphatase CDS	LGG_RS08015	0.0093	0.7	0.33	0.4	0.19	0.6	1	-2.3	1	0	1	0.3	0.0024	0.8	0.12	1	0.97	0.3	1	0.3	0.0091	0.6	0.009	0.7	0.0001	0.9	0.97	0.4	0.78	0.5	0.86	0.5
16S rRNA (cytosine(967)-C(5))-methyltransferase CDS	LGG_RS08020	0.00042	0.8	0.16	0.5	0.047	0.8	1	0.4	0.99	0.3	0.93	-0.4	0.00015	0.9	0.034	1.1	0.61	-0.4	0.88	-0.7	0.052	0.5	0.0044	0.7	9.9e-05	0.8	0.52	-0.4	0.2	-0.8	0.54	-0.4
methionyl-tRNA formyltransferase CDS	LGG_RS08025	0.022	0.6	0.8	0.2	1	-0.1	1	1.6	0.88	1.6	1	0.7	0.0044	0.8	0.44	0.8	0.53	1.2	1	0.9	0.31	0.3	0.26	0.3	0.019	0.6	0.8	0.9	0.97	0.6	0.73	1
primosomal protein N' CDS	LGG_RS08030	0.078	0.5	0.86	0.1	0.77	0.3	1	0.4	1	0.2	1	0.5	0.028	0.6	0.56	0.5	0.83	0.6	1	-0.6	0.29	0.3	0.25	0.3	0.021	0.6	1	0.2	1	0.1	1	0.1
DNA/pantothenate metabolism flavoprotein CDS	LGG_RS08035	0.45	-0.2	0.7	-0.2	1	0.1	1	0.1	1	0.5	1	0.5	0.65	-0.2	1	-0.4	1	-0.3	1	0.3	0.27	-0.3	0.38	-0.3	0.25	-0.3	1	-0.3	0.37	-0.9	0.6	-0.7
DNA-directed RNA polymerase subunit omega CDS	LGG_RS08040	0.027	-0.5	0.52	-0.2	0.18	-0.7	0.84	0.8	0.92	-0.9	0.042	-1000000	0.0022	-0.9	0.58	-0.7	0.21	-0.9	0.12	-1000000	0.00055	-0.8	0.0028	-0.8	9e-05	-0.9	0.82	-0.3	0.7	0.3	0.18	-0.9
guanylate kinase CDS	LGG_RS08045	0.22	-0.3	0.38	-0.4	0.96	-0.2	0.18	1.9	0.86	-1.3	0.56	0.9	5.9e-06	-1.7	0.064	-2.4	0.36	-0.8	0.88	-1.4	9.8e-06	-1.2	0.0025	-0.9	3.1e-07	-1.5	0.25	-0.9	0.3	-0.8	0.37	-0.7
alpha/beta hydrolase CDS	LGG_RS08050	1	-0.1	1	-0.4	1	0	1	-1000000	0.75	3.9	0.7	3.6	1	-0.3	1	-0.8	0.85	3	1	0.6	1	-0.2	1	0	1	0	0.98	2.7	0.95	2.4	0.92	2.5
hypothetical protein CDS	LGG_RS08055	0.013	-0.7	0.19	-0.5	0.057	-1.2	1	-1000000	0.98	0.4	1	0.3	1e-05	-1.5	0.033	-3.6	0.67	0.7	0.83	-1000000	9.2e-10	-1.7	1.6e-05	-1.3	2.3e-08	-1.5	1	0.2	0.73	-0.7	1	-0.1
DNA repair protein RecN CDS	LGG_RS08060	0.068	0.4	1	0	0.88	0.1	1	-0.6	1	0.2	1	-0.5	0.1	0.3	1	0	1	-0.1	1	-0.7	0.016	0.4	0.084	0.3	0.00025	0.7	1	-0.1	0.97	-0.2	1	-0.2
arginine repressor CDS	LGG_RS08065	0.0079	0.4	0.91	-0.1	1	0	1	0.4	0.2	1.1	0.99	0.4	0.055	0.3	1	0.1	0.75	0.3	0.86	-0.7	0.0073	0.4	0.051	0.3	0.0022	0.4	0.29	0.6	0.35	0.6	0.63	0.4
cell division protein FtsJ CDS	LGG_RS08070	0.22	0.3	1	-0.1	0.36	-0.6	1	0.4	1	0.4	1	0.3	0.52	0.2	0.41	0.7	0.94	0.3	0.54	1	0.065	0.4	0.29	0.3	0.028	0.5	0.54	0.5	0.61	0.5	0.76	0.4
farnesyl-diphosphate synthase CDS	LGG_RS08075	1	0	0.46	-0.2	0.99	0	1	0.1	0.63	-1.3	1	0	0.98	0	1	-0.1	0.55	-0.4	0.55	0.9	0.98	0	0.91	0	0.89	0	0.76	-0.2	0.76	-0.2	0.74	-0.2
exodeoxyribonuclease VII small subunit CDS	LGG_RS08080	0.62	-0.1	0.92	0	0.16	-0.3	1	0	0.15	-1.1	0.66	-0.4	0.38	0.1	0.18	0.4	0.011	-0.8	0.91	0.2	0.99	0	0.061	0.2	0.81	0	0.0093	-0.8	0.47	-0.2	0.00052	-1.1
exodeoxyribonuclease VII large subunit CDS	LGG_RS08085	0.64	0.1	0.99	0	1	-0.2	1	0.3	1	-0.3	1	0	0.55	0.2	1	-0.1	1	-0.3	1	-0.5	0.31	0.2	0.4	0.2	0.59	0.2	0.68	-0.7	1	-0.1	1	-0.3
bifunctional 5,10-methylene-tetrahydrofolate dehydrogenase/5,10-methylene-tetrahydrofolate cyclohydrolase CDS	LGG_RS08090	0.79	-0.1	0.72	-0.2	0.68	-0.4	1	0.6	1	-0.2	1	0.8	0.22	-0.5	0.21	-2.4	0.83	-0.6	1	-1.4	1	0	0.88	-0.1	0.45	-0.2	0.42	-1	1	-0.2	0.98	-0.3
N utilization substance protein B CDS	LGG_RS08095	0.058	-0.4	0.23	-0.4	0.65	-0.3	1	-1.4	0.81	-1.3	1	0.1	0.004	-0.7	0.7	-0.4	0.88	-0.3	0.92	-1.1	0.38	-0.2	0.045	-0.5	0.0032	-0.6	0.51	-0.5	0.52	-0.5	0.69	-0.4
alkaline-shock protein CDS	LGG_RS08100	0.0037	-0.3	0.56	0.1	1	0	0.82	-0.7	1	0.1	1	0	5.1e-06	-0.6	0.17	-0.4	0.05	-0.6	0.9	-0.2	0.00013	-0.4	0.0052	-0.3	3e-09	-0.6	0.053	-0.6	0.34	-0.3	0.13	-0.4
elongation factor P CDS	LGG_RS08105	0.011	-0.4	0.8	-0.1	0.56	-0.2	1	-0.3	1	0.1	0.95	-0.4	3.2e-05	-0.8	0.11	-1	1	-0.1	1	0.2	0.0022	-0.5	7e-05	-0.7	0.00062	-0.5	1	0	1	0.1	1	0.1
peptidase M24 CDS	LGG_RS08110	0.19	-0.3	0.73	-0.2	0.42	-0.4	0.84	-2.1	1	-0.1	0.39	-1.9	0.0097	-0.7	0.78	-0.3	0.018	-1.5	0.84	-0.8	0.83	0.1	0.75	-0.1	1	0	0.25	-0.7	0.26	-0.6	0.27	-0.6
50S ribosomal protein L27 CDS	LGG_RS08115	0	-1.2	0.022	-0.2	0.0053	-0.4	1	-0.3	0.53	-0.4	0.86	-0.2	0	-1.5	2.1e-11	-2	5.2e-07	-1.6	0.084	-1.1	0	-0.9	1.2e-25	-0.9	0	-1.1	0.0019	-0.8	0.042	-0.5	0.13	-0.4
hypothetical protein CDS	LGG_RS08120	0	-0.9	1.9e-16	-0.7	4.2e-15	-0.9	0.25	-0.8	0.15	-0.4	0.013	-0.7	0	-1.2	6e-19	-1.7	0	-2.1	7.8e-06	-2	3.7e-10	-0.3	7.9e-09	-0.3	0	-0.7	1.9e-11	-1.1	2.6e-10	-1	2.6e-11	-1.1
50S ribosomal protein L21 CDS	LGG_RS08125	0	-1.4	0	-0.8	3.5e-45	-0.9	0.00053	-1.1	0.00016	-0.6	0.001	-0.5	0	-1.5	2.3e-34	-1.2	0	-2	2.1e-09	-1.3	0	-1	0	-0.8	0	-1.1	0	-1	0	-1.1	0	-1
hypothetical protein CDS	LGG_RS08130	0.25	1.9	1	0.5	0.89	1.6	1	0	1	0	1	0	1	0.8	1	-1000000	1	1000000	1	0	1	-0.3	1	-0.5	1	0.6	0.87	1000000	0.98	1000000	0.95	1000000
hypothetical protein CDS	LGG_RS08135	0.39	-0.5	1	-0.3	1	-0.3	1	1.8	1	0.2	1	-1.2	0.72	-0.3	1	-0.6	0.89	1	0.83	1.9	0.75	-0.2	0.71	-0.3	0.84	-0.2	1	-0.2	1	0.2	1	0.1
ABC transporter permease CDS	LGG_RS08145	1	-0.2	1	0.2	1	0.2	1	-1000000	1	1.2	1	-1000000	1	-0.2	1	-0.9	1	2.7	1	2.2	0.93	0.2	1	-0.2	0.69	-0.4	1	1.2	0.98	2.4	1	1.3
x-prolyl-dipeptidyl aminopeptidase CDS	LGG_RS08150	0.47	-0.4	1	-0.1	1	-0.1	1	-1000000	0.91	1.5	1	1.1	0.72	0.3	0.76	0.8	0.11	2.4	0.79	1.9	1	0	0.87	0.2	0.18	-0.6	0.76	1.2	0.055	2.6	0.47	1.6
type I glutamate--ammonia ligase CDS	LGG_RS08155	0.029	-0.3	0.82	0.1	0.3	-0.3	0.95	-1.2	0.54	-0.8	0.96	-0.4	0.22	-0.2	0.58	-0.2	1	0	1	0	0.77	0	0.0015	-0.5	0.066	-0.2	1	0	0.61	-0.3	0.95	0.1
MerR family transcriptional regulator CDS	LGG_RS08160	0.21	-0.1	0.075	0.2	1	0	1	0	0.32	-0.7	1	0	1	0	0.62	-0.2	0.97	0.1	0.91	0.2	0.24	0.1	0.57	-0.1	0.83	0	0.7	0.2	0.58	-0.2	0.72	0.2
ornithine decarboxylase CDS	LGG_RS08165	1	0.1	1	0.1	1	0.4	1	-1000000	1	-1.6	1	-1.7	0.9	0.3	1	-0.2	1	0.3	1	0.8	0.53	0.4	1	0.2	0.48	0.5	1	0.5	1	0.6	1	0.6
aluminum resistance protein CDS	LGG_RS08170	1	0	0.94	0	0.28	-0.3	0.87	-1	1	0.1	0.98	0.3	0.0013	0.5	0.0013	1.1	1	0	0.78	0.4	0.043	0.3	4.8e-05	0.6	0.0048	0.4	0.55	0.3	0.9	0.1	1	0
tRNA dimethylallyltransferase CDS	LGG_RS08175	0.94	0.2	0.74	0.3	0.93	0.2	1	-0.7	1	0.8	1	0.6	1	0	0.81	0.8	1	-0.1	1	0.6	0.25	0.5	0.52	0.3	0.28	0.4	0.97	0.3	0.98	0.5	1	0.3
hypothetical protein CDS	LGG_RS08180	0.056	0.3	0.027	0.5	0.00079	1	0.96	-1000000	0.38	-1000000	0.062	2	3.9e-06	0.9	0.096	0.7	0.38	0.9	0.55	-1000000	0.24	-0.2	0.084	-0.4	0.1	-0.3	0.61	0.7	1	0.3	0.47	0.8
sulfurtransferase CDS	LGG_RS08185	0.028	0.4	0.59	-0.2	0.5	0.2	0.97	-0.5	0.79	-0.6	0.21	0.9	0.22	0.2	1	0.1	0.31	0.5	0.6	-0.8	0.08	0.3	0.013	0.4	0.00065	0.5	0.21	0.6	0.48	0.4	0.11	0.7
glucokinase CDS	LGG_RS08190	0.39	0.2	0.46	0.2	0.92	0.1	1	-0.5	1	0.2	1	-0.4	0.27	0.2	0.98	-0.2	0.93	0.3	0.93	0.4	0.75	0.1	0.96	0	0.44	0.2	0.93	0.3	0.78	0.4	0.82	0.3
hypothetical protein CDS	LGG_RS08195	0.034	0.2	0.91	0	0.64	-0.2	1	-0.2	0.69	-0.4	0.88	-0.2	0.0075	0.3	0.00025	1	0.28	-0.3	1	0	0.32	-0.1	0.14	0.2	0.48	0.1	0.96	0	0.99	0.1	0.38	-0.3
rhomboid family intramembrane serine protease CDS	LGG_RS08200	1	0	0.12	-1	1	-0.1	1	-2.3	1	0	1	-0.4	0.48	-0.3	0.67	0.7	0.35	-1.6	0.82	-1000000	0.44	-0.3	0.7	-0.2	0.54	-0.2	0.86	-0.5	0.55	-0.9	0.83	-0.6
cell division protein FtsI CDS	LGG_RS08205	0.51	0.1	0.9	-0.1	0.97	-0.1	1	-0.2	0.9	0.5	0.94	-0.3	0.14	-0.3	0.6	-0.5	1	0	1	-0.2	0.71	-0.1	0.67	0.1	0.46	-0.1	0.6	0.4	0.66	0.3	0.93	0.2
hypothetical protein CDS	LGG_RS08210	1	0	1	0	1	0	1	0	1	0	1	0	1	0	1	0	1	0	1	0	1	0	1	0	1	0	1	0	1	0	1	0
membrane protein CDS	LGG_RS08215	1	0.1	1	0.1	1	0	1	1.8	1	-0.5	1	-0.2	0.63	-0.4	1	0.2	1	0.3	1	-1.7	0.9	-0.1	0.83	-0.2	1	0	1	0.2	1	-0.5	1	-0.1
iron-sulfur cluster biosynthesis protein CDS	LGG_RS08220	1	0	0.058	0.6	0.2	0.6	1	-1000000	0.99	-1000000	0.97	-1000000	0.21	0.3	0.23	0.8	0.36	1.6	0.7	2.5	0.45	0.2	0.63	0.1	1	0	0.07	2.3	0.074	2.3	0.11	2.2
DNA-binding response regulator CDS	LGG_RS08225	0.67	-0.2	0.28	0.5	0.68	-0.6	1	-1.3	1	-0.7	1	-0.1	0.52	0.3	1	0	1	0	1	0.4	0.45	0.3	1	-0.1	0.95	-0.1	1	0	1	0.2	1	-0.1
two-component sensor histidine kinase CDS	LGG_RS08230	0.58	-0.3	1	0.1	1	-0.2	1	0.9	0.91	0.7	1	0.4	0.78	-0.2	1	-0.1	0.88	-0.4	1	-0.5	0.96	0.1	0.83	-0.2	0.48	-0.3	1	0.2	1	0.2	1	0.1
membrane protein CDS	LGG_RS08235	0.37	-0.3	0.78	-0.2	0.93	-0.2	1	-0.4	0.99	0.2	1	-0.2	0.41	-0.3	0.78	-0.7	0.87	-0.2	1	-0.2	0.44	-0.2	0.43	-0.3	0.068	-0.5	1	0	1	0.1	1	-0.1
transcription elongation factor GreA CDS	LGG_RS08240	0.22	-0.3	0.58	-0.2	0.43	-0.4	1	1.5	1	0.3	1	0.3	0.15	-0.4	1	-0.1	0.58	0.7	1	-0.4	0.57	-0.1	0.75	-0.1	0.16	-0.3	0.63	0.7	0.36	1	0.56	0.8
uridine kinase CDS	LGG_RS08245	0.36	0.2	0.91	-0.1	1	0	1	0.4	0.74	-0.6	1	-0.3	1	0	0.83	0.2	0.068	-0.9	1	0	0.27	0.2	1	0	0.65	0.1	0.51	-0.4	0.24	-0.6	0.11	-0.8
aminodeoxychorismate lyase CDS	LGG_RS08250	0.54	-0.1	0.41	-0.2	0.23	-0.5	1	-0.3	1	0	1	-0.1	0.039	-0.4	0.98	-0.2	0.68	-0.4	1	-0.3	0.025	-0.4	0.53	-0.1	0.11	-0.3	1	0	1	-0.1	1	0
phenylalanine--tRNA ligase subunit beta CDS	LGG_RS08255	0.89	-0.1	0.6	-0.2	0.8	-0.3	0.94	-1000000	1	0.3	1	-0.5	0.77	-0.1	1	0.3	1	0.1	1	-0.5	0.27	-0.3	0.16	-0.4	0.28	-0.3	0.99	0.2	0.95	0.3	1	0.3
pheS CDS	LGG_RS08260	1	0.2	0.69	0.4	0.37	1	1	-1000000	1	0.2	1	1.1	1	0	1	0.2	1	1.6	1	0.6	1	0.1	1	0	0.85	-0.2	0.97	1.2	1	1.1	1	1.3
HxlR family transcriptional regulator CDS	LGG_RS08265	0.98	0.1	0.74	-0.5	0.96	-0.4	1	0.9	1	0.2	0.9	0.8	0.34	-0.6	1	0.5	1	-0.2	1	0.3	1	0	0.98	0.1	0.98	0.1	1	0.2	1	0.2	1	0.2
hydrolase CDS	LGG_RS08270	0.00073	-0.3	0.033	0.2	0.86	-0.1	0.19	0.7	0.95	-0.1	0.29	0.4	0.7	0	0.054	-0.5	0.092	0.4	0.39	0.4	0.13	0.1	0.64	0	0.69	0.1	0.0038	0.6	0.42	0.2	0.00054	0.7
23S rRNA methyltransferase CDS	LGG_RS08275	0.42	0.2	0.88	0.1	0.39	0.3	1	0.4	1	-0.2	0.93	0.6	0.99	0	0.99	-0.3	1	0.2	0.88	0.6	0.088	0.4	0.095	0.4	0.14	0.3	0.99	0.1	1	-0.2	1	0
acylphosphatase CDS	LGG_RS08280	0.053	0.8	0.28	0.7	1	0.1	0.19	1000000	0.52	1000000	0.55	1000000	1	0	1	-1.1	0.11	1000000	1	0	0.41	0.4	0.18	0.6	0.59	0.3	0.077	1000000	0.18	1000000	0.1	1000000
protein translocase component YidC CDS	LGG_RS08285	0.047	0.5	0.25	0.4	0.85	0.2	1	-1000000	0.42	1.9	0.49	1.7	0.27	0.4	0.81	0.4	0.37	1.3	1	0.7	0.59	0.2	0.21	0.4	0.27	0.3	0.33	1.3	0.23	1.5	0.31	1.3
two-component sensor histidine kinase CDS	LGG_RS08290	0.55	0.2	0.6	0.3	1	0	1	0	1	-0.3	1	0	0.21	0.4	1	0.4	0.62	0.6	1	0.3	0.43	0.2	0.44	0.3	0.16	0.4	0.93	0.4	1	0	1	0.1
DNA-binding response regulator CDS	LGG_RS08295	0.75	-0.1	1	0	1	0	1	-0.1	1	0.1	0.61	-1	1	0	0.57	-0.7	0.093	0.9	0.4	0.9	0.52	-0.2	0.18	-0.4	0.34	-0.2	1	0.1	1	0.1	0.7	0.3
phosphogluconate dehydrogenase (NADP(+)-dependent, decarboxylating) CDS	LGG_RS08300	0.91	0	0.75	0.1	0.9	-0.1	1	0	1	0.1	1	0.1	0.12	-0.3	0.86	-0.2	1	0	1	-0.3	0.9	0	0.3	-0.2	0.45	-0.1	1	0	0.89	0.1	0.87	-0.1
peptidase M23 CDS	LGG_RS08305	1	0	1	0	1	0	1	-1000000	1	-0.5	1	-1000000	1	0	1	0	1	0.4	1	0.9	1	0	1	0	1	0	1	0.5	1	0.3	0.96	0.7
transposase CDS	LGG_RS08310	1	1000000	1	0	1	0	1	-1.1	0.91	-1.1	0.84	-1.5	1	0	1	0	0.95	-0.3	1	0.3	1	0	1	0	1	0	0.58	-0.7	0.86	-0.3	0.75	-0.5
hypothetical protein CDS	LGG_RS08315	1	0	1	0	1	0	1	1.2	0.38	-1000000	1	-0.5	1	0	1	0	0.94	0.5	1	1.1	1	0	1	0	1	0	0.81	0.5	0.99	0.4	1	0.4
nucleic acid-binding protein CDS	LGG_RS08320	0.63	-0.1	0.81	0.1	1	0.1	1	-1.6	1	-0.2	0.88	0.4	0.49	-0.2	0.85	0.3	0.99	0.1	1	0.4	0.56	0.1	0.35	-0.2	0.6	0.1	1	0.1	0.34	0.6	1	0
hypothetical protein CDS	LGG_RS08325	0.91	0	0.94	0	0.71	-0.2	1	0	0.49	-0.8	0.97	-0.3	0.26	-0.2	0.59	0.3	0.81	-0.2	0.55	-1.1	0.47	-0.1	0.54	0.1	0.46	0.1	0.93	-0.1	0.7	-0.2	0.39	-0.4
SAM-dependent methyltransferase CDS	LGG_RS08330	0.14	0.3	0.32	-0.4	0.98	-0.1	0.9	-3.4	0.41	-2	1	-0.3	1	0	1	0	0.83	-0.3	1	0.7	0.35	0.2	0.37	0.2	0.79	0.1	0.78	-0.3	0.82	-0.3	0.64	-0.4
ribosome silencing factor RsfS CDS	LGG_RS08335	0.78	0.1	0.03	0.5	0.71	0.2	0.86	-1.8	0.72	0.5	1	-0.2	0.71	0.1	1	-0.1	0.6	-0.3	0.74	-0.8	0.73	0.1	0.74	0.1	0.98	0	0.93	-0.1	0.57	0.4	0.89	-0.1
HD domain-containing protein CDS	LGG_RS08340	0.46	0.2	0.48	-0.3	0.55	0.3	1	0.3	0.74	0.6	1	0.3	0.91	-0.1	0.77	0.3	0.73	0.3	0.97	-0.5	0.77	0.1	0.76	0.1	0.99	0	1	-0.1	0.82	0.3	1	0
nadD CDS	LGG_RS08345	0.4	0.2	0.49	-0.3	0.86	-0.2	1	-0.4	1	-0.4	1	-0.4	0.7	-0.1	1	0.1	1	0	0.9	-1	0.96	0	1	0	1	0	0.83	-0.3	1	-0.1	0.83	-0.3
RNA-binding protein CDS	LGG_RS08350	0.93	0	0.51	-0.2	1	0	0.12	1.7	1	0.2	0.45	0.8	0.61	-0.1	0.15	-1.3	1	0	0.86	0.4	0.42	-0.2	0.35	-0.2	0.91	0.1	1	-0.1	1	0.1	1	-0.1
ribosome biogenesis GTPase YqeH CDS	LGG_RS08355	0.7	0.1	0.21	-0.4	0.26	-0.6	1	0.6	1	-0.4	1	0.1	0.32	-0.3	1	0	0.98	-0.2	0.87	-1.2	0.65	-0.1	0.93	0	0.86	0	0.62	-0.5	0.83	-0.3	0.71	-0.4
haloacid dehalogenase CDS	LGG_RS08360	0.00038	0.8	0.0027	0.9	0.0043	1.1	1	-0.1	1	0.1	1	-0.3	0.03	-0.7	0.92	-0.4	0.87	0.5	1	1	0.78	0.1	0.99	0	0.55	0.2	0.99	0.3	0.96	-0.3	0.97	0.3
glyoxalase CDS	LGG_RS08365	0.58	-0.6	0.65	-1.1	1	-0.6	1	-1000000	1	-1000000	1	2.3	0.55	-0.6	0.96	-3.2	1	0.5	1	2.4	0.18	-0.9	0.17	-1.2	0.11	-1.1	1	1.2	1	1.2	0.98	1.7
glyoxalase CDS	LGG_RS08370	1	0	1	0.1	0.66	0.8	1	-1000000	1	-1000000	0.99	1.5	1	0.1	1	0	1	0.3	1	-0.5	0.96	0.1	0.96	0.1	0.95	-0.1	1	0.4	1	0.6	0.96	0.7
esterase CDS	LGG_RS08375	0.58	0.5	0.28	1	0.66	1	1	-1000000	1	-1000000	1	-2.7	0.2	0.8	0.9	-2.3	1	0	1	-1000000	0.22	0.7	0.086	1.1	0.53	0.5	1	-0.6	1	-0.1	1	-0.1
NADPH:quinone reductase CDS	LGG_RS08380	1	0.1	1	-0.3	1	-0.2	1	-1000000	1	-1000000	1	-1000000	0.44	1	0.83	1.7	1	2.3	1	3.2	0.43	0.9	0.65	0.7	0.51	0.9	1	1.6	1	1.7	1	1.5
Rossman fold protein, TIGR00730 family CDS	LGG_RS08385	0.43	-0.3	0.068	0.8	0.19	0.8	1	0	1	0.1	1	0.4	0.43	0.3	0.96	-0.5	0.29	1.1	0.81	0.9	0.14	0.5	0.51	0.3	0.97	0.1	0.65	0.7	0.25	1.1	0.36	1
50S ribosomal protein L20 CDS	LGG_RS08390	3.2e-05	-0.4	0.98	0	1	0	0.95	0.4	0.62	0.3	1	0	1.2e-06	-0.5	0.0026	-0.8	0.0027	-1	0.14	-1	0.15	-0.1	0.0086	-0.2	1	0	0.94	-0.1	0.13	-0.4	0.52	0.2
rpmI CDS	LGG_RS08395	3.4e-09	-0.3	0.004	-0.2	0.8	0	1	0.1	0.17	-0.4	1	0	0	-0.8	6.6e-09	-1	1.3e-17	-1.6	0.1	-0.6	5.9e-11	-0.3	7.7e-05	-0.2	0.008	-0.1	0.22	-0.2	9.6e-05	-0.6	0.046	-0.3
translation initiation factor IF-3 CDS	LGG_RS08400	3.4e-07	0.3	0.0017	-0.2	0.041	0.2	0.39	-0.5	0.088	-0.4	0.1	-0.4	2.7e-07	-0.3	0.17	0.2	0	-1.9	0.0019	-0.9	0.14	0.1	3.4e-13	0.4	5.5e-15	0.4	0.22	-0.2	2.2e-08	-0.8	0.00014	-0.5
Rrf2 family transcriptional regulator CDS	LGG_RS08405	1	0	1	1000000	1	0	1	-0.4	1	0.3	0.49	-2.1	1	1000000	1	0	1	0.1	1	0.4	1	0	1	0	1	0	0.98	0.2	1	0	1	0.2
transposase CDS	LGG_RS08410	0.00054	0.6	0.3	0.3	0.064	0.6	1	-1000000	0.85	2.2	1	0.9	0.00092	0.6	0.1	0.8	1	-5	1	-0.9	0.0068	0.4	0.03	0.4	1.6e-06	0.8	1	-1000000	1	-8.9	1	-1000000
transporter CDS	LGG_RS08415	1	0	1	0	1	0	1	-1000000	1	-1000000	1	-1000000	1	0	1	0	1	-3.6	1	-1000000	1	0	1	0	1	1000000	1	-2.6	0.99	-2.6	1	-2.4
NAD-dependent deacetylase CDS	LGG_RS08420	1	0	1	0	1	0	1	0	1	0	1	1000000	1	0	1	0	1	1000000	1	0	1	0	1	0	1	0	1	1000000	1	1000000	1	1000000
hypothetical protein CDS	LGG_RS08425	0.11	-1	0.88	-0.4	0.95	-0.5	0.94	-1000000	0.56	-1000000	0.51	-1000000	0.077	-1.3	0.54	-1000000	0.039	-3.3	0.74	-1000000	0.28	-0.6	0.091	-1.2	0.14	-0.8	0.14	-1.7	0.21	-1.4	0.14	-1.7
hypothetical protein CDS	LGG_RS08430	0.85	-0.4	0.18	-1000000	0.58	-1000000	1	-1000000	1	-1000000	1	-1000000	0.6	-1	0.94	-1000000	0.87	-1.9	1	-0.3	0.87	-0.3	0.36	-1.5	0.5	-0.8	0.99	-0.9	1	-0.5	0.99	-1.2
threonine--tRNA ligase CDS	LGG_RS08435	0.47	-0.1	0.95	-0.1	0.84	0.1	1	-0.3	1	-0.1	1	0.2	0.18	0.2	0.25	0.5	0.9	0.3	1	0.2	0.76	0.1	1	0	0.6	0.1	0.98	0.2	0.79	0.4	1	0.1
hypothetical protein CDS	LGG_RS08440	1	0	1	0	1	0	1	0	1	0	1	0	1	0	1	0	1	0	1	0	1	0	1	0	1	0	1	0	1	0	1	0
primosomal protein DnaI CDS	LGG_RS08445	0.74	-0.1	0.49	-0.3	1	-0.1	1	-0.3	0.85	-0.7	0.75	-0.9	1	0	1	0.1	0.16	-1	0.83	-1.1	0.79	0.1	1	0	1	0	0.29	-0.7	0.18	-0.9	0.31	-0.7
replication initiation protein CDS	LGG_RS08450	0.99	0	0.86	-0.1	1	0.1	1	-0.9	0.91	-0.9	0.69	-1.3	0.69	0.1	0.47	0.4	0.55	-0.7	1	0.4	0.11	0.3	0.069	0.4	0.11	0.3	0.87	-0.3	1	0.2	0.63	-0.5
nrdR CDS	LGG_RS08455	0.092	-0.4	0.52	0.2	0.98	-0.2	1	-0.3	1	0	1	0.7	0.01	-0.8	0.13	-1.7	0.96	0.3	0.96	-0.7	0.15	-0.3	0.25	-0.3	0.041	-0.5	0.99	0.1	1	0	1	0
dephospho-CoA kinase CDS	LGG_RS08460	0.14	0.5	0.65	0.3	0.84	0.3	1	-1.3	0.63	1.2	1	-0.6	0.34	0.4	1	0	0.9	0.5	1	0.6	0.058	0.6	0.11	0.6	0.021	0.7	0.91	0.4	1	0.2	0.99	0.2
DNA-formamidopyrimidine glycosylase CDS	LGG_RS08465	0.35	0.2	0.19	0.4	0.82	-0.2	0.21	1.6	1	0.3	0.72	0.5	0.08	0.4	0.36	0.5	0.99	0.1	1	0.3	0.95	0	0.94	0	0.27	0.2	1	0	0.21	-0.7	0.7	-0.3
DNA polymerase I CDS	LGG_RS08470	1	0	0.42	0.3	0.87	0.2	1	-0.4	1	0.1	1	-0.1	0.74	-0.1	1	-0.3	0.93	0.4	1	-0.4	1	0	1	0	0.78	-0.1	1	-0.1	1	0	1	-0.1
membrane protein CDS	LGG_RS08475	0.0064	-0.4	0.12	0.3	0.33	-0.3	1	-0.1	0.64	-0.7	0.29	-1.2	0.34	-0.1	0.11	-0.8	0.11	-0.7	0.86	-0.5	0.21	-0.2	0.14	-0.2	0.0009	-0.5	0.016	-1	0.043	-0.9	0.069	-0.8
hypothetical protein CDS	LGG_RS08480	1	0.1	0.028	2.7	0.96	1.1	1	-1000000	1	-0.1	0.85	-1000000	1	0.7	1	-1000000	0.89	-0.9	1	-1000000	0.47	1.2	0.32	1.5	0.88	0.9	0.73	-1.1	0.53	-1.4	0.54	-1.4
cell surface protein CDS	LGG_RS08485	0.79	1.5	1	-1000000	1	-1.1	1	0.9	0.93	-1000000	1	-1.8	1	1.2	1	-1000000	1	-0.5	1	0.6	0.91	1.2	1	0.7	0.78	1.5	0.71	-0.9	0.28	-1.8	0.65	-1
hypothetical protein CDS	LGG_RS08490	0.97	-1.3	1	-1.4	1	0.7	1	0	1	0	1	0	1	-2.1	1	2	1	1000000	1	0	1	-1.1	1	0	1	-0.6	1	1000000	1	1000000	0.82	1000000
cell surface protein CDS	LGG_RS08495	1	1.5	1	0.6	1	2.7	0.19	1000000	1	0	1	1000000	1	1.5	1	-1000000	0.31	1000000	1	1000000	1	0.6	1	1.1	0.97	1.6	1	1000000	1	1000000	1	1000000
cell surface protein CDS	LGG_RS08500	1	1.9	0.86	2.5	1	1.7	1	-1000000	1	-1000000	1	-0.3	1	1.9	1	1.4	0.95	0.9	1	1.2	0.89	2.1	1	2.1	1	2.1	1	-0.1	1	-0.7	1	-0.4
transcriptional regulator CDS	LGG_RS08505	0.43	1.1	0.27	1.7	1	0	1	-1000000	1	1.8	1	-0.9	0.96	-0.5	1	-1000000	1	0.7	1	2.6	0.73	0.7	0.76	0.8	0.96	0.4	1	0.8	1	1	1	0.7
UDP-N-acetylmuramate--L-alanine ligase CDS	LGG_RS08510	0.12	-0.4	0.45	-0.3	0.84	-0.2	1	-2.2	0.99	-0.6	1	-0.1	0.0066	-0.8	1	-0.2	1	-0.1	1	-0.1	0.042	-0.5	0.07	-0.5	0.0053	-0.7	0.82	-0.3	1	-0.1	0.77	-0.3
cell division protein FtsK CDS	LGG_RS08515	0.16	-0.4	0.46	-0.3	0.53	-0.5	1	-0.8	0.87	-0.8	1	0.1	0.014	-0.9	0.71	-0.7	1	0	0.99	-0.5	0.21	-0.3	0.38	-0.3	0.16	-0.4	1	0.1	0.97	0.3	1	0
hypothetical protein CDS	LGG_RS08520	1	0	0.75	1	0.82	1.1	1	0	1	0	1	0	0.74	-1	0.83	1.4	1	1000000	1	0	1	-0.4	1	0	1	0.1	1	1000000	1	1000000	1	1000000
tRNA-binding protein CDS	LGG_RS08525	0.01	-0.7	0.96	0.1	0.73	0.3	1	0.7	0.48	-3.7	0.97	-0.4	0.034	-0.6	0.92	-0.3	0.33	-0.8	1	0.2	0.058	-0.4	0.013	-0.7	0.014	-0.6	0.93	-0.2	1	0	1	0
thiol reductase thioredoxin CDS	LGG_RS08530	0.42	0.2	0.98	-0.1	0.095	-1.6	1	-1000000	1	-0.2	1	0.3	0.0035	-1.1	0.65	0.4	1	0.1	1	-1000000	0.88	0.1	0.72	0.1	0.64	-0.1	0.96	0.5	0.81	0.8	0.84	0.7
hypothetical protein CDS	LGG_RS08535	0.02	0.5	0.48	0.2	1	0.1	0.89	-1000000	0.79	0.5	1	0.3	0.46	0.2	0.13	0.8	0.94	0.3	1	-0.1	0.086	0.4	0.4	0.2	0.034	0.4	0.16	0.9	0.74	0.4	0.59	0.5
tRNA (guanosine(46)-N7)-methyltransferase TrmB CDS	LGG_RS08540	0.85	-0.1	1	0	0.53	-0.5	0.94	-1000000	1	0.2	1	-0.5	0.026	-0.8	1	0.1	1	0.2	0.65	1.1	0.33	-0.3	0.33	-0.3	1	0	0.29	1	0.54	0.7	0.53	0.7
aminoglycoside phosphotransferase CDS	LGG_RS08545	0.29	0.2	0.24	-0.4	0.94	0.1	1	-0.9	1	-0.4	1	-0.3	0.99	0	0.76	-0.4	0.7	-0.3	0.7	-1.5	0.83	0.1	0.88	0.1	0.21	0.2	1	-0.1	0.6	-0.4	1	0
ABC transporter permease CDS	LGG_RS08550	1	-0.1	1	-0.2	1	-0.4	1	-1000000	1	-1.6	1	-1000000	1	-0.2	1	-0.2	1	0.2	1	0.2	1	0	0.84	0.3	1	0.1	1	-0.6	1	-0.5	1	-0.7
multidrug ABC transporter ATP-binding protein CDS	LGG_RS08555	0.86	-0.2	1	0.2	1	-0.4	1	-1000000	1	0.6	1	-1.7	0.84	-0.4	0.99	-1.9	0.7	-1.5	1	-0.2	0.49	-0.4	0.73	-0.3	0.061	-1	0.57	-1.4	0.41	-1.7	0.6	-1.4
histidine triad protein CDS	LGG_RS08560	0.0025	-0.8	0.31	-0.4	0.16	-0.9	1	-1000000	1	-1.2	1	0.5	0.0002	-1.2	0.048	-2.5	1	-0.4	0.81	-1000000	0.11	-0.4	0.021	-0.7	0.012	-0.6	1	-0.2	0.93	-0.6	0.69	-0.9
hypothetical protein CDS	LGG_RS08565	9.7e-10	-0.9	0.018	-0.4	0.015	-0.7	0.43	1.6	1	-0.5	0.73	0.6	3.9e-06	-0.7	0.027	-1	0.74	-0.6	0.43	-1000000	0.014	-0.3	0.0049	-0.4	6.2e-05	-0.5	0.9	0.3	1	0	1	0.1
prsA CDS	LGG_RS08570	0.0011	-0.4	0.059	-0.3	0.067	-0.4	0.44	-3.2	1	-0.1	0.47	-0.6	0.28	-0.1	0.056	-0.7	0.15	-0.6	0.28	-1.1	0.41	-0.1	0.99	0	0.0027	-0.3	0.23	-0.5	1	0.1	0.2	-0.5
3'-5' exoribonuclease CDS	LGG_RS08575	0.31	0.4	0.26	0.6	0.35	0.7	1	2.2	1	0.4	1	-1.1	1	0.1	0.94	-1	0.73	1.2	1	1.1	0.69	0.2	1	0.1	0.7	0.2	0.89	1.1	0.92	1	0.99	0.9
hypothetical protein CDS	LGG_RS08580	6.6e-15	-0.7	0.0017	-0.4	0.0012	-0.5	1	0.1	0.58	-0.4	1	-0.1	3e-14	-0.8	0.0011	-0.9	0.9	-0.1	0.84	0.2	0	-0.8	4.2e-16	-0.8	0	-0.9	0.92	-0.1	0.17	-0.3	0.85	-0.1
penicillin-binding protein 1A CDS	LGG_RS08585	0.033	-0.3	0.68	-0.1	0.17	-0.5	0.92	-0.5	0.88	-0.3	0.92	-0.2	0.0017	-0.6	0.33	-0.5	0.14	-0.5	0.93	-0.2	0.047	-0.3	0.63	-0.1	0.013	-0.4	0.79	-0.1	0.3	-0.3	0.59	-0.2
RNA pseudouridine synthase CDS	LGG_RS08590	0.9	0.9	0.47	1.4	1	-0.7	1	0	1	1000000	1	1000000	0.58	1.2	1	1.3	1	1000000	1	0	0.29	1.4	1	0.5	0.41	1.3	1	1000000	1	1000000	1	1000000
arginine repressor CDS	LGG_RS08595	0.0041	0.5	1	0	0.071	0.6	1	0.2	1	0.5	0.96	-1	0.0023	0.6	1	-0.1	0.75	-0.5	0.56	-1000000	0.16	0.2	0.02	0.4	8.9e-05	0.6	0.78	0.5	1	0.1	1	0.2
arginine--tRNA ligase CDS	LGG_RS08600	1	-0.1	0.89	-0.3	1	-0.4	1	0	1	-0.6	1	0.1	0.98	-0.2	1	-0.8	1	-0.5	1	0.8	0.92	-0.1	0.79	-0.2	1	-0.1	1	0.1	1	-0.2	1	0.1
hypothetical protein CDS	LGG_RS08610	0	-1.7	0.017	-0.3	8.7e-15	-1.6	0.56	-0.5	0.076	-0.6	1	0	0	-2.1	6.3e-09	-1.9	0.029	-0.4	0.011	-1.2	0	-1	0	-1.2	0	-1.8	0.8	-0.1	0.087	-0.3	0.11	-0.3
hypothetical protein CDS	LGG_RS08615	0.00094	-0.9	0.34	0.3	0.016	-1.5	1	-0.2	0.16	-1.1	0.49	-0.4	0.00022	-1.1	0.45	-0.9	0.095	-0.6	1	0.1	0.14	-0.3	0.0029	-0.8	0.0033	-0.7	1	0	0.73	-0.2	0.8	-0.1
dihydroorotate dehydrogenase CDS	LGG_RS08620	0.98	-0.1	0.84	-0.4	0.91	-0.5	1	-1000000	1	-0.5	1	-1.2	0.63	-0.4	0.95	-0.8	0.99	-0.7	1	-1000000	0.78	-0.2	1	-0.1	0.93	-0.1	1	-0.2	1	0.4	1	-0.4
glycerophosphoryl diester phosphodiesterase CDS	LGG_RS08625	1	0	0.94	-0.4	0.99	-0.5	1	0.1	1	-1.5	1	0	0.88	-0.4	1	-0.1	1	-0.2	1	0.7	1	0	1	-0.1	0.76	0.3	1	0.1	1	0.3	1	-0.1
adaptor protein MecA CDS	LGG_RS08630	0.64	0	1	0	1	0	1	-0.2	0.38	0.4	1	-0.1	0.05	-0.2	0.55	-0.2	0.42	-0.3	0.47	-0.5	0.054	0.2	0.078	0.2	0.02	0.2	0.42	0.2	0.075	-0.5	0.55	-0.2
transcriptional regulator Spx CDS	LGG_RS08635	0.029	0.3	0.41	0.2	0.28	0.3	0.72	1.1	0.069	1.4	0.56	0.7	0.0052	0.4	1	0	0.15	0.7	0.4	0.8	5.7e-08	0.7	0.021	0.3	0.00014	0.5	0.37	0.5	0.06	0.9	0.24	0.6
hypothetical protein CDS	LGG_RS08640	0.97	0.1	0.49	-0.3	0.95	-0.1	0.98	-2.9	0.79	-1.2	0.89	-1	0.15	0.4	0.039	1.1	0.7	-0.5	0.83	-2.1	1	0	0.47	-0.2	0.97	0	0.73	-0.4	0.65	-0.5	0.65	-0.5
hypothetical protein CDS	LGG_RS08645	0.056	0.3	0.15	0.3	0.83	-0.1	1	0.3	0.094	1	1	0.1	1.2e-10	0.9	0.00011	1.2	0.074	0.8	0.019	1.5	3.3e-09	0.7	5.5e-06	0.6	2.1e-06	0.6	0.015	1	0.026	0.9	0.11	0.7
peptide ABC transporter permease CDS	LGG_RS08650	0.46	0.4	1	0.1	0.9	0.4	1	-1000000	1	0	1	-0.4	0.56	0.4	1	0.1	1	0.2	1	1	0.25	0.6	0.45	0.5	0.2	0.6	1	-0.5	1	-0.5	1	-0.6
bacitracin ABC transporter ATP-binding protein CDS	LGG_RS08655	0.4	0.3	0.95	0.1	0.35	0.7	1	-1000000	1	-1.1	0.99	1.6	0.31	0.4	0.92	0.5	0.88	0.9	0.7	2.5	0.12	0.5	0.02	0.8	0.096	0.6	0.82	1	0.83	0.9	0.6	1.3
DNA-binding response regulator CDS	LGG_RS08660	0.76	-0.3	0.78	-0.5	1	0.2	1	-1000000	1	0.5	1	-0.6	0.66	-0.4	1	-0.9	1	-0.7	1	-2.2	0.77	-0.3	0.67	0.2	0.53	-0.4	1	-0.4	1	-0.3	1	0
signal transduction histidine kinase CDS	LGG_RS08665	0.51	-0.2	0.34	-0.5	0.21	-0.9	1	-1	1	0.1	1	0.3	0.28	-0.4	0.94	0.4	0.62	-0.7	0.87	0.7	0.045	-0.6	0.25	-0.4	0.027	-0.6	0.85	-0.4	0.74	-0.5	0.75	-0.5
anaerobic ribonucleoside-triphosphate reductase activating protein CDS	LGG_RS08670	0.89	-0.6	0.59	-2	1	-0.5	1	0	0.52	1000000	1	0	0.62	-1.1	1	-1000000	0.28	1000000	1	1000000	0.93	-0.4	0.96	-0.6	0.94	-0.5	0.53	1000000	0.86	1000000	0.75	1000000
copper-translocating P-type ATPase CDS	LGG_RS08675	7.7e-54	2.2	1.9e-26	2	9.5e-23	2.2	0.012	2	0.00071	1.7	0.0031	1.6	2.8e-31	1.8	1.5e-05	1.6	4e-08	1.9	4.9e-06	2.4	8.3e-40	1.8	1.8e-27	1.7	8.4e-89	2.5	5.3e-09	1.9	0.32	0.5	2.4e-05	1.5
uracil phosphoribosyltransferase CDS	LGG_RS08680	0	1.9	0	1.7	0	1.6	0.00038	0.9	0.0028	0.5	0.00089	0.6	3.9e-38	1	1.8e-08	0.9	0.16	0.2	2.3e-09	1.1	9.3e-100	1.3	0	1.3	0	2	7.6e-15	0.8	0.94	0	0.067	0.2
phosphoribosylamine--glycine ligase CDS	LGG_RS08685	0.36	0.6	0.48	0.6	0.23	1.3	1	0.2	1	-1.4	1	-1.5	0.42	0.5	0.49	1.5	0.96	0.7	1	-0.9	0.48	0.4	0.98	-0.1	0.49	0.4	1	0.5	1	-0.1	1	0.3
purH CDS	LGG_RS08690	0.72	-0.3	1	0	1	0	1	1.5	1	0.9	1	0.4	0.94	-0.2	1	0	0.9	2	1	0.3	0.9	0.2	1	0	0.73	-0.3	1	1.3	1	0.7	0.96	1.4
phosphoribosylglycinamide formyltransferase CDS	LGG_RS08695	0.79	0.1	0.44	0.4	0.93	0.3	1	-1000000	1	0.6	0.67	1.3	0.016	0.8	0.23	1.2	1	0.7	1	-0.1	0.0016	0.9	0.0015	1	0.25	0.4	0.81	0.8	1	-0.4	1	0.5
phosphoribosylformylglycinamidine cyclo-ligase CDS	LGG_RS08700	0.64	-0.3	0.12	0.9	0.99	-0.3	1	-1000000	1	0.6	1	-2.1	0.35	0.5	1	0.4	0.66	1.4	1	1.3	0.0095	1	0.072	0.8	0.98	-0.1	0.68	1.3	1	0.1	0.73	1.2
amidophosphoribosyltransferase CDS	LGG_RS08705	0.27	-0.6	0.87	0.3	0.68	-0.7	1	-1.4	1	-1	1	-1.1	0.75	0.2	1	-0.5	0.65	0.9	1	-1	0.079	0.7	0.29	0.5	0.35	-0.5	1	0.3	1	-0.9	1	0.1
phosphoribosylformylglycinamidine synthase II CDS	LGG_RS08710	0.00016	-1.2	0.31	-0.4	0.1	-1.2	1	-1.2	1	0	1	0.7	0.048	-0.6	0.91	-0.6	0.27	1.6	1	-1.4	0.68	-0.1	0.73	-0.1	8.6e-06	-1.3	0.84	0.8	1	0.5	0.45	1.3
phosphoribosylformylglycinamidine synthase I CDS	LGG_RS08715	2.3e-09	-2.3	0.15	-0.7	0.0054	-2.4	1	-1000000	1	-0.6	1	-1.2	0.00048	-1.3	0.13	-2.1	1	0.2	1	-2.5	0.005	-0.8	0.00041	-1.2	5.4e-11	-2.3	0.59	-0.9	0.7	-0.8	0.77	-0.7
phosphoribosylformylglycinamidine synthase CDS	LGG_RS08720	1.1e-20	-1.9	0.0025	-0.7	0.00035	-1.4	1	-0.8	1	0.3	1	-0.6	3.9e-11	-1.4	0.024	-1.4	0.69	0.6	0.83	-1000000	3.3e-11	-1.1	4.9e-05	-0.7	0	-2.4	0.96	-0.5	1	-0.1	0.7	-0.8
phosphoribosylaminoimidazolesuccinocarboxamide synthase CDS	LGG_RS08725	7.2e-18	-2.4	1.7e-05	-1.6	3.6e-05	-2.8	1	0.1	0.92	0.5	0.95	-0.8	7.3e-15	-2.5	0.044	-2	0.44	0.7	1	-0.6	1.9e-16	-1.9	8.5e-11	-1.7	0	-3.3	0.42	-0.8	1	0	0.41	-0.8
5-(carboxyamino)imidazole ribonucleotide synthase CDS	LGG_RS08730	3.5e-24	-2.9	3.4e-08	-2.1	3.3e-05	-2.4	1	-0.4	0.56	-2.5	0.93	-1	9.2e-20	-3.2	0.025	-2.1	0.78	0.3	0.9	-1.2	0	-2.9	1.1e-16	-2.4	0	-4.1	0.029	-1.8	1	-0.2	0.029	-1.8
N5-carboxyaminoimidazole ribonucleotide mutase CDS	LGG_RS08735	6.2e-06	-2.5	0.0033	-3	0.16	-2.2	1	-1	0.86	-1000000	1	-2.7	0.0018	-1.8	0.61	-1.9	1	-0.2	1	-1000000	2.3e-07	-2.5	1.3e-05	-2.8	1.4e-10	-3.6	0.19	-2.4	1	-0.2	0.34	-1.9
thiamine transporter ThiT CDS	LGG_RS08740	5.5e-09	1.3	0.18	0.4	3.2e-05	1.5	0.95	1.6	1	0.6	0.17	1.8	9.3e-06	1.1	0.0002	1.8	0.46	0.8	0.88	1.2	0.52	-0.2	0.8	0.1	0.004	0.6	1	-0.2	0.81	-0.6	0.95	-0.5
MFS transporter CDS	LGG_RS08745	1	0.4	0.7	-2.4	1	-0.4	1	-1000000	1	-1000000	1	-1000000	0.88	0.4	1	0.6	1	0.5	1	-1000000	1	-0.1	1	0	0.97	0.5	1	0	1	0	1	-0.1
alpha-galactosidase CDS	LGG_RS08750	0.091	-0.5	0.62	0.2	0.088	0.8	1	2.3	0.91	1.2	1	0.6	0.12	-0.5	0.95	-0.4	0.66	1.2	1	-1000000	0.013	-0.7	0.049	-0.6	0.011	-0.7	0.5	1.4	0.22	1.9	0.47	1.4
phosphoenolpyruvate--protein phosphotransferase CDS	LGG_RS08755	8.5e-10	-0.4	0.61	-0.1	0.087	-0.2	0.87	-0.2	0.79	-0.1	0.33	-0.3	1.2e-07	-0.4	0.032	-0.4	0.97	0	1	0	0.19	0.1	0.04	-0.1	0.69	0	0.059	0.3	0.038	0.3	0.19	0.2
phosphocarrier protein HPr CDS	LGG_RS08760	0.00087	-0.1	2.7e-08	-0.2	9e-07	-0.3	0.44	-0.3	0.79	-0.1	0.88	0	2.7e-10	-0.2	0.66	0	0.0086	-0.2	0.15	-0.3	7.2e-18	0.2	7.5e-16	0.2	5.5e-27	0.3	0.27	0.1	0.24	-0.1	0.48	-0.1
hypothetical protein CDS	LGG_RS08765	8.7e-06	0.2	0.062	-0.1	0.69	-0.1	1	0	0.25	-0.3	0.58	0.1	0.0038	0.2	0.096	0.2	0.0041	0.3	0.063	0.4	3.9e-41	0.6	9.3e-39	0.7	2.4e-41	0.6	5.2e-09	0.6	0.34	-0.1	0.017	0.3
ATP-dependent Clp protease ATP-binding subunit CDS	LGG_RS08770	0.051	0.6	0.35	0.5	0.67	0.4	1	0.5	0.98	-1.2	1	0.4	0.11	0.6	0.74	0.7	1	0.1	1	0	0.067	0.6	0.22	0.4	0.022	0.7	1	-0.1	0.96	0.2	1	-0.1
hypothetical protein CDS	LGG_RS08775	9.6e-10	1.2	1.2e-05	1.1	0.0042	0.9	0.93	-1000000	0.95	-0.8	1	0.1	1.7e-14	1.5	0.0041	1.3	0.22	1.1	0.88	0.6	5.5e-05	0.8	0.0058	0.6	1.3e-16	1.4	0.93	0.5	0.53	-0.7	1	0
peptide chain release factor 3 CDS	LGG_RS08780	0.33	0.2	0.39	-0.3	1	0	0.96	-1000000	1	0.2	1	-0.1	1	0	0.77	0.3	1	0	1	-0.3	0.78	0.1	0.24	0.3	0.022	0.4	0.87	0.5	1	-0.1	0.91	0.5
hypothetical protein CDS	LGG_RS08785	0.27	0.5	0.64	-0.3	0.98	-0.2	1	-0.1	1	1.4	1	-0.8	0.95	-0.1	1	0.1	0.92	0.8	1	0.5	1	0	0.96	-0.1	0.58	0.3	1	0.6	1	0.3	0.99	0.4
AI-2E family transporter CDS	LGG_RS08790	0.8	0.2	1	-0.1	0.48	0.7	1	0.3	1	0.1	0.82	-1000000	0.49	-0.4	0.96	-0.7	1	0.3	0.64	1.3	0.11	-0.6	0.23	-0.6	0.33	-0.4	1	-0.4	1	-0.5	1	-0.6
GNAT family acetyltransferase CDS	LGG_RS08795	1	0	0.26	0.9	0.43	1.1	1	-1000000	0.24	2.5	1	-1000000	0.21	-1.1	0.63	-1000000	1	-0.4	1	-1000000	0.046	-1.2	1	-0.1	0.48	-0.4	0.87	-1.4	1	0.1	0.96	-1.2
hypothetical protein CDS	LGG_RS08800	0.31	0.5	1	-0.1	0.21	1.2	1	-1000000	0.93	-1000000	1	-0.2	0.85	0.2	1	0.6	1	0.3	1	-0.3	0.65	0.3	0.41	-0.5	0.76	0.2	1	-0.2	1	-0.1	1	0
hypothetical protein CDS	LGG_RS08805	0.57	0.2	0.67	-0.4	0.65	0.4	1	-1000000	0.88	-1000000	1	-1.8	0.82	0.2	1	0.3	0.94	0.8	1	0.6	0.44	-0.3	0.61	-0.3	0.65	0.2	1	0.4	1	0.4	1	0.1
recombinase RecX CDS	LGG_RS08810	0.31	1	1	0.2	0.93	0.8	1	-1000000	1	-0.4	1	1.5	1	0.4	1	-0.5	1	1	1	-1000000	0.72	0.6	0.73	0.6	0.5	0.7	1	0.5	1	0.8	1	0.2
transcriptional regulator CDS	LGG_RS08815	0.13	0.8	0.59	0.6	0.76	0.5	1	1.2	1	-0.2	1	-0.1	0.85	0.3	1	-0.6	1	0.2	1	1.1	0.51	0.4	1	0.1	0.21	0.7	1	-0.3	1	-0.5	1	0
hypothetical protein CDS	LGG_RS08820	0.011	0.8	1	-0.1	1	0	1	-1000000	1	-1.2	1	-0.3	0.28	0.5	0.072	1.4	0.99	0.8	0.57	1.5	0.072	0.6	0.13	0.6	0.0066	0.9	0.55	1.1	0.97	0.6	0.92	0.7
23S rRNA (uracil-5-)-methyltransferase RumA CDS	LGG_RS08825	0.12	0.7	1	0.1	0.22	0.9	1	-1000000	1	-1.4	1	0.4	0.0073	1.1	0.25	1.4	0.72	0.8	1	-0.9	0.01	1	0.036	0.9	0.0019	1.1	1	0.4	1	0.1	0.99	0.3
nucleoside 2-deoxyribosyltransferase CDS	LGG_RS08830	0.47	0.4	0.57	0.4	0.32	0.8	1	-1000000	1	-1000000	1	1.1	1	0.2	1	0.6	0.33	1.3	1	-1000000	0.88	0.2	0.44	-0.5	0.98	0.1	0.4	1.2	0.43	1.1	0.34	1.2
pyruvate oxidase CDS	LGG_RS08835	1	-0.1	0.52	0.3	1	0	1	0.7	1	0.2	1	-0.8	1	-0.1	1	-0.4	0.97	0.3	1	0	0.7	0.1	1	0	0.85	-0.1	0.99	-0.4	0.85	-0.6	1	-0.2
hydroxymethylglutaryl-CoA synthase CDS	LGG_RS08840	1	0	0.34	-0.3	1	0	0.99	-0.3	0.96	0.2	1	0	0.17	-0.3	0.52	-0.5	0.22	0.5	1	0.2	0.5	0.1	0.24	0.2	0.18	0.2	0.15	0.5	0.034	0.7	0.096	0.6
hydroxymethylglutaryl-CoA reductase, degradative CDS	LGG_RS08845	0.29	0.2	0.97	0	0.53	-0.3	0.8	-0.7	0.48	-0.4	1	0	0.43	-0.2	0.38	0.4	0.94	0	0.93	-0.1	0.5	0.1	0.0094	0.5	0.069	0.3	0.92	0.1	0.51	0.2	0.92	0.1
3-ketoacyl-CoA thiolase CDS	LGG_RS08850	0.27	-0.3	0.62	-0.2	0.98	-0.1	1	0.2	0.56	-0.5	1	0.1	0.046	-0.5	1	-0.2	0.27	-0.4	0.7	-0.5	0.24	-0.2	0.54	-0.2	0.28	-0.2	0.79	-0.1	0.92	0.1	0.83	-0.1
hypothetical protein CDS	LGG_RS08855	0.66	0.3	1	-0.1	0.11	1.1	1	-1000000	1	0.8	0.76	-1000000	1	-0.1	0.96	-0.9	0.57	-1.1	1	-0.4	0.4	0.3	1	0	0.95	0.1	1	0.2	1	0.1	1	0.3
sugar phosphate isomerase CDS	LGG_RS08860	0.53	0.3	0.91	-0.2	0.43	0.5	1	-1.8	1	-0.7	1	-0.7	0.82	0.1	1	0	1	-0.4	1	-0.8	0.99	0	1	-0.1	0.51	0.2	1	-0.3	1	-0.1	1	-0.3
MFS transporter CDS	LGG_RS08865	0.8	-0.2	0.21	-0.9	1	0	1	-0.2	0.37	-1000000	1	0.2	0.027	-1.1	0.62	-1.5	0.5	-0.7	0.79	-2.1	0.1	-0.6	0.19	-0.6	0.52	-0.2	0.6	-0.6	0.54	-0.6	0.41	-0.8
aldose 1-epimerase CDS	LGG_RS08870	0.13	0.4	1	-0.1	1	0	1	-0.9	0.32	1.4	1	0.4	0.39	-0.3	1	0.1	0.98	0.2	0.34	1.2	0.66	0.1	1	0	0.0021	0.8	0.61	0.5	1	-0.1	0.86	0.4
acetylornithine deacetylase CDS	LGG_RS08875	0.44	-0.1	0.59	0.1	0.55	0.2	0.8	-3.7	1	0.2	1	-0.1	0.87	0.1	0.95	-0.2	0.83	0.3	0.88	-0.7	0.89	0	1	0	0.96	0	0.99	0.1	0.99	0.1	0.95	0.2
membrane protein CDS	LGG_RS08880	0.41	-0.1	0.98	-0.1	0.85	-0.1	1	-0.8	1	0.2	1	0.4	0.67	-0.1	0.94	0.1	1	0	1	-0.5	0.34	-0.2	0.72	0.1	1	0	1	0.1	1	-0.1	1	0
hypothetical protein CDS	LGG_RS08885	1	0	1	0	1	0	1	0	1	0	1	0	1	1000000	1	0	1	0	1	0	1	0	1	0	1	0	1	0	1	0	1	0
GNAT family acetyltransferase CDS	LGG_RS08895	0.46	0.6	1	0.3	0.29	1.2	1	-1000000	1	0.8	1	-2	0.89	0.4	1	-0.3	0.44	-2.2	1	-1000000	0.81	0.3	0.2	0.9	0.24	0.8	0.42	-1.6	0.49	-1.4	0.61	-1.3
SprT family protein CDS	LGG_RS08900	0.75	0.7	0.99	0.9	0.032	3	1	-1000000	1	-1000000	1	-1	0.48	1.2	1	-1000000	1	-0.3	1	-1000000	0.29	1.2	0.94	0.7	1	0.3	1	-0.6	1	-0.8	1	-0.7
phosphonate ABC transporter ATP-binding protein CDS	LGG_RS08905	1	-0.1	1	-0.2	1	-0.4	1	-1000000	0.86	3	0.82	2.7	0.073	0.8	1	-0.4	0.87	2	1	-1000000	0.31	0.5	0.83	0.2	0.63	0.3	0.95	2	0.98	2.1	0.63	2.4
branched-chain amino acid ABC transporter permease CDS	LGG_RS08910	0.38	-0.3	0.5	0.4	0.95	-0.2	0.94	-1000000	0.87	-1.4	0.72	-2.8	0.25	0.4	0.93	-0.6	0.26	-1.5	0.89	-1.7	0.69	0.2	0.97	0.1	0.78	0.2	0.39	-1	0.31	-1.2	0.52	-0.8
peptide ABC transporter substrate-binding protein CDS	LGG_RS08915	0.94	-0.1	0.57	0.4	0.74	-0.7	1	-1000000	1	-1.1	1	0	0.31	0.5	1	-0.2	0.23	-1.8	0.8	-1000000	0.084	0.7	0.52	0.3	0.27	0.4	0.64	-0.9	0.42	-1.2	0.64	-0.9
hypothetical protein CDS	LGG_RS08920	0.28	-0.2	0.26	-0.3	0.97	-0.1	0.66	0.9	0.28	-2.3	0.86	-0.5	0.63	0.1	1	0	1	0.1	0.29	1	0.75	-0.1	0.51	0.1	0.61	-0.1	0.87	0.2	1	0	1	0
ATPase CDS	LGG_RS08925	0.67	-0.2	0.82	-0.3	1	-0.2	1	0.5	1	0.2	1	-0.2	0.43	-0.4	0.78	-0.8	1	0.2	1	0.7	0.85	-0.1	0.92	-0.1	1	-0.1	1	0.1	1	0.2	1	0.2
serine hydrolase CDS	LGG_RS08930	0.16	1	0.23	1.2	0.47	1.2	1	1.5	1	0.1	1	1	0.45	0.7	1	0.4	1	0	1	0.9	0.56	0.5	0.76	0.5	0.49	0.6	1	-0.1	1	-0.2	1	0.2
NAD(+) synthetase CDS	LGG_RS08935	0.5	-0.3	0.31	-0.5	1	-0.1	1	-1	1	0.6	1	0.1	0.64	-0.2	1	-0.4	0.92	1	1	0.8	0.56	-0.2	0.6	-0.2	0.28	-0.3	0.77	1.2	0.35	1.6	0.49	1.4
serine hydrolase CDS	LGG_RS08940	0.51	0.3	1	0.1	0.5	0.5	1	-0.9	1	-0.2	1	-1.4	1	0	1	0.5	1	-0.1	1	0.3	0.67	0.2	1	-0.1	0.83	0.2	1	-0.3	1	0.1	1	-0.3
nicotinate phosphoribosyltransferase CDS	LGG_RS08945	0.22	-0.5	0.67	-0.3	0.53	-0.7	1	-1000000	1	-0.8	1	-0.7	0.21	-0.6	1	0.1	1	-0.1	1	0.2	0.26	-0.4	0.083	-0.7	0.063	-0.7	1	-0.5	1	0.2	1	-0.1
GntR family transcriptional regulator CDS	LGG_RS08950	0.88	0	0.61	0.1	0.91	-0.1	1	0	1	0	1	0	0.00032	0.4	0.4	0.2	0.011	0.6	0.25	0.6	0.18	0.1	0.2	0.1	0.78	0	0.95	0.1	0.022	0.6	0.64	0.1
N-acetylglucosamine-6-phosphate deacetylase CDS	LGG_RS08955	0.039	-0.1	0.99	0	0.17	-0.2	0.93	-0.4	1	0	0.81	-0.2	5.6e-06	0.3	0.002	0.5	0.00091	0.8	0.21	0.6	0.89	0	0.0043	0.2	0.51	0	0.29	0.3	0.0083	0.6	0.32	0.3
pyrroline-5-carboxylate reductase CDS	LGG_RS08960	0.0092	0.2	0.46	0.1	0.32	0.2	0.59	-1	1	0	0.95	-0.1	1.5e-10	0.6	0.018	0.5	0.031	0.5	0.021	1	7.7e-08	0.5	7.1e-07	0.5	9.8e-08	0.5	0.41	0.2	0.012	0.6	0.47	0.2
peptidase S9 CDS	LGG_RS08965	0.91	0	0.81	0.1	0.5	-0.2	1	0.2	0.46	0.6	0.57	0.6	0.43	0.1	1	0	0.086	0.8	0.99	0.4	0.022	0.3	0.4	0.1	0.64	0.1	0.13	0.7	0.0039	1.2	0.088	0.7
matrix-binding protein CDS	LGG_RS08970	1	0.1	1	0.1	1	-2.4	1	1.2	1	-0.4	1	-1000000	1	0.1	1	-0.2	1	-1	1	0.1	1	-0.3	1	-0.4	1	-0.1	1	-0.8	1	-1	1	-0.8
hypothetical protein CDS	LGG_RS08975	1	0	1	0	1	0	1	0	1	0	1	0	1	0	1	0	1	1000000	1	0	1	1000000	1	1000000	1	1000000	1	1000000	1	1000000	1	1000000
phosphohydrolase CDS	LGG_RS08985	0.86	-0.1	0.96	-0.1	0.9	0.2	1	0.1	1	0.4	0.87	0.4	0.57	-0.3	1	-0.2	0.5	0.5	1	0.5	1	0	0.48	-0.3	1	0	0.6	0.4	0.86	-0.2	0.86	0.2
peptide ABC transporter permease CDS	LGG_RS08990	0.57	-0.3	0.69	-0.3	0.94	0.2	1	1	1	0	1	0.7	0.51	-0.3	0.92	-0.6	0.91	0.9	1	0.8	0.97	-0.1	0.47	-0.3	0.66	-0.2	0.7	1	0.99	0.7	0.91	0.9
sulfate ABC transporter ATP-binding protein CDS	LGG_RS08995	0.15	-0.6	0.97	-0.2	0.6	-0.9	1	-0.5	1	-0.4	1	-0.3	1	0	1	-0.2	1	0.2	1	-0.3	0.4	-0.3	0.16	-0.6	0.084	-0.7	1	0.1	1	0.3	1	0.1
hypothetical protein CDS	LGG_RS09000	0.015	-0.5	0.58	0.2	1	0	0.73	-1000000	0.97	0.5	1	-0.4	0.29	0.2	0.95	-0.2	0.28	0.7	0.3	1.2	0.037	0.4	1	0	0.31	-0.2	0.75	0.3	1	0.1	0.93	0.2
hypothetical protein CDS	LGG_RS09005	1.1e-08	-1.6	0.34	-0.4	0.43	-0.4	0.37	1.8	1	0.1	0.73	-3.3	0.0038	-0.8	0.16	-1.3	0.58	-0.8	1	0.2	0.16	-0.3	0.12	-0.4	9e-05	-0.9	1	0	1	0	1	-0.1
melibiose symporter CDS	LGG_RS09010	0.85	-0.4	1	0.2	1	0.3	1	-1000000	1	1.2	1	1.1	1	-0.1	1	-0.4	1	1.6	1	-1000000	1	0.2	1	0	0.81	-0.4	1	1.4	1	1.1	1	1.2
alpha-L-fucosidase CDS	LGG_RS09015	0.54	-0.3	0.87	-0.3	0.83	-0.5	1	1.2	1	-1.9	1	0.8	1	0	1	-0.8	1	0.9	1	0.1	0.74	-0.2	0.33	-0.5	0.51	-0.3	0.98	0.7	1	0.8	1	0.3
glutaredoxin CDS	LGG_RS09020	0.058	0.5	0.098	0.6	0.26	0.5	0.17	-1000000	0.022	-2.9	0.27	-1.2	5.5e-05	1.1	0.013	1.4	0.18	-0.6	0.013	-1000000	0.0044	0.7	0.0037	0.8	0.0011	0.8	0.13	-0.6	0.059	-0.8	0.1	-0.6
phosphoenolpyruvate carboxykinase CDS	LGG_RS09025	0.23	0.3	0.18	0.4	0.24	0.5	1	-0.2	0.82	0.7	1	-0.1	0.037	0.5	0.57	0.6	0.93	0.3	1	0.2	0.0012	0.7	0.079	0.4	0.029	0.5	0.8	0.4	0.55	0.5	0.62	0.5
ferrous iron transport protein B CDS	LGG_RS09030	0.41	-0.3	0.53	-0.3	0.97	-0.1	1	0.7	1	0.4	1	0.6	0.47	-0.3	0.97	-0.3	1	0.3	1	-0.2	0.77	-0.1	0.37	-0.3	0.34	-0.3	1	0.2	1	0.5	1	0.4
iron transporter FeoA CDS	LGG_RS09035	1	0	0.6	-0.7	1	-0.2	1	-1000000	1	0.1	1	0.8	1	0	0.95	-0.9	1	-0.2	1	0.5	0.72	-0.2	0.88	-0.2	0.21	-0.7	1	0.3	0.99	0.5	1	0.3
acyltransferase CDS	LGG_RS09040	0.18	-0.8	0.24	-1.1	1	-0.4	1	0.2	0.97	-1000000	0.91	-1000000	0.0057	-2.1	0.96	-2	0.7	-1.2	1	-0.9	0.00032	-2.1	0.04	-1.3	0.00015	-2.3	0.49	-1.3	0.49	-1.3	0.5	-1.4
uridine kinase CDS	LGG_RS09045	1	0	0.96	-0.4	1	-0.1	1	0	1	0	1	0	0.02	-1.4	0.9	-1.7	1	0	1	0	0.013	-1.2	0.09	-0.9	0.023	-1.1	1	0	1	0	1	0
NADH-flavin reductase CDS	LGG_RS09060	0.053	-0.6	0.2	-0.6	0.54	-0.5	1	0.5	0.95	-0.4	0.97	0.5	0.026	-0.8	0.85	-0.9	0.49	0.5	0.65	1	0.25	-0.3	0.044	-0.7	0.0022	-0.9	1	-0.1	1	0.1	0.9	-0.2
hypothetical protein CDS	LGG_RS09065	0.2	-0.5	0.54	0.3	0.24	-1.2	1	-1000000	0.79	-1000000	0.67	1.4	1	-0.1	1	-0.9	0.41	1.1	0.37	2.1	0.97	-0.1	0.4	-0.4	0.11	-0.6	0.5	1	0.39	1.1	0.41	1.1
hypothetical protein CDS	LGG_RS09070	5.5e-05	-0.9	0.0026	-1	0.068	-0.8	0.12	2	1	0	1	-0.3	3.5e-06	-1.2	0.14	-1.2	0.018	-2	0.73	-1.7	2.6e-07	-1.1	9.3e-06	-1.1	3.3e-08	-1.2	0.14	-1.1	0.095	-1.2	0.076	-1.3
serine--tRNA ligase CDS	LGG_RS09105	0.13	-0.3	0.65	0.1	0.2	-0.5	1	-0.4	1	0.1	1	0.2	1	0	1	0.1	1	-0.2	1	-0.3	0.022	0.3	0.075	0.3	1	0	1	0	0.92	0.2	1	-0.1
hypothetical protein CDS	LGG_RS09110	1.5e-08	-0.6	0.0047	-0.4	0.028	-0.4	0.93	-0.5	0.19	-0.9	0.52	-0.4	0.0011	-0.4	0.98	0.1	0.48	-0.2	1	-0.1	0.25	-0.1	0.25	0.1	0.0011	-0.3	0.53	0.2	0.38	0.3	0.35	0.3
transcriptional regulator CDS	LGG_RS09115	0.8	-0.1	1	0.1	1	0.1	1	-1.9	1	-0.1	1	-0.1	0.21	-0.5	0.94	-0.4	0.98	0.2	1	-0.5	0.093	-0.5	0.11	-0.6	0.078	-0.6	1	-0.1	1	-0.4	1	-0.3
transcriptional regulator CDS	LGG_RS09120	7.5e-18	1.8	0.045	0.6	2.2e-05	1.5	1	-1.3	1	-0.4	1	-0.3	1e-18	1.9	1.4e-07	2.2	0.37	0.8	1	0.5	1.2e-16	1.6	2.8e-13	1.6	9.6e-42	2.4	0.57	0.6	0.95	-0.2	0.9	0.4
gamma-aminobutyrate permease CDS	LGG_RS09125	0.99	0.1	0.82	-0.4	1	-0.3	1	-1000000	1	-1000000	1	-1000000	0.27	0.7	1	0.1	1	0.2	1	-1000000	0.76	0.3	0.86	0.3	0.53	0.4	1	1.4	1	1	1	1.7
alpha-acetolactate decarboxylase CDS	LGG_RS09130	0.64	0.1	0.35	0.2	0.075	0.5	1	0	1	-0.1	0.81	0.6	0.0054	0.5	0.18	0.6	0.7	0.6	0.92	0.6	0.014	0.4	0.0037	0.5	0.86	0.1	0.52	0.8	0.72	0.6	0.57	0.7
acetolactate synthase CDS	LGG_RS09135	0.11	-0.4	0.65	-0.2	0.96	0.1	1	-0.4	0.87	-0.7	0.83	-0.8	0.6	-0.2	1	-0.2	0.25	-0.8	1	0	0.41	-0.2	0.26	-0.3	0.12	-0.4	0.21	-0.8	0.14	-0.9	0.35	-0.6
hypothetical protein CDS	LGG_RS09140	0.63	-0.3	0.047	-2.1	0.52	-1.7	1	-1000000	1	-1000000	1	-1000000	0.066	-1.2	0.9	-1.6	1	1.3	1	-1000000	0.2	-0.6	0.088	-1.1	0.27	-0.6	0.96	2	1	1.1	0.92	2
acetyltransferase CDS	LGG_RS09145	0.92	0.3	1	0.4	0.8	1	1	0	1	1000000	1	1000000	1	0.1	1	0.5	1	1000000	1	0	0.8	0.4	0.59	-0.7	0.52	0.5	1	1000000	1	1000000	0.98	1000000
cell surface protein CDS	LGG_RS09150	1	-0.2	1	-0.2	0.4	1.2	1	1.8	0.85	2.2	1	2.6	1	-0.2	1	-1	0.93	1.6	1	0.6	0.75	0.4	0.56	0.6	1	0	0.98	1.1	1	1	1	1.2
hypothetical protein CDS	LGG_RS09155	0.92	0	0.049	0.6	0.27	0.5	0.97	0.9	0.24	1	1	0.1	0.57	0.1	0.75	0.3	0.12	0.9	1	0.1	0.045	0.4	0.4	0.2	0.85	0.1	0.21	0.7	0.044	1.1	0.14	0.8
50S ribosomal protein L33 CDS	LGG_RS09160	2.4e-06	-0.8	0.081	-0.4	0.75	0.1	1	-1000000	0.4	-1000000	0.86	-2.1	0.00066	-0.6	0.00031	-2.7	0.15	1.1	0.95	0.5	0.00044	-0.5	2.1e-08	-1.1	6.4e-06	-0.7	0.16	1.1	0.079	1.2	0.076	1.2
cell division protein Fic CDS	LGG_RS09165	1	0	1	0	1	0	1	0	1	0	1	0	1	0	1	0	1	0	1	0	1	0	1	0	1	0	1	0	1	0	1	0
RNA pseudouridine synthase CDS	LGG_RS09170	0.02	-0.8	0.28	-0.5	0.8	-0.3	0.98	0.7	1	0.2	1	0.2	0.0022	-1.2	0.97	-0.3	0.28	-1.3	1	0	0.006	-0.8	0.044	-0.7	0.00037	-1.1	0.71	-0.5	0.31	-1.1	0.98	-0.3
esterase CDS	LGG_RS09175	0.015	-0.9	0.41	-0.5	0.13	-1.5	1	0.6	1	0.1	0.98	-1.3	3.1e-05	-2.3	0.34	-2.3	1	-0.3	0.86	1.3	0.0018	-1.1	0.00031	-1.6	3.1e-05	-1.6	1	0.1	1	-0.3	1	-0.1
hypothetical protein CDS	LGG_RS09180	6.4e-22	-0.3	0.18	-0.1	5.3e-05	-0.3	0.84	0	0.00038	0.4	0.0087	0.3	1.8e-16	-0.3	0.02	-0.2	1.8e-13	-0.6	0.49	-0.2	0	-0.4	7.1e-23	-0.4	0	-0.5	0.069	0.1	0	-0.8	0.67	0
phage infection protein CDS	LGG_RS09185	1	0.7	1	-1000000	1	1.7	1	1.3	1	0.6	0.49	1.7	0.45	2.1	1	-1000000	0.59	1.1	0.64	1.6	1	0.6	1	-0.2	0.75	1.4	0.037	2	1	0.3	0.21	1.5
triphosphoribosyl-dephospho-CoA synthase CDS	LGG_RS09190	1	-0.1	1	0	1	0.4	1	-1000000	1	-1000000	1	1.7	0.94	0.2	0.96	-1000000	1	1.6	1	1.6	1	-0.1	1	-0.3	1	0.1	1	2.1	1	2.2	0.99	2.4
GntR family transcriptional regulator CDS	LGG_RS09195	0.037	1.2	0.33	1	1	-0.7	1	-1000000	1	2.2	1	-1000000	0.53	0.5	0.47	1.4	0.73	3.5	1	1.6	0.35	0.6	0.27	0.7	0.21	0.7	0.97	2.7	1	2.7	0.95	3
oxaloacetate decarboxylase CDS	LGG_RS09200	0.21	0.8	1	0	1	0.2	1	0.1	1	-0.9	1	-0.6	0.88	0.3	1	0.2	0.89	0.8	0.99	1.7	0.61	0.4	1	0.2	0.015	1.2	1	0.5	1	0.1	1	0.5
citrate lyase holo-ACP synthase CDS	LGG_RS09205	0.009	0.9	0.21	0.7	0.68	0.5	0.96	-1000000	0.76	0.8	1	-0.3	0.0044	1.1	1	0	0.26	1	0.55	-1000000	0.064	0.7	0.072	0.7	6.1e-05	1.3	0.97	0.3	1	-0.2	1	0.2
citrate lyase subunit alpha CDS	LGG_RS09210	0.048	0.9	0.99	0.2	0.14	1.1	1	1.1	1	0.6	1	-0.6	0.11	0.8	0.81	0.9	0.07	1.8	1	0.9	0.15	0.6	0.81	0.2	0.00018	1.4	0.67	0.9	1	0.3	0.93	0.6
citrate lyase CDS	LGG_RS09215	0.053	1	0.18	1.1	1	0.3	1	2.1	1	0.2	0.91	1.8	0.048	1.1	0.017	2.4	0.032	2.6	1	1.3	0.21	0.7	0.54	0.5	0.00043	1.6	0.35	1.6	0.46	1.4	0.34	1.6
citrate lyase ACP CDS	LGG_RS09220	1.7e-05	1.1	0.56	0.2	0.79	-0.4	0.29	1	0.75	0.3	0.14	-1.5	0.00018	1	0.099	1.1	0.0028	0.9	1	0.1	0.4	0.2	0.94	0.1	1.8e-08	1.3	0.74	-0.2	0.032	-0.8	0.18	-0.5
[citrate (pro-3S)-lyase] ligase CDS	LGG_RS09225	0.0017	1.1	1	0.1	0.078	1.2	1	1	0.41	1.8	0.98	1.2	0.032	0.9	0.63	1	0.064	1.8	0.24	2	0.14	0.6	0.8	0.2	1.4e-06	1.5	0.29	1.2	0.57	0.9	0.3	1.2
hypothetical protein CDS	LGG_RS09230	0.00024	1.5	0.24	0.8	0.013	1.7	1	-1000000	1	-1.1	0.037	2.5	0.00036	1.5	0.33	1.2	0.9	0.7	1	0.3	0.027	0.9	0.38	0.5	1.1e-07	1.9	0.92	0.5	0.96	0.5	0.85	0.6
glutaconyl-CoA decarboxylase subunit beta CDS	LGG_RS09235	0.042	1.3	0.59	0.8	1	0.5	1	0.1	1	-0.2	1	-0.7	0.26	0.9	1	0.2	0.89	0.4	1	0.7	0.16	1	0.76	0.5	0.00049	1.9	1	-0.2	0.79	0.4	1	-0.1
acetyl-CoA carboxylase biotin carboxyl carrier protein subunit CDS	LGG_RS09240	5.9e-05	1.4	0.054	1	0.11	1.1	1	0.3	1	-0.1	0.17	-1.4	0.11	0.7	0.95	-1.4	0.94	0.1	0.59	0.5	0.4	0.4	0.73	-0.3	7.1e-07	1.6	0.2	-0.5	1	0	0.26	-0.4
hypothetical protein CDS	LGG_RS09245	0.062	0.9	0.53	0.6	0.92	0.6	1	-2.2	0.59	-1.7	0.99	-0.7	1	0	0.57	-1000000	1	0	0.91	-1.3	1	0	0.32	-0.8	0.033	0.9	0.99	-0.3	0.93	0.2	0.86	-0.4
citrate transporter CDS	LGG_RS09250	0.23	1	1	0.4	0.76	1.2	1	0.4	1	-0.8	1	-1.5	1	0.2	1	-1000000	1	-0.2	1	-0.3	1	-0.2	1	-0.7	0.17	1.1	0.94	-0.6	0.65	0.6	0.99	-0.4
hypothetical protein CDS	LGG_RS09255	0.024	0.6	0.98	0	0.19	0.6	0.27	-1000000	0.16	-2.2	0.12	-2.3	0.00066	0.9	0.33	0.6	0.35	-0.5	0.96	-0.3	0.34	0.2	0.98	0	0.17	0.3	0.21	-0.6	0.21	-0.6	0.38	-0.4
RNA 2'-phosphotransferase CDS	LGG_RS09260	0.49	0.3	0.44	-0.6	1	0.1	1	2	1	0.7	1	1	0.94	0.1	0.79	0.5	0.35	1.5	0.98	1.1	0.89	0.1	0.52	0.3	0.1	0.6	0.28	1.6	1	0.5	0.78	1
GNAT family acetyltransferase CDS	LGG_RS09265	0.019	0.5	0.058	0.6	0.96	-0.2	1	-1.1	1	-0.4	0.11	1.4	0.19	0.3	0.83	0.3	0.088	1	0.058	1.8	0.023	0.5	0.074	0.4	0.0019	0.6	0.13	0.9	1	0.1	0.36	0.6
NADP oxidoreductase CDS	LGG_RS09270	0.41	-0.1	0.17	0.3	1	0	1	1.3	0.61	1	1	-0.8	0.015	-0.5	0.71	0.2	0.14	1	0.32	1.5	1	0	0.1	-0.3	0.81	0.1	0.23	0.9	0.83	0.4	0.24	0.8
PadR family transcriptional regulator CDS	LGG_RS09275	0.49	0.6	0.69	0.6	0.97	-0.5	1	0	1	0	1	0	0.76	0.5	1	0.6	0.97	1000000	1	0	0.56	-0.4	1	0.2	0.27	0.8	1	1000000	1	1000000	1	1000000
membrane protein CDS	LGG_RS09280	1	0.2	0.93	-0.7	1	-0.4	1	0	1	0	1	0	1	-0.3	1	-0.1	1	0	1	0	0.11	-1.3	1	-0.4	1	-0.3	1	1000000	1	1000000	1	1000000
NADPH-dependent oxidoreductase CDS	LGG_RS09285	0.81	0.3	1	0.1	0.72	-0.8	1	-1000000	1	-0.1	1	1.4	0.25	0.6	1	-0.3	0.87	0.9	1	-1000000	0.13	0.7	0.072	0.8	0.1	0.7	1	0.4	1	0.5	1	0.1
ABC transporter ATP-binding protein CDS	LGG_RS09290	0.89	-0.3	0.98	-0.3	0.34	1.1	1	-1000000	0.035	3.9	1	1.1	0.15	-1.3	1	0.5	1	-0.9	0.7	2.2	0.34	-0.6	0.38	-0.8	0.054	-1.3	1	-0.6	1	0.3	1	-0.7
ABC transporter permease CDS	LGG_RS09295	0.63	0.6	1	0.4	1	0.5	1	-1000000	1	-0.6	1	0.3	0.8	0.5	1	0.8	1	0.5	1	-0.2	0.61	0.5	0.28	0.9	0.74	0.4	1	0.3	0.97	1.2	1	0.1
transcriptional regulator CDS	LGG_RS09300	0.79	0.2	0.48	0.4	1	0.2	1	-1000000	1	-1.9	1	0.8	0.57	0.3	1	0.1	0.6	1.5	1	1.5	0.43	0.3	0.0095	1	0.15	0.5	0.62	1.4	0.23	2	0.92	1
MFS transporter CDS	LGG_RS09305	1	0.4	1	0.6	1	1.1	1	-1000000	1	1.2	1	2.7	1	0.4	1	1.5	1	1.4	1	-1000000	1	0.5	1	0.7	0.53	0.9	1	1.4	1	1.4	1	1.7
permease CDS	LGG_RS09310	1	-0.4	1	0.1	1	-2.4	1	-1000000	1	-1000000	1	2.1	1	0.1	1	-1000000	1	0.5	1	-1000000	1	-0.4	1	-0.3	1	-0.2	1	1	1	0.5	1	0.7
transcriptional regulator CDS	LGG_RS09315	0.64	0.5	0.99	0.5	1	-0.7	1	1	1	0.5	1	-0.2	0.93	0.4	1	0.6	1	0	0.57	1.5	0.51	0.6	1	0.2	0.42	0.6	1	0.1	1	-0.1	1	-0.3
alpha/beta hydrolase CDS	LGG_RS09320	0.44	0.9	0.44	1.3	0.33	1.8	1	4.4	0.34	4.2	1	2.3	1	0.6	0.79	1.2	1	1.4	1	-1000000	0.47	0.8	0.71	0.8	0.26	1.1	1	1.1	1	1.6	0.99	1.6
GntR family transcriptional regulator CDS	LGG_RS09325	0.15	-0.7	0.39	-0.8	0.38	-1.6	0.16	2.8	1	-0.6	1	-1.7	0.056	-1.2	1	-0.6	1	-0.7	0.64	1.4	0.0068	-1.3	0.19	-0.7	0.11	-0.7	1	-0.1	0.74	-1.1	1	-0.5
ABC transporter ATP-binding protein CDS	LGG_RS09330	0.22	-1	0.5	-1	1	-0.1	1	-1000000	1	-1000000	1	1.7	0.15	-1.4	0.77	-1000000	1	1.4	1	-1000000	0.012	-1.8	0.28	-1	0.013	-1.8	1	0.9	1	0.2	1	0.3
ABC transporter permease CDS	LGG_RS09335	0.34	1	0.25	1.6	0.95	1.1	1	-1000000	1	-1000000	1	-0.5	0.031	1.8	0.7	1.8	1	-0.1	1	-1000000	0.26	1	0.24	1.2	0.37	0.9	1	1	1	0.4	1	0.3
peptide ABC transporter ATP-binding protein CDS	LGG_RS09340	1	0	0.0048	0.5	0.86	0.1	1	0	0.46	-0.3	1	0	2e-07	0.7	0.011	0.8	0.0049	0.5	0.98	-0.1	7.7e-05	0.5	0.05	0.2	0.26	0.1	0.24	0.2	0.15	0.2	0.048	0.3
peptide ABC transporter ATP-binding protein CDS	LGG_RS09345	0.92	0	0.058	0.3	0.88	-0.1	0.64	-0.4	0.17	-0.3	0.98	0	9.2e-06	0.5	0.35	0.3	0.00099	0.4	0.78	0.1	0.0014	0.3	0.2	0.1	0.79	0.1	0.0082	0.3	3.5e-09	0.7	0.0037	0.4
hypothetical protein CDS	LGG_RS09350	0.013	-0.3	1	0	0.3	-0.2	0.35	-0.6	0.46	-0.2	0.96	0	0.00066	0.4	0.42	0.2	0.018	0.3	0.14	0.3	0.028	0.2	0.85	0	0.017	-0.2	0.016	0.3	0.049	0.2	0.088	0.2
diguanylate cyclase CDS	LGG_RS09355	0.0078	-0.4	0.87	-0.1	0.37	-0.3	0.98	-0.3	0.099	-0.7	0.049	-0.8	0.12	0.2	0.85	0.1	0.38	0.2	1	0	0.84	0	0.42	-0.1	0.002	-0.4	1	0	0.00031	0.7	0.77	0.1
peptide ABC transporter permease CDS	LGG_RS09360	0.046	-0.2	0.54	-0.1	0.12	-0.3	0.73	-0.5	0.43	-0.3	0.58	-0.2	4.3e-05	0.5	0.76	0.1	0.074	0.3	0.25	0.4	0.48	0.1	0.64	0.1	0.002	-0.3	0.22	0.2	0.0037	0.5	0.14	0.3
peptide ABC substrate-binding protein CDS	LGG_RS09365	1.7e-05	-0.5	0.16	-0.2	0.1	-0.3	0.57	-0.5	0.12	-0.4	0.9	-0.1	0.37	-0.1	1	0	0.25	0.2	1	0	0.00016	-0.4	0.00028	-0.4	4e-13	-0.8	0.16	-0.2	0.51	0.1	0.45	-0.1
hypothetical protein CDS	LGG_RS09370	2.9e-05	-0.8	0.86	0.1	0.68	-0.2	1	-0.5	1	-0.1	0.41	0.5	0.45	0.1	0.19	-0.8	0.089	0.5	0.45	0.5	0.028	-0.3	0.0003	-0.7	0.00081	-0.5	0.54	0.2	0.37	-0.3	0.71	0.2
ABC transporter ATP-binding protein CDS	LGG_RS09375	1	1.3	1	1.1	1	0.4	1	-1000000	1	-1000000	1	-1000000	1	0.3	1	3.5	1	2.4	1	2.6	1	1.1	1	0.7	1	1.1	0.96	2.3	1	1	1	1.8
ABC transporter ATP-binding protein CDS	LGG_RS09380	1	1.1	1	1.6	1	0.7	1	-1000000	1	1	1	-1000000	1	0.4	1	-1000000	1	0.3	1	-0.9	1	0.9	1	1.8	1	1.1	1	1	1	0.1	1	0.3
hypothetical protein CDS	LGG_RS09385	0.86	-0.1	0.78	0.1	1	0	1	-0.8	0.93	0.4	1	-0.3	0.15	-0.4	0.77	-0.7	0.24	0.6	1	0.1	0.12	-0.4	0.015	-0.7	0.028	-0.6	0.15	0.7	1	0	0.54	0.4
type III restriction endonuclease subunit R CDS	LGG_RS09390	1	0	1	0	1	0	1	0	1	0	1	0	1	0	1	0	1	0	1	0	1	0	1	0	1	0	1	0	1	0	1	0
aminoglycoside phosphotransferase CDS	LGG_RS09395	0.44	2.2	1	0.6	1	-1000000	1	0	1	0	1	1000000	0.68	2	1	1.8	0.99	1000000	1	1000000	0.77	1.6	1	0.7	0.81	1.5	0.85	1000000	0.76	1000000	0.93	1000000
peptidase M10 CDS	LGG_RS09400	0.47	-0.3	0.7	0.2	0.81	-0.3	1	-0.5	1	-0.1	1	-0.3	0.71	-0.2	0.9	-0.6	0.33	-0.7	0.83	-1.2	0.43	-0.2	1	0	0.27	-0.3	0.43	-0.5	0.36	-0.6	0.4	-0.6
peptidoglycan-binding protein LysM CDS	LGG_RS09405	0.35	-0.2	1	0	0.98	-0.1	1	-1000000	1	0.6	1	0.9	0.47	-0.2	1	0.1	1	-0.4	1	0.2	0.14	-0.3	0.54	-0.2	0.046	-0.4	1	-0.7	1	-0.7	1	-0.5
transcriptional regulator CDS	LGG_RS09410	0.42	-0.3	0.12	-1	0.11	0.9	0.98	2.8	1	1.2	0.86	2.1	0.0049	-1.3	1	-0.1	0.78	1.3	1	-1000000	0.039	-0.7	0.13	-0.6	0.0021	-1.1	1	0.2	1	0.3	1	0
reverse transcriptase CDS	LGG_RS09415	1	0	1	0	1	0	1	0	1	1000000	1	0	1	0	1	0	1	0	1	0	1	1000000	1	0	1	0	1	0	1	0	1	0
transposase CDS	LGG_RS09425	0.00059	0.6	0.37	0.2	0.11	0.5	1	-1000000	1	0.1	1	0.2	0.0009	0.6	0.35	0.5	0.42	-3.9	1	-1000000	0.017	0.4	0.1	0.3	6e-06	0.7	0.06	-1000000	0.033	-8.8	0.074	-1000000
transposase CDS	LGG_RS09430	0.5	0.4	0.83	0.4	1	0.2	1	0	1	1000000	1	0	0.17	0.7	0.77	0.7	1	1000000	1	0	0.11	0.7	0.36	0.5	0.14	0.7	1	0	1	1000000	1	0
transposase CDS	LGG_RS09435	0.35	1.1	0.44	1.3	1	0	1	0	1	0	1	0	0.027	2	0.23	2.5	1	0	1	0	0.42	1	0.35	1.2	0.095	1.5	1	0	1	0	1	0
transposase CDS	LGG_RS09440	1	0	1	0	1	0	1	0	1	0	1	0	1	0	1	0	1	0	1	0	1	0	1	0	1	0	1	0	1	0	1	0
hypothetical protein CDS	LGG_RS09445	0.31	2.1	0.26	2.5	1	2.5	0.36	-1.3	0.086	-1.2	0.95	-0.2	0.73	1.5	1	-1000000	0.063	-0.6	1	-0.1	0.5	1.8	1	0.7	0.25	2.1	0.69	-0.1	0.0063	-0.8	0.034	-0.6
transposase CDS	LGG_RS09450	1	0.5	1	-1	0.78	2.4	0.66	-1.3	0.13	-1.2	0.93	-0.2	1	-1.3	1	-1000000	0.13	-0.5	1	-0.1	1	0	1	-0.2	1	0.4	0.84	-0.1	0.036	-0.7	0.085	-0.6
transposase CDS	LGG_RS09455	1	0	1	0	1	0	1	0	1	0.3	1	-0.7	1	0	1	0	0.93	0.4	1	-0.3	1	0	1	0	1	0	0.98	0.4	0.97	-0.3	1	0.1
hypothetical protein CDS	LGG_RS09460	1	0	1	0	1	0	1	0	1	0	1	0	1	0	1	0	1	0	1	0	1	0	1	0	1	1000000	1	0	1	0	1	0
hypothetical protein CDS	LGG_RS09465	1	-0.6	1	-1000000	1	-1000000	1	0	1	0	1	0	1	-0.7	1	-1000000	1	0	1	0	1	-0.8	1	-1000000	1	-2	1	0	1	0	1	0
transposase CDS	LGG_RS09470	0.00077	0.6	0.29	0.3	0.15	0.4	1	-1000000	1	2	1	1.1	0.0013	0.6	0.31	0.5	1	-4.4	1	-1000000	0.0086	0.4	0.041	0.4	6e-06	0.7	1	-1000000	1	-8.3	1	-1000000
terminase CDS	LGG_RS09475	1	0	1	0	1	0	1	0	1	0	1	0	1	0	1	0	1	0	1	0	1	0	1	0	1	0	1	0	1	0	1	0
hypothetical protein CDS	LGG_RS09480	1	0	1	0	1	0	1	0	1	0	1	0	1	0	1	0	1	0	1	0	1	0	1	0	1	0	1	0	1	0	1	0
GMP synthetase CDS	LGG_RS09485	0.0012	-0.4	0.84	-0.1	0.096	-0.3	0.95	-0.4	0.41	-0.5	0.71	-0.3	0.095	-0.2	0.36	-0.3	0.71	0.1	1	0.1	0.14	-0.1	0.72	0	0.00076	-0.3	1	0	0.83	0.1	0.89	-0.1
type I pantothenate kinase CDS	LGG_RS09490	0.17	-0.5	0.92	-0.2	0.61	-0.6	1	-0.1	0.41	-1000000	1	0	0.01	-1.1	0.29	-2	0.63	-0.7	1	-1.3	0.21	-0.4	0.2	-0.5	0.13	-0.5	1	-0.3	1	-0.4	1	-0.2
hypothetical protein CDS	LGG_RS09495	0.063	-0.7	0.82	-0.3	0.99	-0.3	0.18	1.8	0.24	1.3	1	0.3	0.21	-0.6	0.8	0.5	1	0.3	1	-0.3	1	-0.1	0.31	-0.4	0.25	-0.4	0.79	0.3	0.99	0.2	0.55	0.5
hypothetical protein CDS	LGG_RS09500	0.12	-1.1	0.6	-0.8	0.8	-1.1	0.3	1.2	0.046	-2.7	0.99	-0.4	0.3	-0.9	1	-0.2	0.00048	-1.9	1	-0.2	0.2	-0.7	0.16	-1.1	0.16	-0.8	8.8e-05	-2	1.6e-05	-2.2	0.00044	-1.7
peptidase U34 CDS	LGG_RS09505	0.01	-0.6	0.39	-0.3	0.46	-0.4	1	-0.3	0.94	-0.9	0.98	-0.7	0.00012	-1.1	0.16	-1.6	0.96	-0.3	0.89	-1.5	0.013	-0.5	0.038	-0.5	0.00057	-0.8	0.84	-0.3	1	0.2	0.85	-0.3
acyl-CoA thioesterase CDS	LGG_RS09510	0.12	0.2	0.28	-0.2	0.71	-0.2	1	1.6	0.088	3	1	1.6	0.24	0.2	0.072	0.6	0.18	1.9	0.43	2.2	0.1	0.2	0.00068	0.4	0.7	0.1	0.19	1.9	0.15	2	0.19	1.9
ATP-dependent DNA helicase CDS	LGG_RS09515	0.16	-0.3	0.44	-0.2	0.45	-0.3	0.95	-1000000	1	-0.2	1	-0.4	0.11	-0.3	0.71	-0.3	0.77	-0.5	0.99	-0.9	0.12	-0.3	0.22	-0.2	0.1	-0.3	0.68	-0.4	1	0	0.74	-0.4
hypothetical protein CDS	LGG_RS09520	0.11	-0.9	0.12	-1.7	0.99	-0.8	1	-1000000	0.93	-1000000	0.89	-1000000	0.023	-1.8	1	-1	0.57	-1.4	1	-0.9	0.31	-0.6	0.015	-1.6	0.22	-0.7	0.49	-1.4	0.7	-0.9	0.41	-1.5
Tat pathway signal protein CDS	LGG_RS09525	1	-0.1	1	0	1	0.1	1	-1000000	0.93	-1000000	0.89	-1000000	0.51	0.3	0.88	0.3	0.93	-0.7	1	-1000000	0.83	0.1	0.042	0.7	0.51	0.3	0.94	0.6	0.98	-0.5	0.96	0.4
potassium transporter CDS	LGG_RS09530	0.18	-0.8	0.67	-0.6	0.6	-1	1	-1000000	1	-1000000	1	-0.3	0.98	-0.2	1	-0.5	1	-0.3	1	0	0.26	-0.6	0.35	-0.6	0.21	-0.7	1	-0.5	1	-0.2	1	-0.4
prolyl aminopeptidase CDS	LGG_RS09535	1.1e-22	-1	0.0022	-0.4	0.00041	-0.6	1	0	0.62	-0.4	1	0	6.1e-19	-1	0.00033	-1.1	0.064	-0.6	0.55	-0.6	0	-1	8.9e-23	-1.1	0	-1.3	0.024	-0.7	0.056	-0.6	0.046	-0.6
phage tail protein CDS	LGG_RS09540	0.41	0.3	0.97	-0.1	1	-0.1	1	-1000000	1	-0.9	1	-1	1	0.1	1	-0.3	0.9	0.5	0.63	1.6	0.16	0.4	0.39	0.3	0.28	0.3	1	0.2	0.88	0.6	1	0.2
manganese transporter CDS	LGG_RS09545	1	-0.3	1	-0.5	0.65	0.8	1	-1.9	0.7	-2.9	1	-0.5	1	0.1	1	-0.5	0.1	-1.5	1	-0.9	1	0	1	0.1	0.92	-0.4	0.12	-1.4	0.16	-1.2	0.07	-1.6
ferrochelatase CDS	LGG_RS09550	0.72	-1.1	0.92	-1.5	1	0.5	1	-1000000	1	-0.9	1	0.5	0.46	-1.6	1	-2.1	1	-0.1	1	0.1	0.63	-0.9	0.5	-1.5	0.35	-1.3	1	0.3	1	0.3	1	0
fructose 2,6-bisphosphatase CDS	LGG_RS09555	1	0	0.44	-0.4	0.024	1	0.41	4.3	1	2.1	0.93	2.6	1	0	1	0	0.17	3	1	-1000000	0.45	-0.2	0.58	-0.2	0.31	-0.3	0.26	2.7	0.45	2.5	0.5	2.4
rhamnulose-1-phosphate aldolase CDS	LGG_RS09560	1	0	1	-0.8	0.48	1.3	1	0	1	0	1	1000000	1	0.1	0.94	0.8	1	1000000	1	0	1	0	0.96	0.3	1	0	1	1000000	1	1000000	1	1000000
ABC transporter permease CDS	LGG_RS09565	0.44	-0.1	1	0	0.38	-0.2	1	-0.1	0.86	-0.5	0.47	-0.7	0.24	-0.2	0.16	-0.6	1	0	1	-0.2	0.48	0.1	1	0	1	0	0.94	-0.1	0.11	0.7	0.68	0.3
bacitracin ABC transporter ATP-binding protein CDS	LGG_RS09570	0	-1.4	4.3e-05	-0.5	6.7e-15	-1.6	1	-0.1	1	-0.1	1	-0.1	0	-1.8	1.5e-11	-2.4	0.57	-0.3	0.95	0.3	0	-1	1.1e-13	-0.7	0	-1.7	1	-0.1	6e-05	1.2	1	0
amino acid permease CDS	LGG_RS09575	1	0	0.71	-0.3	0.96	0.2	1	-1000000	1	1.1	1	-0.1	0.82	-0.1	0.89	-0.7	1	-0.6	1	-1000000	0.39	0.3	0.37	0.3	0.44	0.3	1	-0.6	1	-0.1	1	-0.2
diacylglycerol kinase CDS	LGG_RS09580	0.042	0.6	0.99	0.1	0.13	0.8	1	-1000000	0.96	-2.9	1	-0.1	0.0015	0.9	0.71	0.6	0.93	-0.6	0.84	-1000000	0.19	0.4	0.3	0.3	0.11	0.4	0.63	-0.9	0.55	-1	0.76	-0.8
GTPase HflX CDS	LGG_RS09585	0.33	0.2	0.35	0.2	0.064	0.5	0.99	-1	1	-0.1	0.91	-0.6	0.11	0.3	1	0	0.49	-0.4	1	-0.1	0.86	0	0.98	0	0.39	0.1	1	-0.1	0.82	0.2	1	-0.1
deacetylase CDS	LGG_RS09590	1	-1000000	1	-1000000	1	-1000000	1	0	1	0	1	0	1	-1000000	1	-1000000	1	0	1	0	1	-3.1	1	-1000000	1	-3.7	1	0	1	1000000	1	0
UDP-N-acetylglucosamine 2-epimerase CDS	LGG_RS09595	1	0.1	0.9	-0.7	1	0.1	1	-0.3	1	0.9	1	0.8	0.64	-0.7	0.98	-1000000	1	-0.1	1	0.5	0.25	-0.9	0.45	-0.9	0.47	-0.7	1	-0.6	1	-0.2	1	-1.2
hypothetical protein CDS	LGG_RS09600	1	0	1	0	1	0	1	0	1	0	1	0	1	0	1	0	1	0	1	0	1	0	1	0	1	0	1	0	1	0	1	0
hypothetical protein CDS	LGG_RS09605	1	0	1	0	1	0	1	0	1	0	1	0	1	0	1	0	1	0	1	0	1	0	1	0	1	0	1	0	1	0	1	0
hypothetical protein CDS	LGG_RS09610	1	0	1	0	1	0	1	0	1	0	1	0	1	0	1	0	1	0	1	0	1	0	1	0	1	0	1	0	1	0	1	0
NAD(P)-dependent oxidoreductase CDS	LGG_RS09615	1	0	0.75	-0.2	0.25	0.5	1	-1000000	0.83	2.2	1	-0.1	0.39	-0.3	0.95	-0.3	1	-4.6	1	-1000000	0.91	0.1	0.87	-0.1	0.81	-0.1	1	-4.9	1	-9.5	0.81	-1000000
dTDP-glucose 4,6-dehydratase CDS	LGG_RS09620	0.97	0	0.34	-0.3	0.62	-0.3	1	-1000000	0.98	1.8	0.92	1.3	0.21	-0.3	0.93	0.2	1	-5.6	1	-1000000	0.16	-0.3	0.27	-0.3	0.024	-0.5	1	-3.8	1	-2.7	1	-2.6
dTDP-4-dehydrorhamnose 3,5-epimerase CDS	LGG_RS09625	0.67	0.2	0.34	-0.6	0.72	-0.4	1	-1000000	1	1	1	0.4	0.97	-0.1	0.72	-1.2	1	-3.8	1	-1000000	0.27	0.4	0.58	0.2	1	0	1	-3.9	1	-3.3	1	-2.4
glucose-1-phosphate thymidylyltransferase CDS	LGG_RS09630	1	-0.1	0.61	-0.7	0.45	-2	1	-1000000	0.67	3.7	1	1.7	0.3	-0.9	1	-0.3	1	-1000000	1	-1000000	0.66	-0.3	0.51	-0.6	0.45	-0.4	1	-1000000	1	-1000000	1	-2.5
lysozyme M1 (1,4-beta-N-acetylmuramidase) CDS	LGG_RS09635	1	0	1	0	1	0	1	0	1	0	1	0	1	0	1	0	1	0	1	0	1	0	1	0	1	0	1	0	1	0	1	0
hypothetical protein CDS	LGG_RS09640	1	0	1	0	1	0	1	0	1	0	1	0	1	0	1	0	1	0	1	0	1	0	1	0	1	0	1	0	1	0	1	0
hypothetical protein CDS	LGG_RS09645	0.39	1.5	0.55	1.7	1	-0.2	1	0	1	0	1	0	0.071	2.3	1	1.1	1	0	1	0	0.26	1.7	0.18	2	0.11	2	1	0	1	0	1	0
transposase CDS	LGG_RS09650	0.043	0.4	0.33	0.3	0.22	0.5	1	-1000000	1	2	1	1.5	0.081	0.4	0.084	0.9	1	-4	1	-1000000	0.24	0.3	0.24	0.3	0.015	0.5	1	-1000000	1	-1000000	1	-1000000
UDP-phosphate galactose phosphotransferase CDS	LGG_RS09655	1	0.2	1	-0.2	1	0.2	1	-1000000	1	-1.2	1	-2.3	0.83	-0.7	1	-0.1	1	-0.8	1	-1000000	1	0.1	1	0.2	1	0.2	0.93	-0.9	0.8	-1.1	0.85	-1.1
epimerase CDS	LGG_RS09660	0.0029	-0.7	1	0	0.39	-0.5	1	-1	0.7	-0.9	1	-0.3	0.017	-0.7	0.4	-1	0.94	-0.2	0.48	-3.2	0.015	-0.5	0.018	-0.6	0.00029	-0.8	1	0	0.95	0.2	1	0.1
glutamine ABC transporter permease CDS	LGG_RS09665	0.42	0.1	0.031	0.4	0.029	0.5	1	-2	0.33	1.1	0.73	0.9	0.0087	0.4	0.24	-0.6	0.051	1.2	1	0.4	0.27	0.1	0.33	-0.1	0.029	0.3	0.23	0.9	0.54	0.6	0.087	1.1
glutamine ABC transporter permease CDS	LGG_RS09670	0.0076	0.2	0.00045	0.4	0.047	0.3	1	-0.3	0.12	0.8	0.59	0.4	7.9e-06	0.4	0.1	0.4	0.19	0.4	0.5	0.6	4.8e-05	0.3	0.019	0.2	2.2e-08	0.4	0.23	0.4	0.59	0.2	0.55	0.2
glutamine ABC transporter substrate-binding protein CDS	LGG_RS09675	0.23	-0.1	0.0037	0.2	0.94	0	0.96	-0.2	0.45	0.2	0.31	0.3	0.91	0	0.81	-0.1	0.18	-0.2	0.052	-0.7	0.32	-0.1	0.1	-0.1	0.5	0.1	1	0	0.0065	-0.5	0.067	-0.3
arginine ABC transporter ATP-binding protein CDS	LGG_RS09680	6e-11	-0.7	0.085	-0.2	0.0031	-0.6	1	0.4	0.29	-0.9	0.96	0.1	1.5e-17	-1.1	1e-05	-1.5	0.029	-0.8	0.2	-1.6	3.6e-11	-0.6	1.8e-12	-0.8	4.2e-14	-0.7	0.51	-0.2	0.16	-0.5	0.13	-0.5
hypothetical protein CDS	LGG_RS09685	0.48	-0.3	1	-0.1	0.95	-0.2	1	-1.6	0.45	1.2	0.54	1	0.13	-0.6	0.74	-1	0.24	1	1	-0.7	1	0	0.94	0.1	0.59	-0.2	0.38	0.8	0.035	1.4	0.35	0.9
hypothetical protein CDS	LGG_RS09690	0.096	-0.4	0.19	-0.4	0.17	0.5	0.67	-2.1	0.82	0.4	0.95	0.3	0.0029	-0.7	0.083	-1.7	0.062	-0.9	0.27	-1.4	0.0059	-0.5	0.74	-0.1	0.021	-0.5	0.29	-0.4	1	0	0.99	-0.1
transcriptional repressor CDS	LGG_RS09695	0.015	-0.7	0.9	-0.1	0.49	-0.5	1	0.6	1	-1	1	-0.6	0.16	-0.5	0.66	-0.8	1	0	1	-0.6	0.011	-0.7	0.015	-0.8	0.0044	-0.8	1	-0.2	0.94	-0.4	1	0.1
guanylate kinase CDS	LGG_RS09700	0.56	-0.1	0.12	0.3	0.015	0.6	0.63	0.5	1	-0.1	0.048	0.8	0.094	-0.3	0.17	-0.8	0.021	-0.8	0.19	-1.2	0.0023	-0.5	0.00054	-0.6	0.004	-0.4	0.078	-0.6	0.02	-0.8	0.17	-0.4
GNAT family acetyltransferase CDS	LGG_RS09705	0.12	-0.5	1	-0.1	0.56	-0.5	0.67	-1000000	0.39	-2.1	0.96	-0.3	1	0	0.6	-1.6	0.48	-0.6	0.63	-1.7	0.35	-0.3	0.17	-0.5	0.32	-0.3	0.7	-0.3	0.43	-0.5	0.42	-0.6
hypothetical protein CDS	LGG_RS09710	1	-0.1	0.93	0.4	1	0.3	1	0.7	1	-0.1	1	0.4	0.98	-0.3	1	-1.8	0.062	2.4	0.87	1.3	1	-0.1	0.9	-0.4	0.79	0.3	0.93	0.9	0.17	2	0.78	1.2
tyrosine--tRNA ligase CDS	LGG_RS09715	0.37	-0.5	0.67	-0.5	1	-0.3	1	3.3	1	1.2	1	2	1	-0.1	0.83	-3.9	0.91	1.8	0.71	2.9	1	-0.1	1	0.1	0.91	-0.1	0.58	2.2	0.51	2.4	0.94	1.9
cobalt transporter CDS	LGG_RS09720	1	-0.1	1	-0.5	1	0	1	0	0.52	1000000	1	1000000	1	-0.3	1	-1000000	0.82	1000000	1	0	1	0.1	0.96	-0.4	1	0.1	0.87	1000000	0.43	1000000	0.55	1000000
transcriptional regulator CDS	LGG_RS09725	0.21	2	1	0.1	0.92	1.7	1	-1000000	1	-1000000	1	0.1	1	-0.7	1	-1000000	1	-1.1	1	-1000000	0.48	1.5	0.91	1.3	0.17	2	1	-1.1	0.77	-1.9	0.95	-1.3
membrane protein CDS	LGG_RS09730	1	0	0.78	0.2	0.91	0.3	0.99	-1000000	0.94	-1.1	0.87	-1.5	0.93	0.1	1	0	1	-0.2	1	0	1	0.1	1	0	0.77	-0.1	0.89	-0.4	1	-0.2	0.91	-0.3
alpha-glycosidase CDS	LGG_RS09735	0.97	0.2	1	-0.3	1	-0.9	1	0.1	1	-1.5	1	-1	0.92	0.2	1	0.6	1	-0.2	1	0.3	1	-0.1	0.89	-0.4	0.96	0.2	1	0	1	0.1	1	-0.5
glycogen phosphorylase CDS	LGG_RS09740	0.14	1.1	0.92	0.6	1	0.5	1	-1000000	1	-2	1	-0.8	0.027	1.5	1	1.4	1	0	1	0.2	0.28	0.8	0.35	0.8	0.11	1.1	1	-0.3	1	-0.1	1	-0.6
starch synthase CDS	LGG_RS09745	0.0023	1.2	0.059	1	0.24	1	0.93	2	1	0.2	1	0.4	0.00039	1.4	0.46	1	0.76	0.7	0.72	1	0.00013	1.4	0.0022	1.2	0.00025	1.3	0.99	0.5	1	0.3	1	0.2
glucose-1-phosphate adenylyltransferase subunit GlgD CDS	LGG_RS09750	0.16	0.4	0.13	0.6	1	0.2	1	0.9	0.89	1	0.97	0.6	0.0035	0.9	0.46	0.8	0.83	0.5	0.62	1.3	0.0078	0.7	0.13	0.5	0.03	0.6	0.94	0.3	1	0.3	0.82	0.4
glgC CDS	LGG_RS09755	0.88	-0.1	0.3	0.4	0.54	0.4	1	0.1	1	0.7	1	-0.5	0.052	0.5	0.67	0.4	0.86	0.4	1	0.7	0.4	0.2	0.92	0.1	0.67	-0.1	1	0	1	0.2	0.95	0.3
glycogen-branching enzyme CDS	LGG_RS09760	0.46	0.2	0.48	0.3	1	0.2	1	-0.3	0.78	0.4	0.91	0.4	0.13	0.4	0.7	0.4	0.81	-0.4	1	0.2	0.74	0.1	1	0	1	0	0.33	-0.7	0.85	-0.3	0.49	-0.6
branched chain amino acid aminotransferase CDS	LGG_RS09765	6.4e-18	-1.3	0.071	-0.3	5.4e-06	-1.3	0.92	-0.9	0.31	-0.9	0.88	-0.2	9.9e-18	-1.4	0.0016	-1.5	0.6	-0.2	0.42	-1.1	0	-1.3	1.3e-15	-1.2	0	-1.9	0.0042	-1.1	0.49	-0.3	0.047	-0.7
sortase CDS	LGG_RS09770	1	0.5	1	0	1	0.8	1	-1000000	1	2	1	2.3	1	-0.1	1	-0.1	1	1.3	1	-1000000	1	0.1	0.84	0.6	1	0.5	1	1.3	1	0.9	1	1.5
membrane protein CDS	LGG_RS09775	0.48	-0.2	0.95	-0.1	0.9	0.1	1	1.1	1	0	0.89	0.5	0.53	-0.2	0.99	-0.1	0.98	-0.4	1	-0.5	0.91	0	0.96	0	0.99	0	0.8	0.4	1	0.1	0.69	0.5
fructose 1,6-bisphosphatase CDS	LGG_RS09780	1	0	0.84	-0.2	0.74	-0.4	1	-0.8	0.9	-0.6	0.78	-0.8	1	0	1	-0.1	0.083	-1.3	1	-0.3	1	0	1	0	1	-0.1	0.61	-0.4	0.48	-0.5	0.6	-0.4
transposase CDS	LGG_RS09785	0.00016	0.6	0.27	0.3	0.16	0.5	1	-1000000	0.78	2	1	0.9	0.0041	0.5	0.16	0.7	1	-1000000	1	-1000000	0.0047	0.5	0.017	0.4	1.2e-06	0.8	1	-1000000	1	-1000000	1	-1000000
arsenate reductase CDS	LGG_RS09790	4.7e-25	1.3	0.0055	0.5	3.7e-10	1.3	0.99	-1.2	0.36	0.7	1	0.2	1.4e-39	1.7	5.6e-14	1.9	0.17	0.6	1	0.3	1.8e-28	1.3	7e-26	1.4	8.4e-54	1.7	0.51	0.4	0.79	-0.2	0.32	0.5
ATP-dependent Clp protease ATP-binding subunit CDS	LGG_RS09795	0.33	0.6	0.77	0.4	0.79	0.7	1	-0.5	1	0.9	1	-2.2	0.023	1.2	0.74	1.1	1	0.4	1	0.9	0.5	0.5	0.55	0.5	0.33	0.6	1	0.1	1	0.1	1	0.1
tyrosine protein phosphatase CDS	LGG_RS09800	0.98	0	0.21	0.3	0.29	0.3	1	-1.1	0.99	-0.6	1	0.3	0.56	0.1	0.82	-0.3	0.7	0.5	0.45	1.2	0.19	0.2	0.11	0.3	0.27	0.2	0.29	0.8	0.11	1	0.21	0.9
transcriptional regulator CDS	LGG_RS09805	0.014	-0.3	0.13	-0.3	0.41	-0.2	1	0	0.98	-0.2	0.58	-0.3	4.8e-10	-1.1	0.0016	-1.6	0.036	-0.6	0.13	-1	3.1e-11	-0.9	1.8e-07	-0.8	8.6e-13	-1	0.019	-0.6	0.065	-0.5	0.11	-0.4
dTDP-glucose 4,6-dehydratase CDS	LGG_RS09810	0.94	0	0.092	-0.6	0.91	-0.1	1	-1000000	1	2.2	1	2.7	0.47	-0.2	0.48	-0.7	1	1.1	1	-1000000	0.71	-0.1	0.91	0	0.2	-0.3	1	1.1	1	1.2	1	1.1
dTDP-4-dehydrorhamnose 3,5-epimerase CDS	LGG_RS09815	0.9	0.3	0.79	0.4	1	0.1	1	-1000000	1	-1000000	1	-1000000	0.3	-1.4	1	-1.5	0.45	-3.5	1	-1000000	1	0.2	1	0.1	1	-0.1	0.64	-1.6	0.69	-1.4	0.67	-1.6
glucose-1-phosphate thymidylyltransferase CDS	LGG_RS09820	0.91	0.2	1	0.1	1	0	1	-1000000	1	2.6	1	-1000000	0.69	-0.3	0.99	-0.8	1	-1000000	1	-1000000	1	-0.1	1	-0.1	0.73	-0.2	1	-1000000	1	-1000000	1	-1000000
transposase CDS	LGG_RS09825	0.05	0.4	0.79	0.1	0.24	0.5	1	-1000000	1	0.9	1	0.4	0.02	0.6	0.25	0.7	1	-1000000	1	-1000000	0.27	0.3	0.3	0.3	0.014	0.5	1	-1000000	1	-8.7	1	-1000000
glucose-1-phosphate thymidylyltransferase CDS	LGG_RS09830	1	-0.1	0.97	0.2	1	-0.1	1	0	1	0	1	0	0.56	-0.5	1	-0.7	1	0	1	0	0.8	-0.2	0.29	0.7	0.19	-0.8	1	0	1	0	1	0
multidrug MFS transporter CDS	LGG_RS09835	1	0	1	0	1	0	1	0	1	1000000	1	0	1	0	1	0	1	0	1	0	1	0	1	0	1	0	1	0	1	0	1	0
glycosyl transferase family 1 CDS	LGG_RS09840	1	0	1	0	1	0	1	0	1	0	1	1000000	1	0	1	1000000	1	0	1	0	1	0	1	0	1	0	1	0	1	0	1	0
glycosyl transferase CDS	LGG_RS09845	1	0	1	0	1	0	1	0	1	0	1	1000000	1	0	1	0	1	0	1	0	1	0	1	0	1	0	1	0	1	0	1	0
alpha-L-Rha alpha-1,3-L-rhamnosyltransferase CDS	LGG_RS09850	1	0	1	0	1	0	1	0	1	1000000	1	0	1	0	1	1000000	1	0	1	0	1	0	1	0	1	0	1	0	1	0	1	0
glycosyl transferase family 1 CDS	LGG_RS09855	1	0	1	0	1	0	1	0	1	1000000	1	0	1	0	1	1000000	1	0	1	0	1	0	1	0	1	0	1	1000000	1	0	1	0
glycosyl transferase CDS	LGG_RS09860	1	1000000	1	0	1	0	1	0	1	0	1	0	1	1000000	0.94	1000000	1	0	1	0	1	0	1	0	1	0	1	0	1	0	1	0
polysaccharide transporter protein CDS	LGG_RS09865	1	0	1	0	1	0	1	0	1	0	1	1000000	1	0	1	1000000	1	0	1	0	1	0	1	0	1	0	1	0	1	0	1	0
UDP-galactopyranose mutase CDS	LGG_RS09870	1	-0.5	1	-1.7	1	-1000000	1	0	1	1000000	1	0	1	-3.1	1	2.3	1	1000000	1	0	1	0	1	-0.2	1	-0.7	1	1000000	1	1000000	1	1000000
polymerase CDS	LGG_RS09875	1	0	1	0	1	0	1	0	1	0	1	0	1	0	1	1000000	1	0	1	0	1	0	1	0	1	0	1	0	1	0	1	0
exopolysaccharide biosynthesis protein CDS	LGG_RS09880	1	0	0.93	-0.2	0.94	-0.4	1	-1000000	1	2.2	1	-1000000	0.19	-0.7	0.73	-2.3	1	-1.4	1	-1000000	0.14	-0.6	0.076	-0.9	0.22	-0.5	1	-0.1	1	-0.9	1	-0.4
capsular polysaccharide biosynthesis protein CDS	LGG_RS09885	1	0	1	0	1	0	1	-1000000	1	2	1	1.1	1	1000000	1	1000000	1	-0.3	1	-1000000	1	0	1	0	1	1000000	1	-1.3	1	-1.9	1	-0.6
acyltransferase CDS	LGG_RS09890	1	0.1	1	0.3	0.86	-0.8	1	-1000000	1	-0.6	1	-0.4	0.29	-0.7	1	-1	1	-0.5	1	-1.2	0.68	-0.3	0.35	-0.6	1	0	0.95	-0.7	0.93	-0.8	1	-0.4
hypothetical protein CDS	LGG_RS09895	1	0	1	0	1	0	1	0	1	0	1	0	1	0	1	1000000	1	0	1	0	1	0	1	0	1	0	1	0	1	0	1	0
hypothetical protein CDS	LGG_RS09900	1	0	1	0	1	0	1	0	1	0	1	0	1	0	1	0	1	0	1	0	1	0	1	0	1	0	1	0	1	0	1	0
membrane protein CDS	LGG_RS09905	0.044	-0.3	1	0	0.87	-0.1	0.95	-1.6	1	-0.4	1	0	0.07	-0.3	0.5	-0.5	0.16	-0.8	0.52	-1.2	0.17	-0.2	0.014	-0.4	0.069	-0.3	0.25	-0.6	0.32	-0.5	0.53	-0.4
NAD(P)-dependent dehydrogenase CDS	LGG_RS09910	0.0011	-1	0.38	-0.4	0.44	-0.5	0.85	-3.2	0.24	-1.9	1	0	0.00045	-1.3	0.59	-1	0.0018	-1.8	0.51	-1.3	0.0007	-0.9	0.0057	-0.9	5.3e-05	-1.2	0.0087	-1.4	0.037	-1.1	0.018	-1.2
hypothetical protein CDS	LGG_RS09915	0.36	-0.5	0.97	0.1	0.49	0.6	1	1.3	0.94	-1.5	1	0.9	0.00062	-2.6	1	-0.6	0.97	-0.4	0.86	-1000000	0.017	-1.1	0.00089	-2.2	1.2e-06	-2.7	0.52	-1.1	0.86	-0.4	0.35	-1.5
transcriptional regulator CDS	LGG_RS09920	1	0	1	-0.3	0.61	-1000000	1	-1000000	0.99	-1000000	1	0.1	0.89	-0.6	1	-1000000	0.74	-1.5	1	-1000000	1	-0.2	0.95	0.3	1	-0.2	1	-0.3	1	0.1	0.92	-0.7
phosphoglycerate mutase CDS	LGG_RS09925	0.85	-0.1	0.27	-0.6	0.43	0.6	0.43	1.2	0.74	-0.9	0.66	-0.8	0.96	-0.1	0.92	-0.5	0.89	0.2	1	-0.2	0.66	-0.2	0.55	-0.2	1	0	0.8	0.3	0.93	0.2	0.99	0.2
peptide ABC transporter substrate-binding protein CDS	LGG_RS09930	0.2	-0.2	0.82	0	0.89	-0.1	0.87	-0.7	0.99	-0.1	0.83	-0.2	1.8e-05	0.6	0.73	0.2	2e-06	1.2	0.037	1	0.03	0.2	0.013	0.3	1	0	0.35	0.3	0.23	0.4	0.23	0.4
peptide ABC transporter ATP-binding protein CDS	LGG_RS09935	0.0021	-0.3	0.73	0.1	0.055	-0.4	1	-0.1	1	0	0.88	-0.2	0.0048	0.3	0.87	0.1	3.4e-07	1.2	0.052	0.9	0.89	0	1	0	0.00067	-0.4	0.12	0.4	0.00012	0.9	0.086	0.4
peptide ABC transporter permease CDS	LGG_RS09940	0.0002	-0.5	0.18	0.2	0.93	-0.1	1	-0.3	0.42	-0.8	0.95	0.2	0.095	0.2	0.98	-0.1	0.0036	0.9	0.57	0.5	0.74	-0.1	1	0	0.0001	-0.5	0.92	0.1	0.015	0.7	0.61	0.2
peptide ABC transporter permease CDS	LGG_RS09945	2.3e-07	-0.6	0.94	0	0.0024	-0.7	0.57	-0.8	0.15	-0.7	1	0	0.9	0	0.29	-0.3	0.027	0.5	0.99	0.1	0.00049	-0.4	0.096	-0.2	5e-13	-0.8	0.43	-0.2	0.0059	0.6	0.83	-0.1
peptide ABC transporter substrate-binding protein CDS	LGG_RS09950	0	-1.2	0.025	-0.2	1.4e-07	-0.7	0.049	-1.1	0.0055	-0.8	0.012	-0.7	3.1e-22	-0.8	1.9e-07	-1.2	0.088	-0.2	0.013	-0.8	0	-0.8	5.4e-24	-0.8	0	-1.5	9.4e-08	-0.8	0.97	0	0.00053	-0.5
MFS transporter CDS	LGG_RS09955	1	0.1	1	0.2	0.8	1.1	1	0	1	0	1	1000000	1	0.1	1	-1.2	1	1000000	1	0	1	0.3	0.83	0.5	1	0.2	1	1000000	0.99	1000000	1	1000000
elongation factor P CDS	LGG_RS09960	0.03	-0.4	0.42	-0.2	0.08	-0.7	0.63	-0.7	0.98	-0.1	0.98	0.1	3.7e-06	-1.1	0.83	-0.3	0.00073	-1	0.15	-1	2.8e-05	-0.8	0.0013	-0.7	3e-05	-0.8	0.0086	-0.7	0.0076	-0.7	3.2e-05	-1.2
hypothetical protein CDS	LGG_RS09965	0.00054	0.5	0.28	0.2	0.26	0.3	1	0.5	0.58	0.5	1	0.2	8e-09	0.9	0.0026	1	0.014	1	0.12	1.1	0.00085	0.5	0.039	0.3	0.0006	0.5	0.53	0.3	1	0	0.52	0.3
iron-sulfur cluster-binding protein CDS	LGG_RS09970	0.00057	0.6	0.27	0.2	0.32	0.3	1	-0.7	1	0.4	1	-0.1	7e-09	1	0.16	0.6	0.21	1.2	0.88	1.2	0.057	0.3	0.29	0.2	0.16	0.2	1	-0.2	1	-0.2	1	0
Fe-S oxidoreductase CDS	LGG_RS09975	8.3e-05	0.7	0.0031	0.7	0.36	0.4	0.94	-1000000	0.16	1.9	0.99	0.7	9.6e-13	1.3	0.00054	1.4	0.0038	2	0.24	1.7	0.11	0.3	0.37	0.2	0.057	0.3	0.48	0.8	0.56	0.7	0.37	0.9
hypothetical protein CDS	LGG_RS09980	1	0.3	0.74	1.5	1	0.6	1	2.1	1	1.2	1	1.1	1	-0.2	1	-1000000	1	0.3	1	-1000000	0.92	-1	1	-0.6	0.95	-0.9	1	-1.2	1	-0.4	1	-1.2
PTS cellobiose transporter subunit IIA CDS	LGG_RS09985	0.78	1.2	1	-1.9	0.92	2.2	1	0	1	1000000	1	0	0.45	2.1	0.092	3.9	0.78	1000000	1	0	0.35	1.9	0.13	2.6	0.79	1.5	1	1000000	1	1000000	1	1000000
hypothetical protein CDS	LGG_RS09990	1	0.2	1	-2.6	1	-1.4	1	-1000000	1	1.2	1	-1000000	0.97	0.4	0.54	2.2	1	0.2	1	-1000000	1	0.1	1	0	0.99	0.6	1	-1.3	1	-1.6	1	-2.1
hypothetical protein CDS	LGG_RS09995	0.17	2.1	1	0.3	1	0.8	1	0	1	0	1	0	0.15	2.3	1	2.1	1	1000000	1	1000000	0.11	2.2	0.22	2	0.054	2.4	1	1000000	1	1000000	1	1000000
PTS cellobiose transporter subunit IIC CDS	LGG_RS10000	1	0.1	1	-0.9	0.94	1	1	-1000000	1	-1000000	1	-1000000	0.63	1.1	1	-0.1	1	0.1	1	-1000000	1	0.5	1	0	1	0.7	1	-0.8	1	-0.6	1	-0.7
alpha-galactosidase CDS	LGG_RS10005	1	0	0.93	0.3	1	0.1	1	-1000000	1	1.8	1	1.1	0.42	0.7	1	-0.4	0.9	1.5	1	2	0.36	0.6	0.71	0.4	0.63	0.4	1	1.7	1	2	0.9	1.9
hypothetical protein CDS	LGG_RS10010	0.91	0.2	1	-0.2	0.45	0.8	1	-1000000	1	0.9	1	-0.2	0.26	0.7	0.75	0.9	1	0.7	1	1.3	0.32	0.5	0.77	0.4	0.85	0.2	1	0.6	0.85	0.9	1	0.7
LytTR family transcriptional regulator CDS	LGG_RS10015	1	0.4	1	0.7	1	0.4	1	-1000000	1	0.6	1	0.5	1	0.3	1	-1.1	1	0.5	1	-1000000	1	0.2	1	-0.4	1	0.2	1	0.7	0.97	1	1	1.1
ATP-dependent endonuclease CDS	LGG_RS10020	0.94	0.4	1	-0.4	1	-0.1	1	-1000000	1	-2.2	1	0.2	1	0.2	1	-0.2	1	0.1	1	0.5	1	0.3	0.91	0.3	0.76	0.5	1	0.4	1	0.2	1	0
hypothetical protein CDS	LGG_RS10025	0.051	1.4	1	-0.1	0.58	-1000000	1	-1000000	1	-0.7	1	-0.8	0.19	1.1	0.88	1.3	1	0.2	1	-0.7	0.24	0.9	0.69	0.5	0.22	0.9	1	0	0.68	-1.1	1	-0.5
hypothetical protein CDS	LGG_RS10030	0.12	0.4	1	-0.1	0.69	0.2	1	0	1	0.1	0.27	1.2	0.038	0.5	0.0072	1.4	0.08	1.1	0.52	1.1	0.011	0.6	0.00097	0.8	0.013	0.6	0.21	0.9	0.19	0.9	0.12	1
sugar kinase CDS	LGG_RS10035	0.12	0.7	1	0	0.22	0.9	1	-1.1	0.91	-0.8	1	-0.2	0.11	0.7	1	0.7	0.87	0.4	1	0.2	0.076	0.7	0.22	0.6	0.00088	1.2	0.99	0.2	0.57	-0.5	1	0.1
N-acetylmuramoyl-L-alanine amidase CDS	LGG_RS10040	0.97	-1.3	1	-0.2	1	-1000000	1	-1000000	1	-1000000	1	2.1	0.91	-2.3	1	1.4	1	3.1	1	1.6	1	-0.8	1	-1.4	1	-0.9	1	1.7	1	2	1	1.9
hypothetical protein CDS	LGG_RS10045	1	0	1	0	1	0	1	0	1	0	1	0	1	0	1	0	1	0	1	0	1	0	1	0	1	0	1	0	1	0	1	0
hydantoinase subunit beta CDS	LGG_RS10050	0.92	-0.1	0.62	-0.5	0.93	-0.3	1	-0.5	1	0.1	1	0	1	0	1	0.2	4.9e-05	1.5	0.24	0.9	0.082	-0.7	0.39	-0.4	0.14	-0.6	0.68	0.3	0.00055	1.3	0.13	0.7
hypothetical protein CDS	LGG_RS10055	0.73	-0.2	1	0	0.38	-1.1	1	-0.7	1	-0.3	0.99	-0.3	0.95	-0.1	1	-0.3	0.065	0.6	1	-0.1	0.18	-0.5	0.4	-0.4	0.041	-0.8	0.21	-0.5	0.64	0.2	0.66	-0.2
cytosine permease CDS	LGG_RS10060	0.58	-0.3	1	-0.1	0.14	-2.4	1	0.3	0.97	-0.3	0.78	-0.7	0.31	-0.6	0.96	-0.7	0.33	0.6	1	0.1	0.04	-0.9	0.15	-0.8	0.0078	-1.3	0.92	-0.1	0.28	0.6	0.98	0.1
hypothetical protein CDS	LGG_RS10065	3.4e-07	0.9	0.91	0.1	0.83	0.1	1	0.3	1	-0.3	1	-0.7	1.8e-05	0.8	0.00071	1.3	0.31	0.6	1	-0.8	0.23	0.2	0.00072	0.6	5.7e-07	0.8	1	-0.1	0.38	-0.7	0.99	-0.2
hypothetical protein CDS	LGG_RS10070	1	0.7	1	1.6	1	-1000000	1	0	1	1000000	1	0	1	0.9	1	3	1	0	1	0	1	0	1	-1000000	1	0	1	0	1	0	1	0
ATP-dependent Lon protease CDS	LGG_RS10075	1	0	1	0	1	0	1	0.6	1	0	1	-1.1	1	0	1	0	1	0.6	1	0.8	1	0	1	0	1	0	1	0.4	1	0.3	1	0.3
alkaline phosphatase CDS	LGG_RS10080	1	1000000	1	0	1	0	1	-1000000	1	-3.5	1	-0.6	1	0	1	1000000	1	0	1	-1.1	1	0	1	0	1	0	1	-0.4	1	-0.2	1	-0.4
type II restriction endonuclease subunit M CDS	LGG_RS10085	1	0	1	0	1	0	1	0	1	0	1	0	1	1000000	1	0	1	1000000	1	0	1	1000000	1	0	1	0	1	1000000	1	1000000	1	1000000
integrase CDS	LGG_RS10090	1	0	1	0	1	0	0.74	1.6	1	0.4	1	-0.1	1	0	1	0	1	-0.7	1	-0.4	1	0	1	0	1	0	1	-0.4	0.44	-1.5	1	-0.6
type II restriction endonuclease subunit M CDS	LGG_RS10095	1	1000000	1	0	1	1000000	1	0.9	0.81	0.9	1	0	1	1000000	1	1000000	0.66	0.8	1	0.9	1	0	1	0	1	0	0.65	0.8	0.97	0.5	0.96	0.4
hypothetical protein CDS	LGG_RS10100	1	1000000	1	1000000	1	1000000	1	0	1	0.5	1	-0.1	1	1000000	1	1000000	0.62	0.7	1	0.4	1	0	1	0	1	0	1	0.1	1	0.2	1	0.2
ATP-binding protein CDS	LGG_RS10105	1	1000000	1	1000000	1	1000000	1	0.4	1	0.2	1	0.6	1	0	1	0	0.22	0.9	1	0.6	1	0	1	0	1	0	1	0.1	1	0.1	1	-0.1
hypothetical protein CDS	LGG_RS10110	1	0	1	0	1	0	1	-0.6	1	-0.4	1	0.2	1	0	1	0	0.81	0.2	1	-0.2	1	0	1	0	1	0	0.21	-0.8	0.2	-0.8	0.082	-1
transcriptional regulator CDS	LGG_RS10115	0.38	0.5	0.76	0.3	0.28	1	1	0	0.88	-1000000	1	-1.8	0.68	0.3	1	0.1	1	-0.4	0.96	-1000000	0.8	0.2	1	0.1	0.78	0.2	0.93	-0.5	0.51	-1.1	0.8	-0.7
phage infection protein CDS	LGG_RS10120	0.072	-0.5	0.85	-0.2	0.5	-0.5	1	0.4	1	0.5	1	-0.6	0.22	-0.4	0.54	-0.9	1	-0.3	1	-1.1	0.21	-0.3	0.34	-0.3	0.002	-0.8	0.9	-0.8	0.99	0.3	1	-0.7
PTS sucrose transporter subunit IIABC CDS	LGG_RS10125	0.1	-0.7	1	0	0.7	-0.6	1	1.2	1	-1000000	1	0.9	1	0.1	1	0.2	1	-0.7	1	0.1	0.57	0.3	0.93	0.1	0.13	-0.6	1	-0.1	1	-0.1	1	0.2
alpha-glucosidase CDS	LGG_RS10130	0.91	-0.2	0.71	0.5	1	0	1	-1000000	1	0	1	-1000000	0.34	0.6	1	-0.3	0.72	-2	1	-0.9	0.2	0.7	0.26	0.7	0.94	-0.1	0.8	-1.3	0.58	-1.9	0.79	-1.4
LacI family transcriptional regulator CDS	LGG_RS10135	0.41	0.4	0.44	0.5	0.34	0.7	0.89	-1000000	1	0.6	0.94	-0.6	0.84	0.2	1	0.2	0.85	-0.3	1	-0.5	0.36	0.4	0.34	0.4	0.11	0.6	0.85	-0.3	0.71	-0.4	0.68	-0.5
sucrose-6-phosphate hydrolase CDS	LGG_RS10140	0.083	-0.7	0.67	-0.4	0.95	0.3	1	-0.7	1	-0.1	1	0.4	0.094	-0.8	1	-0.9	1	-0.1	1	-1.3	0.32	-0.4	0.29	-0.5	0.057	-0.7	1	-0.2	0.77	0.4	1	-0.1
NAD(P)-dependent oxidoreductase CDS	LGG_RS10145	0.11	-0.4	0.43	-0.3	0.5	-0.4	1	-1000000	1	-0.4	1	-1	0.73	-0.1	1	0	0.88	0.8	1	-1.2	0.44	-0.2	0.54	-0.2	0.032	-0.5	1	0.2	0.7	1	1	0.3
cyclopropane-fatty-acyl-phospholipid synthase CDS	LGG_RS10150	0.2	-0.4	0.44	-0.5	1	-0.2	1	-0.7	1	-0.7	1	0.2	0.28	-0.4	0.84	-0.9	0.96	0.3	1	0.2	0.34	-0.3	0.99	-0.1	0.14	-0.4	1	0.1	0.94	0.5	1	0.1
acetyl-CoA carboxylase carboxyl transferase subunit alpha CDS	LGG_RS10155	0.038	0.4	0.35	0.3	0.77	0.2	1	0.1	1	-0.1	1	0.1	0.0035	0.6	0.15	0.8	1	-0.1	1	0.3	0.00026	0.7	0.0045	0.6	0.00011	0.7	1	0.1	0.22	0.6	1	0
acetyl-CoA carboxylase subunit beta CDS	LGG_RS10160	0.016	0.4	0.47	0.2	0.96	0.1	1	-0.1	1	0.2	1	-0.1	0.017	0.4	0.99	0.1	0.28	-0.4	0.88	0.3	5.3e-05	0.6	2.7e-05	0.7	1.5e-05	0.6	0.37	0.3	0.21	0.4	0.72	0.2
acetyl-CoA carboxylase biotin carboxylase subunit CDS	LGG_RS10165	0.31	0.2	0.72	0.1	0.98	-0.2	1	-0.9	1	-0.8	1	0.4	0.74	0.1	1	-0.1	0.94	0.2	0.84	0.5	0.074	0.4	0.28	0.2	0.057	0.4	0.24	0.7	0.064	1.1	0.21	0.8
beta-hydroxyacyl-ACP dehydratase CDS	LGG_RS10170	1	0	0.5	0.2	0.94	-0.1	1	0.2	1	0.1	1	0.1	0.29	-0.2	1	-0.1	0.84	-0.1	0.92	-0.3	0.96	0	0.47	0.2	0.72	-0.1	0.64	0.3	0.44	0.4	0.51	0.3
acetyl-CoA carboxylase, biotin carboxyl carrier protein CDS	LGG_RS10175	0.5	-0.1	0.76	0.1	0.61	-0.3	1	-0.3	1	-0.1	1	0.1	0.044	-0.4	1	0.1	0.83	-0.1	0.35	0.7	0.18	-0.2	0.84	0	0.25	-0.2	0.37	0.4	0.96	0.2	0.5	0.4
beta-ketoacyl-[acyl-carrier-protein] synthase II CDS	LGG_RS10180	0.64	0.1	1	0	0.98	-0.1	1	-0.2	0.75	0.6	1	-0.1	0.33	-0.3	0.95	0.2	0.94	-0.1	1	-0.1	0.61	-0.1	0.93	0.1	0.98	0	0.49	0.5	0.21	0.7	0.71	0.3
3-ketoacyl-ACP reductase CDS	LGG_RS10185	0.16	0.3	1	0	0.31	-0.4	1	0.2	0.86	0.3	0.74	0.4	0.16	-0.3	0.66	-0.5	1	-0.1	1	-0.3	0.43	-0.2	0.81	0.1	0.47	-0.1	0.47	0.4	0.45	0.4	0.49	0.4
ACP S-malonyltransferase CDS	LGG_RS10190	0.97	0	0.68	0.1	0.94	-0.1	0.82	-1	1	0	1	-0.1	0.64	-0.1	1	0.1	0.17	-0.6	0.39	-0.9	0.43	-0.1	0.52	-0.1	0.99	0	0.58	0.2	0.96	0.1	0.32	0.4
2-nitropropane dioxygenase CDS	LGG_RS10195	0.57	0.1	0.62	0.2	0.95	-0.1	1	0.1	0.41	-0.7	1	0	0.39	0.2	0.93	-0.2	0.062	-0.7	1	0	0.56	0.1	0.67	0.1	0.16	0.3	0.38	0.3	0.93	-0.1	0.49	0.3
acyl carrier protein CDS	LGG_RS10200	0.032	0.1	0.078	0.2	0.46	0.1	0.79	-0.3	0.92	-0.1	0.61	0.1	7.1e-05	0.3	0.0056	0.5	0.00074	-0.4	0.0034	0.6	0.99	0	1.6e-07	0.4	0.013	0.2	5.2e-06	0.5	0.04	0.2	0.047	0.2
3-oxoacyl-ACP synthase CDS	LGG_RS10205	0.096	0.3	0.69	0.1	0.78	-0.2	1	-0.1	0.99	0.2	0.92	0.2	0.21	0.2	0.039	0.9	0.49	-0.3	0.68	0.3	0.9	0	0.54	0.1	0.14	0.3	0.034	0.7	1	0	0.19	0.4
MarR family transcriptional regulator CDS	LGG_RS10210	0.39	0.1	0.21	-0.2	0.74	-0.1	0.16	1	0.1	0.8	0.36	0.5	0.25	0.2	0.38	0.3	0.63	-0.2	0.19	0.7	0.16	0.2	0.012	0.3	0.029	0.3	2.5e-05	1.1	0.68	0.2	0.0025	0.8
beta-hydroxyacyl-ACP dehydratase CDS	LGG_RS10215	0.0073	0.3	0.97	0	0.85	0	1	0.2	0.93	-0.1	1	0	3.3e-06	0.5	0.21	0.4	0.15	-0.4	1	-0.1	5.4e-05	0.4	0.00011	0.4	3.7e-11	0.6	8.2e-05	0.8	0.2	0.3	0.012	0.6
hypothetical protein CDS	LGG_RS10220	1	0.1	0.39	1.2	0.83	0.7	1	0	1	0	0.54	1000000	0.78	0.6	0.98	-1000000	1	0	1	0	0.61	0.7	0.32	1.1	0.55	0.8	1	1000000	1	1000000	1	1000000
alpha/beta hydrolase CDS	LGG_RS10225	0.95	0.1	0.29	0.4	0.77	0.3	0.95	-1000000	0.97	-0.8	0.98	-0.7	0.073	0.5	0.9	0.2	1	0.1	1	0.1	0.25	0.3	1	0	0.37	0.2	1	0.1	0.94	-0.2	0.97	0.2
NADH-dependent butanol dehydrogenase A CDS	LGG_RS10230	0.81	0.1	0.18	0.3	0.51	0.2	1	0.5	0.6	0.7	0.72	0.6	0.14	0.3	0.35	0.4	0.97	0.1	1	0.5	0.77	0.1	0.056	0.4	0.78	0.1	1	0	1	0	1	-0.1
sulfurtransferase CDS	LGG_RS10235	0.94	0.2	1	0.3	0.49	-1.9	1	0.8	0.94	-1.8	1	0.2	0.17	0.8	0.71	1.3	0.25	-1.6	0.8	-1000000	0.51	0.4	0.1	0.9	0.35	0.5	0.51	-0.9	0.65	-0.7	0.24	-1.5
MarR family transcriptional regulator CDS	LGG_RS10240	1	-0.1	1	-0.2	0.33	-1000000	1	-1000000	1	1.2	1	0.9	1	-0.1	1	-0.4	1	0	1	-1000000	1	-0.1	1	0	0.68	-0.4	1	0.1	1	0.4	1	0.2
hypothetical protein CDS	LGG_RS10245	3.7e-06	-1	0.62	-0.2	1	0	1	-0.1	0.063	-1	0.14	0.5	9.3e-13	-2	0.042	-1.7	4.7e-07	-1.4	0.0082	-1.7	7.3e-16	-1.6	2.2e-13	-1.9	0	-2.1	2.5e-06	-1.2	1.3e-06	-1.2	0.0004	-0.9
MarR family transcriptional regulator CDS	LGG_RS10250	1	0.4	1	-1000000	1	0.7	1	1.2	0.88	-1000000	1	0.5	0.99	-2.5	1	-1000000	0.57	-1.3	0.96	-1000000	1	-0.4	0.99	-2.1	1	0.6	1	0	0.71	-0.8	1	-0.3
hypothetical protein CDS	LGG_RS10255	0.29	-0.2	0.91	-0.1	0.34	-0.3	1	0.1	0.34	0.4	0.18	0.6	1	0	0.29	0.4	0.44	0.2	0.11	0.8	0.74	0.1	0.058	0.3	0.59	0.1	0.62	0.2	0.84	-0.1	0.46	0.2
esterase CDS	LGG_RS10260	0.34	0.2	0.92	0.1	0.95	-0.2	1	-0.3	0.92	-0.9	1	-0.2	1	0	0.92	-0.5	1	0	1	0.5	0.1	0.4	0.004	0.7	0.066	0.4	0.89	0.2	0.72	0.3	0.63	0.4
membrane protein CDS	LGG_RS10265	0.032	-0.6	0.88	-0.1	0.19	-0.7	1	0.3	0.81	-0.8	0.77	-0.9	0.028	-0.6	0.38	-0.9	0.24	-0.7	0.83	-1	0.092	-0.4	0.22	-0.3	0.019	-0.6	0.92	-0.2	0.95	-0.1	0.82	-0.2
transcriptional regulator CDS	LGG_RS10270	1	0	0.45	0.5	0.86	0.4	1	-0.8	0.24	1.2	0.94	0.8	0.53	0.3	0.13	1.5	0.21	0.9	0.22	1.4	0.97	0.1	0.63	0.3	0.61	-0.2	0.23	0.8	0.094	1.1	0.82	0.4
ADP-ribose pyrophosphatase CDS	LGG_RS10275	1	-0.1	0.83	0.2	0.84	0.4	1	-1000000	0.85	1	1	1.1	0.13	-0.6	0.97	-0.6	1	0.3	0.63	1.6	0.057	-0.7	0.095	-0.7	0.034	-0.8	0.99	0.5	1	0	1	0.1
gpmA CDS	LGG_RS10280	0	-0.8	0.0089	-0.2	0.03	-0.3	0.57	-0.5	0.077	-0.6	0.36	-0.3	1.3e-17	-0.7	8.9e-05	-0.8	0.026	-0.4	0.041	-0.8	3.1e-14	-0.5	1.2e-11	-0.5	0	-0.7	0.0061	-0.5	0.93	0	0.21	-0.2
hypothetical protein CDS	LGG_RS10285	0.003	-0.9	0.00032	-2.2	0.0041	-2.9	0.76	-1000000	0.59	0.8	1	0.3	1.7e-05	-1.7	0.94	0.3	1	0.1	1	0.6	4e-05	-1.2	0.023	-0.7	7.2e-05	-1.2	1	-0.1	0.13	-1.1	0.69	-0.4
membrane protein CDS	LGG_RS10290	0.41	-0.3	0.7	-0.3	0.98	-0.2	1	-1.3	0.86	-1	0.98	-0.5	0.91	-0.1	0.3	-1.9	1	0	1	0.5	0.55	-0.2	0.12	-0.6	1	0	1	0.1	1	0	0.97	0.2
serine hydrolase CDS	LGG_RS10295	0.03	-0.4	0.78	0.1	0.16	-0.5	1	-0.1	1	-0.1	0.95	-0.3	0.059	-0.4	0.55	-0.4	0.73	0.2	1	0.2	0.49	-0.1	0.45	-0.1	0.011	-0.4	0.97	0.1	1	0	0.95	-0.1
AI-2E family transporter CDS	LGG_RS10300	0.0081	-0.9	0.87	-0.2	0.36	-0.9	0.89	-2.8	0.75	-1.2	0.98	-0.4	0.00032	-1.7	0.63	-1.4	0.4	-0.7	0.74	-2	0.02	-0.7	0.096	-0.6	9.6e-05	-1.4	0.41	-0.7	1	0.1	0.41	-0.7
[truncated: 747 more rows]
